# Supplementary material for: Crystal structure of cyproconazole
Source: Acta Crystallogr E Crystallogr Commun. 2015 Nov 28;71(Pt 12):o1007. doi: 10.1107/S2056989015022665 (PMC4719948; doi:10.1107/S2056989015022665)
Supplement: Supplementary file 1 [file e-71-o1007-sup1.cif]

##############################################################################
#                                                                            #
# This CIF contains the data in a paper accepted for publication in          #
# Acta Crystallographica Section E. It conforms to the requirements of       #
# Notes for Authors for Acta Crystallographica Section E, and has been       #
# peer reviewed under the auspices of the IUCr Commission on Journals.       #
#                                                                            #
# Full details of the Crystallographic Information File format               #
# are given in the paper "The Crystallographic Information File (CIF):       #
# a New Standard Archive File for Crystallography" by S. R. Hall, F. H.      #
# Allen and I. D. Brown [Acta Cryst. (1991), A47, 655-685].                  #
#                                                                            #
# The current version of the core CIF dictionary is obtainable from          #
# ftp://ftp.iucr.org/pub/cif_core.dic.                                       #
#                                                                            #
# Software is freely available for graphical display of the structure(s)     #
# in this CIF. For information consult the CIF software page                 #
# http://www.iucr.org/resources/cif/software.                                #
#                                                                            #
# This file may be used for bona fide research purposes within the           #
# scientific community so long as proper attribution is given to the journal # 
# article from which it was obtained.                                        #
#                                                                            #
##############################################################################
data_global
_audit_creation_method     'form.cif (version 2.0)'
_journal_data_validation_number     ?
_journal_date_recd_electronic     2015-11-16
_journal_date_accepted     2015-11-26
_journal_name_full     'Acta Crystallographica, Section E'
_journal_year     2015
_journal_volume     71
_journal_issue     12
_journal_page_first     o1007
_journal_page_last     o1007
_journal_paper_category     HO
_journal_paper_doi     10.1107/S2056989015022665
_journal_coeditor_code     HG5465
loop_
    _publ_contact_author_name
    _publ_contact_author_address
    _publ_contact_author_email
    'Kim, Tae Ho'
;
Department of Chemistry and Research Institute of Natural Sciences,
Gyeongsang National University, Jinju 52828, Republic of Korea
;
;
thkim@gnu.ac.kr
;
    'Kim, Jineun'
;
Department of Chemistry and Research Institute of Natural Sciences,
Gyeongsang National University, Jinju 52828, Republic of Korea
;
;
jekim@gnu.ac.kr
;
_publ_contact_author_fax     '+82-55-772-2789'
_publ_contact_author_phone     '+82-55-772-2789'
_publ_section_title
;
Crystal structure of cyproconazole
;
loop_
    _publ_author_name
    _publ_author_address
    'Kang, Gihaeng'
;
Department of Chemistry and Research Institute of Natural Sciences,
Gyeongsang National University, Jinju 52828, Republic of Korea
;
    'Kim, Jineun'
;
Department of Chemistry and Research Institute of Natural Sciences,
Gyeongsang National University, Jinju 52828, Republic of Korea
;
    'Kwon, Eunjin'
;
Department of Chemistry and Research Institute of Natural Sciences,
Gyeongsang National University, Jinju 52828, Republic of Korea
;
    'Kim, Tae Ho'
;
Department of Chemistry and Research Institute of Natural Sciences,
Gyeongsang National University, Jinju 52828, Republic of Korea
;
_publ_section_synopsis     .
data_I
_database_code_depnum_ccdc_archive 'CCDC 1439054'
_audit_creation_method     SHELXL-2013
_chemical_name_systematic
;\
2-(4-Chlorophenyl)-3-cyclopropyl-1-(1<i>H</i>-1,2,4-triazol-\
1-yl)butan-2-ol
;
_chemical_name_common     ?
_chemical_formula_moiety     'C15 H18 Cl N3 O'
_chemical_formula_sum     'C15 H18 Cl N3 O'
_chemical_formula_iupac     'C15 H18 Cl N3 O'
_chemical_formula_weight     291.77
_chemical_melting_point     ?
_shelx_space_group_comment
;
The symmetry employed for this shelxl refinement is uniquely defined
by the following loop, which should always be used as a source of
symmetry information in preference to the above space-group names.
They are only intended as comments.
;
_space_group_crystal_system     triclinic
_space_group_name_H-M_alt     'P -1'
_space_group_name_Hall     '-P 1'
loop_
    _space_group_symop_operation_xyz
    'x, y, z'
    '-x, -y, -z'
_cell_length_a     9.7783(11)
_cell_length_b     12.2150(13)
_cell_length_c     14.5861(15)
_cell_angle_alpha     107.965(6)
_cell_angle_beta     108.254(5)
_cell_angle_gamma     99.533(5)
_cell_volume     1506.1(3)
_cell_formula_units_Z     4
_cell_measurement_reflns_used     6577
_cell_measurement_theta_min     2.23
_cell_measurement_theta_max     27.74
_cell_measurement_temperature     173(2)
_exptl_crystal_description     block
_exptl_crystal_colour     colourless
_exptl_crystal_size_max     0.270
_exptl_crystal_size_mid     0.240
_exptl_crystal_size_min     0.130
_exptl_crystal_density_diffrn     1.287
_exptl_crystal_density_meas     ?
_exptl_crystal_density_method     ?
_exptl_crystal_F_000     616
_exptl_absorpt_coefficient_mu     0.253
_exptl_absorpt_correction_type     multi-scan
_exptl_absorpt_process_details
;
(SADABS; Bruker, 2013)
;
_shelx_estimated_absorpt_T_min     0.935
_shelx_estimated_absorpt_T_max     0.968
_exptl_absorpt_correction_T_min     0.6573
_exptl_absorpt_correction_T_max     0.7456
_exptl_special_details     ?
_diffrn_ambient_temperature     173(2)
_diffrn_radiation_type     MoK\a
_diffrn_radiation_wavelength     0.71073
_diffrn_measurement_device_type     'Bruker APEXII CCD'
_diffrn_measurement_method     '\f and \w scans'
_diffrn_detector_area_resol_mean     ?
_diffrn_reflns_number     24278
_diffrn_reflns_av_R_equivalents     0.0471
_diffrn_reflns_theta_min     1.593
_diffrn_reflns_theta_max     25.999
_diffrn_reflns_theta_full     25.242
_diffrn_measured_fraction_theta_max     1.000
_diffrn_measured_fraction_theta_full     1.000
_diffrn_reflns_limit_h_min     -12
_diffrn_reflns_limit_h_max     12
_diffrn_reflns_limit_k_min     -15
_diffrn_reflns_limit_k_max     15
_diffrn_reflns_limit_l_min     -17
_diffrn_reflns_limit_l_max     17
_refine_special_details     ?
_reflns_number_total     5902
_reflns_number_gt     4637
_reflns_threshold_expression     'I > 2\s(I)'
_refine_ls_structure_factor_coef     Fsqd
_refine_ls_matrix_type     full
_refine_ls_R_factor_all     0.0627
_refine_ls_R_factor_gt     0.0477
_refine_ls_wR_factor_gt     0.1346
_refine_ls_wR_factor_ref     0.1420
_refine_ls_goodness_of_fit_ref     1.096
_refine_ls_restrained_S_all     1.096
_refine_ls_number_reflns     5902
_refine_ls_number_parameters     365
_refine_ls_number_restraints     0
_refine_ls_hydrogen_treatment     constr
_refine_ls_weighting_scheme     calc
_refine_ls_weighting_details
                      'w=1/[\s^2^(Fo^2^)+(0.0829P)^2^] where P=(Fo^2^+2Fc^2^)/3'
_atom_sites_solution_hydrogens     geom
_atom_sites_solution_primary     ?
_atom_sites_solution_secondary     ?
_refine_ls_shift/su_max     0.000
_refine_ls_shift/su_mean     0.000
_refine_diff_density_max     0.370
_refine_diff_density_min     -0.423
_refine_ls_extinction_method     none
_refine_ls_extinction_coef     .
loop_
    _atom_type_symbol
    _atom_type_description
    _atom_type_scat_dispersion_real
    _atom_type_scat_dispersion_imag
    _atom_type_scat_source
    'C' 'C' 0.0033 0.0016
                         'International Tables Vol C Tables 4.2.6.8 and 6.1.1.4'
    'H' 'H' 0.0000 0.0000
                         'International Tables Vol C Tables 4.2.6.8 and 6.1.1.4'
    'N' 'N' 0.0061 0.0033
                         'International Tables Vol C Tables 4.2.6.8 and 6.1.1.4'
    'O' 'O' 0.0106 0.0060
                         'International Tables Vol C Tables 4.2.6.8 and 6.1.1.4'
    'Cl' 'Cl' 0.1484 0.1585
                         'International Tables Vol C Tables 4.2.6.8 and 6.1.1.4'
_computing_data_collection
;
APEX2 (Bruker, 2013)
;
_computing_cell_refinement
;
SAINT (Bruker, 2013)
;
_computing_data_reduction
;
SAINT (Bruker, 2013)
;
_computing_structure_solution
;
SHELXS97 (Sheldrick, 2008)
;
_computing_structure_refinement
;
SHELXL2013 (Sheldrick, 2015)
;
_computing_molecular_graphics
;
DIAMOND (Brandenburg, 2010)
;
_computing_publication_material
;
SHELXTL (Sheldrick, 2008)
;
loop_
    _atom_site_type_symbol
    _atom_site_label
    _atom_site_fract_x
    _atom_site_fract_y
    _atom_site_fract_z
    _atom_site_U_iso_or_equiv
    _atom_site_adp_type
    _atom_site_calc_flag
    _atom_site_occupancy
    _atom_site_disorder_assembly
    _atom_site_disorder_group
    Cl Cl1 -0.04911(5) 0.86025(4) 0.05469(4) 0.03034(16) Uani d 1 . .
    Cl Cl2 0.80245(8) 0.97120(5) 0.66620(5) 0.0565(2) Uani d 1 . .
    O O1 0.60192(13) 0.83935(11) 0.01077(9) 0.0229(3) Uani d 1 . .
    H H1 0.5303 0.8046 -0.0480 0.034 Uiso calc 1 . .
    O O2 0.92927(15) 0.49775(13) 0.78653(10) 0.0331(3) Uani d 1 . .
    H H2 0.8646 0.5125 0.8114 0.050 Uiso calc 1 . .
    N N1 0.65641(16) 0.62487(13) 0.02174(12) 0.0224(3) Uani d 1 . .
    N N2 0.76461(17) 0.59337(14) 0.08493(12) 0.0256(4) Uani d 1 . .
    N N3 0.77957(19) 0.55315(14) -0.07288(13) 0.0301(4) Uani d 1 . .
    N N4 1.14669(17) 0.56158(14) 0.69780(12) 0.0278(4) Uani d 1 . .
    N N5 1.2121(2) 0.60435(18) 0.64189(14) 0.0476(6) Uani d 1 . .
    N N6 1.35778(19) 0.69573(17) 0.81207(13) 0.0380(4) Uani d 1 . .
    C C1 0.1300(2) 0.84834(16) 0.06922(14) 0.0243(4) Uani d 1 . .
    C C2 0.2145(2) 0.91250(17) 0.03227(15) 0.0281(4) Uani d 1 . .
    H H2A 0.1766 0.9649 0.0014 0.034 Uiso calc 1 . .
    C C3 0.3549(2) 0.89902(17) 0.04108(15) 0.0273(4) Uani d 1 . .
    H H3 0.4130 0.9431 0.0157 0.033 Uiso calc 1 . .
    C C4 0.41388(19) 0.82362(16) 0.08560(14) 0.0208(4) Uani d 1 . .
    C C5 0.3266(2) 0.76251(16) 0.12487(14) 0.0244(4) Uani d 1 . .
    H H5 0.3652 0.7117 0.1576 0.029 Uiso calc 1 . .
    C C6 0.1865(2) 0.77470(17) 0.11700(15) 0.0259(4) Uani d 1 . .
    H H6 0.1290 0.7329 0.1442 0.031 Uiso calc 1 . .
    C C7 0.56362(19) 0.80332(16) 0.08570(13) 0.0198(4) Uani d 1 . .
    C C8 0.6976(2) 0.87845(16) 0.19188(14) 0.0233(4) Uani d 1 . .
    H H8 0.7890 0.8564 0.1850 0.028 Uiso calc 1 . .
    C C9 0.7281(3) 1.01291(18) 0.21553(17) 0.0390(5) Uani d 1 . .
    H H9A 0.6417 1.0384 0.2248 0.059 Uiso calc 1 . .
    H H9B 0.7438 1.0291 0.1573 0.059 Uiso calc 1 . .
    H H9C 0.8183 1.0575 0.2797 0.059 Uiso calc 1 . .
    C C10 0.6798(2) 0.85291(18) 0.28317(15) 0.0311(5) Uani d 1 . .
    H H10 0.5898 0.8689 0.2972 0.037 Uiso calc 1 . .
    C C11 0.7297(3) 0.7547(2) 0.31196(17) 0.0458(6) Uani d 1 . .
    H H11A 0.6697 0.7110 0.3401 0.055 Uiso calc 1 . .
    H H11B 0.7740 0.7052 0.2683 0.055 Uiso calc 1 . .
    C C12 0.8179(3) 0.8827(2) 0.37830(17) 0.0440(6) Uani d 1 . .
    H H12A 0.9166 0.9123 0.3757 0.053 Uiso calc 1 . .
    H H12B 0.8123 0.9182 0.4474 0.053 Uiso calc 1 . .
    C C13 0.5409(2) 0.66645(16) 0.05308(14) 0.0221(4) Uani d 1 . .
    H H13A 0.5377 0.6444 0.1124 0.027 Uiso calc 1 . .
    H H13B 0.4421 0.6236 -0.0058 0.027 Uiso calc 1 . .
    C C14 0.6682(2) 0.59944(17) -0.07065(15) 0.0283(4) Uani d 1 . .
    H H14 0.6042 0.6131 -0.1276 0.034 Uiso calc 1 . .
    C C15 0.8348(2) 0.55172(16) 0.02459(15) 0.0272(4) Uani d 1 . .
    H H15 0.9183 0.5226 0.0474 0.033 Uiso calc 1 . .
    C C16 0.8286(2) 0.83582(19) 0.67320(16) 0.0361(5) Uani d 1 . .
    C C17 0.8550(3) 0.8183(2) 0.76483(17) 0.0423(6) Uani d 1 . .
    H H17 0.8588 0.8798 0.8251 0.051 Uiso calc 1 . .
    C C18 0.8759(2) 0.71082(19) 0.76897(15) 0.0364(5) Uani d 1 . .
    H H18 0.8973 0.7001 0.8333 0.044 Uiso calc 1 . .
    C C19 0.8663(2) 0.61851(17) 0.68184(14) 0.0267(4) Uani d 1 . .
    C C20 0.8401(3) 0.6393(2) 0.58996(16) 0.0372(5) Uani d 1 . .
    H H20 0.8347 0.5777 0.5292 0.045 Uiso calc 1 . .
    C C21 0.8219(3) 0.7468(2) 0.58518(16) 0.0412(6) Uani d 1 . .
    H H21 0.8048 0.7596 0.5220 0.049 Uiso calc 1 . .
    C C22 0.8813(2) 0.49691(18) 0.68326(14) 0.0283(5) Uani d 1 . .
    C C23 0.7293(2) 0.3970(2) 0.60963(17) 0.0390(5) Uani d 1 . .
    H H23 0.7046 0.3983 0.5381 0.047 Uiso calc 1 . .
    C C24 0.6022(3) 0.4221(3) 0.6419(2) 0.0642(8) Uani d 1 . .
    H H24A 0.5083 0.3594 0.5926 0.096 Uiso calc 1 . .
    H H24B 0.5923 0.5006 0.6418 0.096 Uiso calc 1 . .
    H H24C 0.6232 0.4226 0.7123 0.096 Uiso calc 1 . .
    C C25 0.7417(3) 0.2731(2) 0.6014(2) 0.0571(8) Uani d 1 . .
    H H25 0.7784 0.2627 0.6695 0.069 Uiso calc 1 . .
    C C26 0.7812(4) 0.1962(2) 0.5174(2) 0.0732(10) Uani d 1 . .
    H H26A 0.8009 0.2299 0.4676 0.088 Uiso calc 1 . .
    H H26B 0.8432 0.1436 0.5351 0.088 Uiso calc 1 . .
    C C27 0.6240(4) 0.1651(3) 0.5110(3) 0.0892(12) Uani d 1 . .
    H H27A 0.5887 0.0936 0.5250 0.107 Uiso calc 1 . .
    H H27B 0.5463 0.1799 0.4574 0.107 Uiso calc 1 . .
    C C28 1.0042(2) 0.46528(18) 0.64609(15) 0.0312(5) Uani d 1 . .
    H H28A 1.0226 0.3928 0.6584 0.037 Uiso calc 1 . .
    H H28B 0.9680 0.4451 0.5698 0.037 Uiso calc 1 . .
    C C29 1.2336(2) 0.6183(2) 0.79826(17) 0.0452(6) Uani d 1 . .
    H H29 1.2103 0.6053 0.8533 0.054 Uiso calc 1 . .
    C C30 1.3371(3) 0.6832(2) 0.71451(17) 0.0427(6) Uani d 1 . .
    H H30 1.4084 0.7287 0.6985 0.051 Uiso calc 1 . .
loop_
    _atom_site_aniso_label
    _atom_site_aniso_U_11
    _atom_site_aniso_U_22
    _atom_site_aniso_U_33
    _atom_site_aniso_U_12
    _atom_site_aniso_U_13
    _atom_site_aniso_U_23
    Cl1 0.0238(3) 0.0358(3) 0.0387(3) 0.0144(2) 0.0170(2) 0.0158(2)
    Cl2 0.0824(5) 0.0425(4) 0.0454(4) 0.0272(3) 0.0187(3) 0.0196(3)
    O1 0.0216(7) 0.0292(7) 0.0215(6) 0.0068(5) 0.0103(5) 0.0126(5)
    O2 0.0312(8) 0.0497(9) 0.0256(7) 0.0156(7) 0.0137(6) 0.0189(6)
    N1 0.0230(8) 0.0218(8) 0.0242(8) 0.0085(6) 0.0101(7) 0.0091(6)
    N2 0.0243(8) 0.0296(9) 0.0269(9) 0.0123(7) 0.0103(7) 0.0133(7)
    N3 0.0362(10) 0.0304(9) 0.0309(9) 0.0152(7) 0.0184(8) 0.0127(7)
    N4 0.0270(9) 0.0344(9) 0.0236(8) 0.0104(7) 0.0116(7) 0.0108(7)
    N5 0.0502(12) 0.0563(13) 0.0248(9) -0.0060(10) 0.0203(9) 0.0062(8)
    N6 0.0299(10) 0.0504(11) 0.0298(10) 0.0053(8) 0.0076(8) 0.0180(8)
    C1 0.0211(9) 0.0265(10) 0.0283(10) 0.0104(7) 0.0132(8) 0.0089(8)
    C2 0.0303(11) 0.0330(11) 0.0340(11) 0.0166(9) 0.0169(9) 0.0211(9)
    C3 0.0250(10) 0.0298(10) 0.0356(11) 0.0096(8) 0.0165(9) 0.0180(9)
    C4 0.0206(9) 0.0215(9) 0.0206(9) 0.0061(7) 0.0091(7) 0.0071(7)
    C5 0.0256(10) 0.0270(10) 0.0266(10) 0.0113(8) 0.0122(8) 0.0142(8)
    C6 0.0244(10) 0.0303(10) 0.0294(10) 0.0086(8) 0.0143(8) 0.0153(8)
    C7 0.0194(9) 0.0227(9) 0.0222(9) 0.0078(7) 0.0104(7) 0.0119(7)
    C8 0.0222(9) 0.0261(10) 0.0207(9) 0.0066(7) 0.0080(8) 0.0085(7)
    C9 0.0430(13) 0.0281(11) 0.0307(11) 0.0020(9) 0.0041(10) 0.0062(9)
    C10 0.0278(10) 0.0427(12) 0.0238(10) 0.0084(9) 0.0115(9) 0.0134(9)
    C11 0.0645(16) 0.0458(14) 0.0286(11) 0.0150(12) 0.0147(11) 0.0201(10)
    C12 0.0447(14) 0.0547(15) 0.0246(11) 0.0090(11) 0.0057(10) 0.0158(10)
    C13 0.0198(9) 0.0236(9) 0.0253(9) 0.0078(7) 0.0110(8) 0.0093(8)
    C14 0.0310(11) 0.0308(11) 0.0244(10) 0.0118(8) 0.0112(9) 0.0107(8)
    C15 0.0264(10) 0.0271(10) 0.0331(11) 0.0119(8) 0.0147(9) 0.0126(8)
    C16 0.0406(12) 0.0354(12) 0.0302(11) 0.0120(9) 0.0109(10) 0.0124(9)
    C17 0.0578(15) 0.0382(13) 0.0262(11) 0.0153(11) 0.0161(11) 0.0059(9)
    C18 0.0492(13) 0.0363(12) 0.0218(10) 0.0097(10) 0.0135(10) 0.0104(9)
    C19 0.0240(10) 0.0354(11) 0.0182(9) 0.0078(8) 0.0078(8) 0.0079(8)
    C20 0.0515(14) 0.0429(13) 0.0230(10) 0.0207(10) 0.0185(10) 0.0126(9)
    C21 0.0567(14) 0.0473(14) 0.0247(11) 0.0203(11) 0.0155(10) 0.0182(10)
    C22 0.0270(10) 0.0370(11) 0.0193(9) 0.0072(8) 0.0087(8) 0.0103(8)
    C23 0.0322(12) 0.0445(13) 0.0332(12) 0.0010(10) 0.0082(10) 0.0157(10)
    C24 0.0351(14) 0.088(2) 0.0525(16) -0.0016(13) 0.0166(12) 0.0152(14)
    C25 0.0543(16) 0.0477(15) 0.0515(16) -0.0070(12) 0.0008(13) 0.0275(13)
    C26 0.085(2) 0.0339(14) 0.0665(19) 0.0105(14) 0.0025(17) 0.0063(13)
    C27 0.089(2) 0.0421(17) 0.090(2) -0.0142(16) -0.0010(19) 0.0186(16)
    C28 0.0318(11) 0.0308(11) 0.0260(10) 0.0066(9) 0.0114(9) 0.0057(8)
    C29 0.0319(12) 0.0713(17) 0.0274(11) 0.0010(11) 0.0052(10) 0.0261(11)
    C30 0.0395(13) 0.0511(14) 0.0331(12) 0.0005(10) 0.0166(10) 0.0145(10)
_geom_special_details
;
All e.s.d.'s (except the e.s.d. in the dihedral angle between two l.s. planes)
are estimated using the full covariance matrix. The cell e.s.d.'s are taken
into account individually in the estimation of e.s.d.'s in distances, angles
and torsion angles; correlations between e.s.d.'s in cell parameters are only
used when they are defined by crystal symmetry. An approximate (isotropic)
treatment of cell e.s.d.'s is used for estimating e.s.d.'s involving l.s.
planes.
;
loop_
    _geom_bond_atom_site_label_1
    _geom_bond_atom_site_label_2
    _geom_bond_site_symmetry_2
    _geom_bond_distance
    _geom_bond_publ_flag
    Cl1 C1 . 1.7336(19) ?
    Cl2 C16 . 1.743(2) ?
    O1 C7 . 1.424(2) ?
    O1 H1 . 0.8400 ?
    O2 C22 . 1.427(2) ?
    O2 H2 . 0.8400 ?
    N1 C14 . 1.333(2) ?
    N1 N2 . 1.364(2) ?
    N1 C13 . 1.454(2) ?
    N2 C15 . 1.313(2) ?
    N3 C14 . 1.312(3) ?
    N3 C15 . 1.360(2) ?
    N4 C29 . 1.322(3) ?
    N4 N5 . 1.351(2) ?
    N4 C28 . 1.465(2) ?
    N5 C30 . 1.309(3) ?
    N6 C29 . 1.326(3) ?
    N6 C30 . 1.328(3) ?
    C1 C6 . 1.382(3) ?
    C1 C2 . 1.383(3) ?
    C2 C3 . 1.380(3) ?
    C2 H2A . 0.9500 ?
    C3 C4 . 1.383(3) ?
    C3 H3 . 0.9500 ?
    C4 C5 . 1.404(2) ?
    C4 C7 . 1.525(2) ?
    C5 C6 . 1.376(3) ?
    C5 H5 . 0.9500 ?
    C6 H6 . 0.9500 ?
    C7 C13 . 1.546(3) ?
    C7 C8 . 1.553(2) ?
    C8 C10 . 1.511(3) ?
    C8 C9 . 1.526(3) ?
    C8 H8 . 1.0000 ?
    C9 H9A . 0.9800 ?
    C9 H9B . 0.9800 ?
    C9 H9C . 0.9800 ?
    C10 C11 . 1.493(3) ?
    C10 C12 . 1.494(3) ?
    C10 H10 . 1.0000 ?
    C11 C12 . 1.490(3) ?
    C11 H11A . 0.9900 ?
    C11 H11B . 0.9900 ?
    C12 H12A . 0.9900 ?
    C12 H12B . 0.9900 ?
    C13 H13A . 0.9900 ?
    C13 H13B . 0.9900 ?
    C14 H14 . 0.9500 ?
    C15 H15 . 0.9500 ?
    C16 C17 . 1.370(3) ?
    C16 C21 . 1.377(3) ?
    C17 C18 . 1.378(3) ?
    C17 H17 . 0.9500 ?
    C18 C19 . 1.379(3) ?
    C18 H18 . 0.9500 ?
    C19 C20 . 1.394(3) ?
    C19 C22 . 1.522(3) ?
    C20 C21 . 1.374(3) ?
    C20 H20 . 0.9500 ?
    C21 H21 . 0.9500 ?
    C22 C28 . 1.523(3) ?
    C22 C23 . 1.563(3) ?
    C23 C24 . 1.505(3) ?
    C23 C25 . 1.509(4) ?
    C23 H23 . 1.0000 ?
    C24 H24A . 0.9800 ?
    C24 H24B . 0.9800 ?
    C24 H24C . 0.9800 ?
    C25 C26 . 1.497(4) ?
    C25 C27 . 1.509(4) ?
    C25 H25 . 1.0000 ?
    C26 C27 . 1.487(5) ?
    C26 H26A . 0.9900 ?
    C26 H26B . 0.9900 ?
    C27 H27A . 0.9900 ?
    C27 H27B . 0.9900 ?
    C28 H28A . 0.9900 ?
    C28 H28B . 0.9900 ?
    C29 H29 . 0.9500 ?
    C30 H30 . 0.9500 ?
loop_
    _geom_angle_atom_site_label_1
    _geom_angle_atom_site_label_2
    _geom_angle_atom_site_label_3
    _geom_angle_site_symmetry_1
    _geom_angle_site_symmetry_3
    _geom_angle
    _geom_angle_publ_flag
    C7 O1 H1 . . 109.5 ?
    C22 O2 H2 . . 109.5 ?
    C14 N1 N2 . . 109.19(16) ?
    C14 N1 C13 . . 128.64(16) ?
    N2 N1 C13 . . 121.83(15) ?
    C15 N2 N1 . . 102.17(15) ?
    C14 N3 C15 . . 102.09(16) ?
    C29 N4 N5 . . 108.75(16) ?
    C29 N4 C28 . . 130.05(17) ?
    N5 N4 C28 . . 121.17(15) ?
    C30 N5 N4 . . 102.58(17) ?
    C29 N6 C30 . . 101.93(18) ?
    C6 C1 C2 . . 120.79(18) ?
    C6 C1 Cl1 . . 119.79(14) ?
    C2 C1 Cl1 . . 119.41(15) ?
    C3 C2 C1 . . 118.83(18) ?
    C3 C2 H2A . . 120.6 ?
    C1 C2 H2A . . 120.6 ?
    C2 C3 C4 . . 122.27(17) ?
    C2 C3 H3 . . 118.9 ?
    C4 C3 H3 . . 118.9 ?
    C3 C4 C5 . . 117.29(17) ?
    C3 C4 C7 . . 120.59(16) ?
    C5 C4 C7 . . 122.02(16) ?
    C6 C5 C4 . . 121.39(17) ?
    C6 C5 H5 . . 119.3 ?
    C4 C5 H5 . . 119.3 ?
    C5 C6 C1 . . 119.38(17) ?
    C5 C6 H6 . . 120.3 ?
    C1 C6 H6 . . 120.3 ?
    O1 C7 C4 . . 110.59(14) ?
    O1 C7 C13 . . 108.50(14) ?
    C4 C7 C13 . . 106.44(13) ?
    O1 C7 C8 . . 105.33(13) ?
    C4 C7 C8 . . 113.17(15) ?
    C13 C7 C8 . . 112.78(15) ?
    C10 C8 C9 . . 110.00(16) ?
    C10 C8 C7 . . 113.93(14) ?
    C9 C8 C7 . . 111.32(15) ?
    C10 C8 H8 . . 107.1 ?
    C9 C8 H8 . . 107.1 ?
    C7 C8 H8 . . 107.1 ?
    C8 C9 H9A . . 109.5 ?
    C8 C9 H9B . . 109.5 ?
    H9A C9 H9B . . 109.5 ?
    C8 C9 H9C . . 109.5 ?
    H9A C9 H9C . . 109.5 ?
    H9B C9 H9C . . 109.5 ?
    C11 C10 C12 . . 59.86(15) ?
    C11 C10 C8 . . 121.87(19) ?
    C12 C10 C8 . . 118.46(17) ?
    C11 C10 H10 . . 115.1 ?
    C12 C10 H10 . . 115.1 ?
    C8 C10 H10 . . 115.1 ?
    C12 C11 C10 . . 60.11(14) ?
    C12 C11 H11A . . 117.8 ?
    C10 C11 H11A . . 117.8 ?
    C12 C11 H11B . . 117.8 ?
    C10 C11 H11B . . 117.8 ?
    H11A C11 H11B . . 114.9 ?
    C11 C12 C10 . . 60.03(14) ?
    C11 C12 H12A . . 117.8 ?
    C10 C12 H12A . . 117.8 ?
    C11 C12 H12B . . 117.8 ?
    C10 C12 H12B . . 117.8 ?
    H12A C12 H12B . . 114.9 ?
    N1 C13 C7 . . 114.60(14) ?
    N1 C13 H13A . . 108.6 ?
    C7 C13 H13A . . 108.6 ?
    N1 C13 H13B . . 108.6 ?
    C7 C13 H13B . . 108.6 ?
    H13A C13 H13B . . 107.6 ?
    N3 C14 N1 . . 111.26(17) ?
    N3 C14 H14 . . 124.4 ?
    N1 C14 H14 . . 124.4 ?
    N2 C15 N3 . . 115.29(17) ?
    N2 C15 H15 . . 122.4 ?
    N3 C15 H15 . . 122.4 ?
    C17 C16 C21 . . 120.6(2) ?
    C17 C16 Cl2 . . 120.43(17) ?
    C21 C16 Cl2 . . 118.95(17) ?
    C16 C17 C18 . . 119.6(2) ?
    C16 C17 H17 . . 120.2 ?
    C18 C17 H17 . . 120.2 ?
    C17 C18 C19 . . 121.46(19) ?
    C17 C18 H18 . . 119.3 ?
    C19 C18 H18 . . 119.3 ?
    C18 C19 C20 . . 117.53(19) ?
    C18 C19 C22 . . 122.35(17) ?
    C20 C19 C22 . . 120.12(17) ?
    C21 C20 C19 . . 121.63(19) ?
    C21 C20 H20 . . 119.2 ?
    C19 C20 H20 . . 119.2 ?
    C20 C21 C16 . . 119.11(19) ?
    C20 C21 H21 . . 120.4 ?
    C16 C21 H21 . . 120.4 ?
    O2 C22 C19 . . 112.11(15) ?
    O2 C22 C28 . . 104.26(16) ?
    C19 C22 C28 . . 110.58(16) ?
    O2 C22 C23 . . 111.03(16) ?
    C19 C22 C23 . . 109.95(16) ?
    C28 C22 C23 . . 108.73(16) ?
    C24 C23 C25 . . 111.2(2) ?
    C24 C23 C22 . . 111.75(19) ?
    C25 C23 C22 . . 112.09(19) ?
    C24 C23 H23 . . 107.2 ?
    C25 C23 H23 . . 107.2 ?
    C22 C23 H23 . . 107.2 ?
    C23 C24 H24A . . 109.5 ?
    C23 C24 H24B . . 109.5 ?
    H24A C24 H24B . . 109.5 ?
    C23 C24 H24C . . 109.5 ?
    H24A C24 H24C . . 109.5 ?
    H24B C24 H24C . . 109.5 ?
    C26 C25 C27 . . 59.3(2) ?
    C26 C25 C23 . . 121.6(2) ?
    C27 C25 C23 . . 118.7(2) ?
    C26 C25 H25 . . 115.2 ?
    C27 C25 H25 . . 115.2 ?
    C23 C25 H25 . . 115.2 ?
    C27 C26 C25 . . 60.7(2) ?
    C27 C26 H26A . . 117.7 ?
    C25 C26 H26A . . 117.7 ?
    C27 C26 H26B . . 117.7 ?
    C25 C26 H26B . . 117.7 ?
    H26A C26 H26B . . 114.8 ?
    C26 C27 C25 . . 59.95(19) ?
    C26 C27 H27A . . 117.8 ?
    C25 C27 H27A . . 117.8 ?
    C26 C27 H27B . . 117.8 ?
    C25 C27 H27B . . 117.8 ?
    H27A C27 H27B . . 114.9 ?
    N4 C28 C22 . . 113.94(15) ?
    N4 C28 H28A . . 108.8 ?
    C22 C28 H28A . . 108.8 ?
    N4 C28 H28B . . 108.8 ?
    C22 C28 H28B . . 108.8 ?
    H28A C28 H28B . . 107.7 ?
    N4 C29 N6 . . 111.02(19) ?
    N4 C29 H29 . . 124.5 ?
    N6 C29 H29 . . 124.5 ?
    N5 C30 N6 . . 115.70(19) ?
    N5 C30 H30 . . 122.2 ?
    N6 C30 H30 . . 122.2 ?
loop_
    _geom_torsion_atom_site_label_1
    _geom_torsion_atom_site_label_2
    _geom_torsion_atom_site_label_3
    _geom_torsion_atom_site_label_4
    _geom_torsion_site_symmetry_1
    _geom_torsion_site_symmetry_2
    _geom_torsion_site_symmetry_3
    _geom_torsion_site_symmetry_4
    _geom_torsion
    _geom_torsion_publ_flag
    C14 N1 N2 C15 . . . . 0.54(18) ?
    C13 N1 N2 C15 . . . . 174.41(15) ?
    C29 N4 N5 C30 . . . . 1.2(3) ?
    C28 N4 N5 C30 . . . . -177.3(2) ?
    C6 C1 C2 C3 . . . . 1.9(3) ?
    Cl1 C1 C2 C3 . . . . -177.79(15) ?
    C1 C2 C3 C4 . . . . 0.0(3) ?
    C2 C3 C4 C5 . . . . -1.7(3) ?
    C2 C3 C4 C7 . . . . 174.90(17) ?
    C3 C4 C5 C6 . . . . 1.6(3) ?
    C7 C4 C5 C6 . . . . -174.93(17) ?
    C4 C5 C6 C1 . . . . 0.2(3) ?
    C2 C1 C6 C5 . . . . -2.0(3) ?
    Cl1 C1 C6 C5 . . . . 177.71(14) ?
    C3 C4 C7 O1 . . . . -17.5(2) ?
    C5 C4 C7 O1 . . . . 158.99(16) ?
    C3 C4 C7 C13 . . . . -135.12(17) ?
    C5 C4 C7 C13 . . . . 41.3(2) ?
    C3 C4 C7 C8 . . . . 100.45(19) ?
    C5 C4 C7 C8 . . . . -83.1(2) ?
    O1 C7 C8 C10 . . . . -179.60(15) ?
    C4 C7 C8 C10 . . . . 59.5(2) ?
    C13 C7 C8 C10 . . . . -61.4(2) ?
    O1 C7 C8 C9 . . . . 55.3(2) ?
    C4 C7 C8 C9 . . . . -65.6(2) ?
    C13 C7 C8 C9 . . . . 173.47(16) ?
    C9 C8 C10 C11 . . . . -146.64(19) ?
    C7 C8 C10 C11 . . . . 87.6(2) ?
    C9 C8 C10 C12 . . . . -76.2(2) ?
    C7 C8 C10 C12 . . . . 157.97(18) ?
    C8 C10 C11 C12 . . . . 106.7(2) ?
    C8 C10 C12 C11 . . . . -112.3(2) ?
    C14 N1 C13 C7 . . . . -82.3(2) ?
    N2 N1 C13 C7 . . . . 105.16(18) ?
    O1 C7 C13 N1 . . . . 45.42(19) ?
    C4 C7 C13 N1 . . . . 164.46(14) ?
    C8 C7 C13 N1 . . . . -70.87(19) ?
    C15 N3 C14 N1 . . . . 0.2(2) ?
    N2 N1 C14 N3 . . . . -0.5(2) ?
    C13 N1 C14 N3 . . . . -173.81(16) ?
    N1 N2 C15 N3 . . . . -0.4(2) ?
    C14 N3 C15 N2 . . . . 0.2(2) ?
    C21 C16 C17 C18 . . . . 0.4(4) ?
    Cl2 C16 C17 C18 . . . . -179.79(18) ?
    C16 C17 C18 C19 . . . . -2.0(4) ?
    C17 C18 C19 C20 . . . . 2.3(3) ?
    C17 C18 C19 C22 . . . . -176.9(2) ?
    C18 C19 C20 C21 . . . . -1.0(3) ?
    C22 C19 C20 C21 . . . . 178.2(2) ?
    C19 C20 C21 C16 . . . . -0.5(4) ?
    C17 C16 C21 C20 . . . . 0.8(4) ?
    Cl2 C16 C21 C20 . . . . -179.00(18) ?
    C18 C19 C22 O2 . . . . -9.3(3) ?
    C20 C19 C22 O2 . . . . 171.49(17) ?
    C18 C19 C22 C28 . . . . -125.2(2) ?
    C20 C19 C22 C28 . . . . 55.6(2) ?
    C18 C19 C22 C23 . . . . 114.7(2) ?
    C20 C19 C22 C23 . . . . -64.5(2) ?
    O2 C22 C23 C24 . . . . 65.7(2) ?
    C19 C22 C23 C24 . . . . -59.0(2) ?
    C28 C22 C23 C24 . . . . 179.8(2) ?
    O2 C22 C23 C25 . . . . -59.9(2) ?
    C19 C22 C23 C25 . . . . 175.41(19) ?
    C28 C22 C23 C25 . . . . 54.2(2) ?
    C24 C23 C25 C26 . . . . 142.2(2) ?
    C22 C23 C25 C26 . . . . -91.9(3) ?
    C24 C23 C25 C27 . . . . 72.4(3) ?
    C22 C23 C25 C27 . . . . -161.6(3) ?
    C23 C25 C26 C27 . . . . -106.9(3) ?
    C23 C25 C27 C26 . . . . 111.7(3) ?
    C29 N4 C28 C22 . . . . 57.1(3) ?
    N5 N4 C28 C22 . . . . -124.8(2) ?
    O2 C22 C28 N4 . . . . -71.1(2) ?
    C19 C22 C28 N4 . . . . 49.6(2) ?
    C23 C22 C28 N4 . . . . 170.39(16) ?
    N5 N4 C29 N6 . . . . -1.7(3) ?
    C28 N4 C29 N6 . . . . 176.6(2) ?
    C30 N6 C29 N4 . . . . 1.4(3) ?
    N4 N5 C30 N6 . . . . -0.4(3) ?
    C29 N6 C30 N5 . . . . -0.6(3) ?
loop_
    _geom_hbond_atom_site_label_D
    _geom_hbond_atom_site_label_H
    _geom_hbond_atom_site_label_A
    _geom_hbond_site_symmetry_A
    _geom_hbond_distance_DH
    _geom_hbond_distance_HA
    _geom_hbond_distance_DA
    _geom_hbond_angle_DHA
    O1 H1 N6 1_454 0.84 2.05 2.884(2) 171.2
    O2 H2 N3 1_556 0.84 2.07 2.856(2) 155.7
    C8 H8 Cl1 1_655 1.00 2.83 3.633(2) 137.2
    C15 H15 O2 2_766 0.95 2.53 3.284(2) 136.7
    C13 H13B Cg1 2_665 1.00 2.91 3.473(2) 117.0
_shelx_hkl_file
;
  -1   0   0   86.17    2.70
  -1   0   0   70.06    5.26
  -1   0   0   76.33    3.23
   1   0   0   77.22    5.30
   1   0   0   75.38    2.81
   1   0   0   74.63    3.22
   1   0   0   83.01    2.70
  -2   0   0  712.12   26.56
  -2   0   0  790.69   52.55
  -2   0   0  855.35   32.25
   2   0   0  847.11   52.71
   2   0   0  824.50   28.21
   2   0   0  824.75   32.01
   2   0   0  802.89   26.66
  -3   0   0   51.34    3.98
  -3   0   0   52.38    1.96
  -3   0   0   50.67    2.05
   3   0   0   52.96    2.08
   3   0   0   49.54    2.06
   3   0   0   56.89    4.13
   3   0   0   53.43    2.46
  -4   0   0   42.56    3.53
  -4   0   0   42.99    1.70
  -4   0   0   40.28    1.81
   4   0   0   43.23    1.88
   4   0   0   43.09    1.82
   4   0   0   43.27    2.19
  -5   0   0   74.50    2.95
  -5   0   0   75.77    2.90
  -5   0   0   72.78    5.73
   5   0   0   75.17    3.00
   5   0   0   71.11    3.52
   5   0   0   70.44    3.01
  -6   0   0    8.66    1.10
  -6   0   0    6.78    1.65
   6   0   0    9.67    0.94
   6   0   0    8.20    0.88
   6   0   0    9.28    0.73
  -7   0   0    4.39    1.56
  -7   0   0    4.58    0.91
   7   0   0    5.58    0.69
   7   0   0    4.32    0.71
   7   0   0    6.46    1.00
  -8   0   0    3.54    0.84
  -8   0   0    5.98    0.56
  -8   0   0    4.64    1.70
   8   0   0    5.00    0.92
  -9   0   0    0.46    0.23
  -9   0   0    0.36    0.38
   9   0   0   -0.03    0.32
 -10   0   0    6.33    0.83
 -10   0   0    6.25    1.22
  10   0   0    4.20    0.95
 -11   0   0    6.86    0.92
 -11   0   0    6.63    1.30
  11   0   0    2.34    0.86
  11  -1   0    0.76    0.58
 -11   1   0    1.42    0.45
 -11   1   0    1.30    0.60
  10  -1   0    0.87    0.50
 -10   1   0    0.50    0.25
 -10   1   0    0.72    0.52
   9  -1   0    7.74    1.20
  -9   1   0    7.49    1.30
   8  -1   0    2.73    0.70
   8  -1   0    3.24    0.57
   8  -1   0    2.69    0.64
  -8   1   0    2.79    0.76
  -8   1   0    2.37    1.35
   7  -1   0   13.94    0.96
   7  -1   0   12.56    1.07
   7  -1   0   11.26    1.12
  -7   1   0   12.16    1.47
  -7   1   0   13.59    2.04
   6  -1   0    3.02    0.48
   6  -1   0    2.52    0.48
   6  -1   0    2.65    0.56
  -6   1   0    2.33    0.56
  -6   1   0    2.75    0.95
   5  -1   0   37.93    1.73
   5  -1   0   33.77    1.99
   5  -1   0   32.71    1.73
  -5   1   0   43.42    3.46
  -5   1   0   36.47    1.72
   4  -1   0    1.65    0.37
   4  -1   0    1.29    0.30
   4  -1   0    1.45    0.28
  -4   1   0    2.19    0.73
  -4   1   0    1.72    0.32
   3  -1   0   56.73    2.55
   3  -1   0   54.49    2.20
   3  -1   0   55.52    2.16
  -3   1   0   53.29    4.26
  -3   1   0   55.95    2.15
   2  -1   0  102.87    3.68
   2  -1   0  104.16    3.88
   2  -1   0  103.02    4.39
  -2   1   0  108.78    7.40
  -2   1   0  102.68    3.67
  -2   1   0  111.86    4.43
   1  -1   0    0.81    0.12
   1  -1   0    0.93    0.13
   1  -1   0    0.77    0.13
  -1   1   0    0.97    0.12
  -1   1   0    0.57    0.10
   0  -1   0   32.81    1.21
   0  -1   0   34.50    1.25
   0   1   0   32.91    1.25
   0   1   0   34.01    1.20
   0   1   0   33.17    1.25
  -1  -1   0   50.16    2.22
  -1  -1   0   51.66    1.86
  -1  -1   0   53.55    1.99
  -1  -1   0   53.00    2.00
  -1  -1   0   52.79    1.69
   1   1   0   54.11    2.23
   1   1   0   52.93    1.93
   1   1   0   50.78    1.85
   1   1   0   52.68    2.03
   1   1   0   53.33    1.68
   1   1   0   53.76    1.98
  -2  -1   0  171.67    5.96
  -2  -1   0  160.88    5.65
  -2  -1   0  162.15    5.13
   2   1   0  166.48    6.09
   2   1   0  165.73    5.67
   2   1   0  165.12    6.79
   2   1   0  162.33    5.83
   2   1   0  168.27    5.95
   2   1   0  168.07   11.21
  -3  -1   0   30.90    1.36
  -3  -1   0   33.56    1.45
  -3  -1   0   30.22    2.64
   3   1   0   30.49    1.26
   3   1   0   29.98    1.38
   3   1   0   31.99    1.38
   3   1   0   32.05    1.63
   3   1   0   31.32    1.33
  -4  -1   0    1.28    0.28
  -4  -1   0    0.68    0.65
  -4  -1   0    1.00    0.27
   4   1   0    1.31    0.18
   4   1   0    0.68    0.28
   4   1   0    1.18    0.26
   4   1   0    1.20    0.29
   4   1   0    0.89    0.15
  -5  -1   0    0.49    0.25
  -5  -1   0    0.56    0.24
  -5  -1   0    0.51    0.73
  -5  -1   0    0.56    0.16
   5   1   0    0.66    0.25
   5   1   0    0.23    0.20
   5   1   0    0.57    0.28
  -6  -1   0    2.48    0.34
   6   1   0    2.70    0.46
   6   1   0    2.66    0.53
   6   1   0    2.43    0.57
  -7  -1   0   25.02    1.18
  -7  -1   0   26.96    1.39
  -7  -1   0   24.65    1.88
   7   1   0   25.23    1.43
   7   1   0   25.03    1.60
   7   1   0   24.83    1.80
  -8  -1   0   39.36    1.65
  -8  -1   0   37.00    2.58
  -8  -1   0   34.13    1.87
   8   1   0   40.67    2.49
  -9  -1   0    5.16    1.11
  -9  -1   0    4.66    0.58
   9   1   0    5.69    1.06
 -10  -1   0    1.52    0.71
 -10  -1   0    0.84    0.44
  10   1   0    0.82    0.55
 -11  -1   0    0.39    0.41
 -11  -1   0    1.08    0.65
  11   1   0   -0.25    0.48
  11  -2   0   -0.20    0.41
 -11   2   0    0.72    0.54
  10  -2   0   -0.25    0.30
 -10   2   0   -0.19    0.30
   9  -2   0    1.88    0.66
  -9   2   0    3.30    0.85
   8  -2   0   26.41    1.94
   8  -2   0   27.71    1.79
   8  -2   0   31.55    1.72
  -8   2   0   26.96    2.08
  -8   2   0   30.00    3.22
   7  -2   0    0.62    0.32
   7  -2   0    0.32    0.29
   7  -2   0    0.45    0.27
  -7   2   0    0.30    0.33
  -7   2   0    0.87    0.69
   6  -2   0    6.78    0.80
   6  -2   0    6.58    0.88
   6  -2   0    6.54    0.73
  -6   2   0    6.76    1.52
  -6   2   0    5.53    0.85
   5  -2   0   65.59    2.72
   5  -2   0   63.12    2.66
   5  -2   0   62.30    3.07
  -5   2   0   62.69    5.20
  -5   2   0   61.21    2.58
  -5   2   0   62.64    3.14
   4  -2   0   81.10    3.68
   4  -2   0   79.59    3.26
   4  -2   0   81.85    3.15
  -4   2   0   82.03    3.11
  -4   2   0   82.81    6.32
   3  -2   0   10.85    0.68
   3  -2   0   10.90    0.72
   3  -2   0   10.08    0.62
  -3   2   0   10.75    0.62
   2  -2   0    0.43    0.15
   2  -2   0    0.41    0.16
   2  -2   0    0.35    0.12
  -2   2   0    0.28    0.12
  -2   2   0    0.37    0.14
  -2   2   0    0.61    0.14
   1  -2   0  317.71   11.41
  -1   2   0  313.95   12.78
  -1   2   0  335.72   12.77
  -1   2   0  322.86   11.54
   0  -2   0    3.52    0.19
   0  -2   0    3.42    0.27
   0  -2   0    3.53    0.24
   0  -2   0    3.36    0.21
   0   2   0    3.54    0.33
   0   2   0    3.17    0.19
   0   2   0    3.52    0.22
   0   2   0    3.39    0.23
   0   2   0    3.78    0.20
   0   2   0    3.22    0.24
  -1  -2   0   68.78    2.41
  -1  -2   0   68.21    2.88
  -1  -2   0   68.21    2.62
  -1  -2   0   69.18    2.64
   1   2   0   64.55    2.87
   1   2   0   68.01    2.69
   1   2   0   68.65    2.23
   1   2   0   68.78    2.66
   1   2   0   71.35    2.43
   1   2   0   71.81    2.55
  -2  -2   0    4.13    0.29
  -2  -2   0    4.00    0.34
  -2  -2   0    5.33    0.52
  -2  -2   0    4.32    0.34
   2   2   0    4.49    0.42
   2   2   0    4.40    0.40
   2   2   0    3.97    0.37
   2   2   0    4.44    0.29
   2   2   0    3.67    0.34
   2   2   0    4.27    0.36
  -3  -2   0   12.91    0.61
  -3  -2   0   13.20    0.82
  -3  -2   0   12.45    0.74
  -3  -2   0   12.56    0.71
   3   2   0   12.43    0.86
   3   2   0   12.22    0.68
   3   2   0   12.69    0.71
   3   2   0   11.86    0.74
   3   2   0   13.04    0.74
  -4  -2   0    0.04    0.15
  -4  -2   0    0.15    0.12
  -4  -2   0   -0.09    0.10
  -4  -2   0    0.30    0.17
   4   2   0    0.25    0.17
   4   2   0    0.07    0.14
   4   2   0    0.09    0.14
   4   2   0    0.13    0.20
   4   2   0   -0.02    0.17
  -5  -2   0   10.81    0.82
  -5  -2   0   11.28    0.91
  -5  -2   0   12.24    0.68
   5   2   0   13.87    1.05
   5   2   0   12.23    0.84
   5   2   0   11.09    0.71
   5   2   0   11.31    0.65
   5   2   0   11.95    0.89
  -6  -2   0   16.32    1.19
  -6  -2   0   17.06    0.89
  -6  -2   0   15.14    1.33
   6   2   0   15.47    1.04
   6   2   0   17.57    1.35
   6   2   0   17.70    1.20
  -7  -2   0   10.54    1.37
  -7  -2   0   10.15    0.72
  -7  -2   0   11.75    0.89
   7   2   0    9.86    1.12
   7   2   0   11.45    1.13
   7   2   0   10.74    0.87
  -8  -2   0    5.77    1.10
  -8  -2   0    7.59    0.88
  -8  -2   0    6.14    0.67
   8   2   0    8.17    1.19
  -9  -2   0    3.13    0.63
  -9  -2   0    3.35    0.54
  -9  -2   0    5.63    1.15
   9   2   0    2.61    0.78
 -10  -2   0    4.95    0.85
 -10  -2   0    5.05    1.18
  10   2   0    4.92    1.07
 -11  -2   0    0.51    0.45
  11  -3   0    6.83    1.28
 -11   3   0    4.71    1.13
  10  -3   0    0.19    0.38
 -10   3   0    0.02    0.40
   9  -3   0    7.55    1.14
  -9   3   0    6.16    1.15
   8  -3   0    3.35    0.68
   8  -3   0    2.60    0.57
   8  -3   0    2.45    0.66
  -8   3   0    2.88    1.16
  -8   3   0    2.53    0.69
   7  -3   0    9.96    1.05
   7  -3   0    9.63    0.86
   7  -3   0    9.19    0.96
  -7   3   0   10.06    2.05
  -7   3   0    9.62    1.25
   6  -3   0   47.23    2.27
   6  -3   0   51.15    2.35
   6  -3   0   48.78    2.60
  -6   3   0   51.42    2.74
  -6   3   0   49.47    4.57
  -6   3   0   45.60    2.18
   5  -3   0   13.94    1.03
   5  -3   0   13.04    0.92
   5  -3   0   12.40    0.88
  -5   3   0   13.59    0.87
  -5   3   0   14.47    1.08
  -5   3   0   13.40    1.90
   4  -3   0   85.45    3.47
   4  -3   0   84.46    3.81
   4  -3   0   86.42    3.27
  -4   3   0   83.14    3.84
  -4   3   0   85.37    3.21
   3  -3   0   10.29    0.73
   3  -3   0   12.36    0.75
  -3   3   0   11.73    0.76
  -3   3   0   10.27    0.62
   2  -3   0  133.12    5.04
  -2   3   0  131.17    4.59
  -2   3   0  138.85    5.49
  -2   3   0  132.07    5.48
   1  -3   0    3.61    0.41
   1  -3   0    2.76    0.20
  -1   3   0    3.27    0.47
  -1   3   0    3.25    0.22
  -1   3   0    2.58    0.20
   0  -3   0  185.30    6.41
   0  -3   0  178.89    6.62
   0   3   0  187.98    6.38
   0   3   0  180.31    5.61
   0   3   0  184.46    6.04
   0   3   0  180.32    6.69
   0   3   0  168.94    7.18
   0   3   0  187.65    6.76
  -1  -3   0  248.70    8.76
  -1  -3   0  242.81    9.04
  -1  -3   0  248.47    8.23
  -1  -3   0  238.16    7.61
  -1  -3   0  246.60    9.86
   1   3   0  242.57    9.12
   1   3   0  252.17    8.25
   1   3   0  247.56    8.95
   1   3   0  253.90    8.68
   1   3   0  241.26    9.85
  -2  -3   0  117.02    3.79
  -2  -3   0  118.47    4.46
  -2  -3   0  114.21    4.12
  -2  -3   0  117.65    4.50
   2   3   0  118.56    3.79
   2   3   0  115.62    4.56
   2   3   0  116.02    4.47
   2   3   0  121.21    4.35
   2   3   0  115.31    4.93
   2   3   0  117.25    4.15
  -3  -3   0    0.26    0.15
  -3  -3   0    0.17    0.16
  -3  -3   0    0.44    0.23
  -3  -3   0    0.31    0.13
   3   3   0    0.33    0.17
   3   3   0    0.25    0.20
   3   3   0    0.29    0.16
   3   3   0    0.46    0.21
   3   3   0    0.06    0.23
  -4  -3   0    2.09    0.44
  -4  -3   0    1.89    0.29
  -4  -3   0    1.12    0.29
  -4  -3   0    1.69    0.34
   4   3   0    1.28    0.33
   4   3   0    1.60    0.34
   4   3   0    1.18    0.31
   4   3   0    1.00    0.25
   4   3   0    1.46    0.37
  -5  -3   0    0.53    0.33
  -5  -3   0    0.83    0.25
  -5  -3   0    0.56    0.24
   5   3   0    0.39    0.22
   5   3   0    0.46    0.26
   5   3   0    1.00    0.34
   5   3   0    0.49    0.29
  -6  -3   0    0.63    0.38
  -6  -3   0    0.57    0.38
  -6  -3   0    0.70    0.25
  -6  -3   0    0.47    0.28
   6   3   0    1.12    0.42
   6   3   0    0.87    0.35
   6   3   0    0.53    0.23
   6   3   0    0.77    0.34
  -7  -3   0   29.03    1.40
  -7  -3   0   27.09    1.60
  -7  -3   0   26.90    2.04
   7   3   0   29.76    2.00
   7   3   0   27.42    1.75
  -8  -3   0    7.51    0.76
  -8  -3   0    8.67    1.39
  -8  -3   0    8.90    0.97
   8   3   0    7.98    1.20
  -9  -3   0    6.60    1.22
  -9  -3   0    7.69    0.96
  -9  -3   0    8.33    0.89
   9   3   0    6.74    1.14
 -10  -3   0    2.95    0.72
 -10  -3   0    2.22    0.79
  10   3   0    0.98    0.57
  11  -4   0   25.25    2.20
 -11   4   0   27.71    2.39
  10  -4   0    4.67    0.98
 -10   4   0    5.98    1.18
   9  -4   0   -0.20    0.24
   9  -4   0   -0.27    0.23
  -9   4   0   -0.29    0.23
   8  -4   0    0.80    0.36
   8  -4   0    1.16    0.48
   8  -4   0    0.97    0.43
  -8   4   0    1.92    1.03
  -8   4   0    1.54    0.53
   7  -4   0    0.00    0.24
   7  -4   0   -0.23    0.12
   7  -4   0   -0.10    0.20
  -7   4   0    0.17    0.27
  -7   4   0   -0.18    0.40
   6  -4   0   18.71    1.20
   6  -4   0   17.53    1.22
   6  -4   0   18.37    1.30
  -6   4   0   18.37    1.37
  -6   4   0   19.04    1.14
  -6   4   0   18.24    2.50
   5  -4   0    0.59    0.28
   5  -4   0    0.85    0.31
   5  -4   0    0.68    0.26
  -5   4   0    0.73    0.27
  -5   4   0    1.20    0.28
   4  -4   0    4.64    0.61
   4  -4   0    2.96    0.46
  -4   4   0    3.29    0.50
  -4   4   0    4.16    0.48
   3  -4   0   30.05    1.55
  -3   4   0   30.54    1.53
  -3   4   0   31.61    1.32
   2  -4   0   15.39    0.94
  -2   4   0   16.03    0.81
  -2   4   0   15.75    1.11
   1  -4   0    4.03    0.24
   1  -4   0    3.48    0.45
  -1   4   0    3.72    0.56
  -1   4   0    4.12    0.26
  -1   4   0    5.18    0.27
  -1   4   0    4.22    0.25
  -1   4   0    3.81    0.25
   0  -4   0  106.65    3.97
   0  -4   0  108.46    4.36
   0  -4   0  110.85    4.06
   0   4   0  107.22    4.16
   0   4   0  106.11    4.34
   0   4   0  105.75    3.48
   0   4   0  110.54    3.72
   0   4   0  114.40    3.97
  -1  -4   0   42.73    1.95
  -1  -4   0   44.45    1.69
  -1  -4   0   44.33    1.90
  -1  -4   0   45.34    1.87
   1   4   0   43.80    1.82
   1   4   0   42.87    1.95
   1   4   0   46.60    1.98
   1   4   0   42.04    2.03
   1   4   0   46.94    1.60
   1   4   0   44.67    1.70
  -2  -4   0   32.67    1.52
  -2  -4   0   34.59    1.32
  -2  -4   0   32.34    1.40
  -2  -4   0   32.28    1.60
   2   4   0   32.90    1.63
   2   4   0   34.09    1.43
   2   4   0   36.51    1.54
   2   4   0   32.16    1.62
   2   4   0   31.28    1.61
  -3  -4   0   17.86    1.01
  -3  -4   0   18.67    0.88
  -3  -4   0   17.21    1.12
  -3  -4   0   17.79    0.96
   3   4   0   15.69    0.96
   3   4   0   17.87    1.08
   3   4   0   17.49    1.09
   3   4   0   19.08    1.14
  -4  -4   0   29.27    1.70
  -4  -4   0   31.96    1.52
  -4  -4   0   32.09    1.59
  -4  -4   0   32.92    1.36
   4   4   0   31.44    1.59
   4   4   0   31.10    1.77
   4   4   0   30.38    1.56
   4   4   0   27.99    1.46
   4   4   0   30.65    1.61
  -5  -4   0    0.00    0.21
  -5  -4   0    0.24    0.28
  -5  -4   0    0.42    0.22
   5   4   0    0.00    0.19
   5   4   0    0.12    0.20
   5   4   0    0.11    0.24
   5   4   0    0.50    0.32
  -6  -4   0    2.38    0.45
  -6  -4   0    2.02    0.59
  -6  -4   0    1.49    0.52
  -6  -4   0    1.61    0.44
   6   4   0    2.15    0.54
   6   4   0    1.69    0.49
   6   4   0    1.58    0.39
   6   4   0    1.79    0.55
  -7  -4   0    4.32    0.91
  -7  -4   0    5.38    0.68
  -7  -4   0    4.18    0.71
   7   4   0    3.07    0.72
   7   4   0    5.01    0.55
  -8  -4   0   -0.07    0.29
  -8  -4   0   -0.20    0.28
  -8  -4   0    0.11    0.23
   8   4   0    0.28    0.36
  -9  -4   0    1.62    0.58
  -9  -4   0    3.77    0.96
   9   4   0    2.45    0.74
 -10  -4   0    9.44    1.47
 -10  -4   0    5.39    0.99
  10   4   0    3.19    0.90
  11  -5   0    0.27    0.51
 -11   5   0   -0.11    0.42
  10  -5   0    0.80    0.50
 -10   5   0    0.48    0.45
   9  -5   0    0.40    0.35
   9  -5   0    0.06    0.29
  -9   5   0    1.46    0.77
  -9   5   0    0.14    0.34
   8  -5   0    6.40    0.93
  -8   5   0    7.59    1.14
  -8   5   0    7.57    2.10
   7  -5   0    2.16    0.51
   7  -5   0    2.75    0.59
  -7   5   0    2.41    1.19
  -7   5   0    3.42    0.72
   6  -5   0    0.20    0.23
   6  -5   0   -0.28    0.17
  -6   5   0    0.04    0.18
  -6   5   0    0.18    0.17
   5  -5   0   34.58    1.84
  -5   5   0   33.06    1.86
  -5   5   0   32.04    1.56
   4  -5   0   12.37    0.95
  -4   5   0   10.99    0.82
  -4   5   0   13.16    0.76
   3  -5   0  241.89    9.31
   3  -5   0  229.79    8.60
  -3   5   0  222.86    9.30
  -3   5   0  231.07    8.95
  -3   5   0  220.48    7.80
   2  -5   0   54.19    2.39
  -2   5   0   51.75    2.62
  -2   5   0   51.21    2.21
   1  -5   0   66.39    2.85
  -1   5   0   68.47    3.11
  -1   5   0   68.11    2.53
  -1   5   0   65.71    2.62
  -1   5   0   70.37    2.62
   0  -5   0   55.53    2.26
   0  -5   0   53.37    2.17
   0  -5   0   55.45    2.15
   0   5   0   58.99    2.20
   0   5   0   58.61    2.62
   0   5   0   56.01    1.92
   0   5   0   57.26    2.01
   0   5   0   48.72    2.24
   0   5   0   54.26    2.30
  -1  -5   0    1.99    0.26
  -1  -5   0    2.12    0.31
  -1  -5   0    2.45    0.39
   1   5   0    2.10    0.27
   1   5   0    2.27    0.42
   1   5   0    1.82    0.26
   1   5   0    2.07    0.33
   1   5   0    1.70    0.26
   1   5   0    2.15    0.45
  -2  -5   0   90.13    3.29
  -2  -5   0   89.05    3.59
  -2  -5   0   88.65    3.05
  -2  -5   0   91.82    3.64
   2   5   0   85.36    3.85
   2   5   0   88.80    3.74
   2   5   0   94.48    3.32
   2   5   0   88.02    3.51
   2   5   0   86.13    3.71
  -3  -5   0    1.06    0.29
  -3  -5   0    0.93    0.25
  -3  -5   0    0.52    0.25
  -3  -5   0    0.57    0.30
   3   5   0    0.60    0.31
   3   5   0    0.66    0.30
   3   5   0    0.68    0.38
   3   5   0    0.36    0.22
   3   5   0    0.99    0.29
  -4  -5   0   32.52    1.59
  -4  -5   0   35.40    1.88
  -4  -5   0   32.24    1.68
  -4  -5   0   32.03    1.43
   4   5   0   26.83    1.70
   4   5   0   32.82    1.66
   4   5   0   32.95    1.76
   4   5   0   33.89    1.86
  -5  -5   0   22.20    1.50
  -5  -5   0   21.37    1.52
  -5  -5   0   20.00    1.09
  -5  -5   0   19.43    1.27
   5   5   0   20.98    1.31
   5   5   0   18.48    1.21
   5   5   0   18.97    1.40
   5   5   0   19.19    1.30
  -6  -5   0    0.62    0.46
  -6  -5   0    0.41    0.32
  -6  -5   0    0.79    0.29
  -6  -5   0    1.45    0.45
   6   5   0    1.20    0.45
   6   5   0    0.44    0.29
   6   5   0    1.26    0.45
   6   5   0    0.49    0.30
  -7  -5   0   19.96    1.20
  -7  -5   0   19.63    1.68
  -7  -5   0   18.63    1.38
   7   5   0   18.87    1.57
   7   5   0   18.62    1.17
  -8  -5   0    4.01    0.64
  -8  -5   0    2.65    0.77
  -8  -5   0    4.02    0.77
   8   5   0    2.63    0.34
   8   5   0    3.10    0.79
  -9  -5   0    0.13    0.43
  -9  -5   0    1.02    0.52
   9   5   0   -0.11    0.37
  11  -6   0    2.47    0.81
 -11   6   0    4.35    1.06
  10  -6   0    0.32    0.40
 -10   6   0    0.54    0.46
   9  -6   0    0.12    0.35
   9  -6   0    0.22    0.36
  -9   6   0   -0.04    0.63
  -9   6   0   -0.01    0.25
   8  -6   0   19.95    1.51
   8  -6   0   21.60    1.64
  -8   6   0   21.67    3.21
  -8   6   0   20.49    1.65
   7  -6   0   -0.13    0.23
   7  -6   0    0.36    0.29
  -7   6   0    0.21    0.25
   6  -6   0   20.02    1.35
   6  -6   0   17.38    1.34
  -6   6   0   18.75    1.33
  -6   6   0   18.35    1.12
   5  -6   0   64.40    3.02
   5  -6   0   67.97    3.09
  -5   6   0   60.95    2.59
  -5   6   0   63.61    3.08
   4  -6   0   59.65    2.81
   4  -6   0   58.21    2.75
  -4   6   0   55.75    3.10
  -4   6   0   60.09    2.78
  -4   6   0   64.21    2.41
   3  -6   0    7.50    0.85
  -3   6   0    6.63    0.50
  -3   6   0    7.63    1.07
  -3   6   0    6.90    0.49
   2  -6   0   53.56    2.48
  -2   6   0   54.86    2.78
  -2   6   0   50.94    1.99
  -2   6   0   53.68    2.00
  -2   6   0   52.55    2.21
   1  -6   0    0.15    0.20
  -1   6   0    0.09    0.17
  -1   6   0   -0.08    0.26
  -1   6   0    0.13    0.11
   0  -6   0   19.10    0.83
   0  -6   0   17.90    0.93
   0  -6   0   19.32    0.88
   0   6   0   19.43    0.98
   0   6   0   15.39    0.79
   0   6   0   19.55    1.06
   0   6   0   19.72    0.86
   0   6   0   20.98    0.87
   0   6   0   18.98    1.33
  -1  -6   0    1.93    0.28
  -1  -6   0    1.24    0.27
  -1  -6   0    1.77    0.35
   1   6   0    1.74    0.25
   1   6   0    1.52    0.26
   1   6   0    1.25    0.40
   1   6   0    1.42    0.31
   1   6   0    1.43    0.40
  -2  -6   0  106.58    4.23
  -2  -6   0  102.57    4.25
   2   6   0  109.28    4.18
   2   6   0  103.77    4.50
   2   6   0  104.96    4.43
   2   6   0  102.90    3.87
   2   6   0  109.47    4.44
  -3  -6   0    1.53    0.45
  -3  -6   0    0.78    0.29
  -3  -6   0    1.30    0.30
  -3  -6   0    0.38    0.27
   3   6   0    0.94    0.37
   3   6   0    1.30    0.51
   3   6   0    0.73    0.25
   3   6   0    1.33    0.34
   3   6   0    1.17    0.41
  -4  -6   0    1.91    0.47
  -4  -6   0    1.64    0.51
  -4  -6   0    2.20    0.40
  -4  -6   0    2.85    0.56
   4   6   0    1.85    0.43
   4   6   0    2.71    0.62
   4   6   0    2.16    0.43
   4   6   0    2.61    0.59
   4   6   0    2.71    0.54
  -5  -6   0   14.17    0.94
  -5  -6   0   15.47    1.31
  -5  -6   0   13.80    1.09
  -5  -6   0   14.76    1.25
   5   6   0   13.63    1.14
   5   6   0   13.74    1.06
   5   6   0   15.24    1.20
   5   6   0   14.99    1.11
  -6  -6   0    0.24    0.26
  -6  -6   0    0.16    0.28
  -6  -6   0    0.73    0.40
  -6  -6   0    0.30    0.40
   6   6   0    0.86    0.47
   6   6   0    0.75    0.37
   6   6   0    0.21    0.30
   6   6   0    0.65    0.35
  -7  -6   0    3.81    0.86
  -7  -6   0    3.79    0.61
  -7  -6   0    4.70    0.85
  -7  -6   0    3.25    0.80
   7   6   0    4.96    0.90
   7   6   0    3.30    0.61
  -8  -6   0    0.34    0.31
  -8  -6   0    0.36    0.35
  -8  -6   0    0.31    0.43
   8   6   0    0.41    0.30
   8   6   0    0.75    0.47
  -9  -6   0    4.75    0.96
   9   6   0    3.55    0.91
  11  -7   0    4.84    1.07
 -11   7   0    5.30    1.12
  10  -7   0    3.97    0.84
  10  -7   0    4.38    0.94
 -10   7   0    4.16    0.93
   9  -7   0   21.41    1.64
   9  -7   0   21.58    1.74
  -9   7   0   19.01    3.23
  -9   7   0   23.51    1.83
   8  -7   0    1.91    0.56
   8  -7   0    1.92    0.57
  -8   7   0    2.48    0.61
  -8   7   0    2.41    1.40
   7  -7   0    2.43    0.64
   7  -7   0    2.48    0.58
  -7   7   0    1.92    0.54
  -7   7   0    1.78    0.74
   6  -7   0    3.54    0.74
   6  -7   0    4.10    0.65
  -6   7   0    4.51    0.60
  -6   7   0    3.77    0.65
  -6   7   0    4.28    1.01
   5  -7   0   11.88    1.27
   5  -7   0   15.96    1.02
  -5   7   0   13.53    1.66
  -5   7   0   11.55    0.81
  -5   7   0   11.91    0.93
   4  -7   0   45.95    2.41
  -4   7   0   44.99    2.77
  -4   7   0   48.60    1.98
  -4   7   0   47.65    2.24
   3  -7   0    0.04    0.22
  -3   7   0    0.23    0.33
  -3   7   0    0.32    0.14
   2  -7   0    1.23    0.38
  -2   7   0    1.20    0.22
  -2   7   0    0.78    0.41
  -2   7   0    0.98    0.22
  -2   7   0    1.15    0.22
  -1   7   0   19.06    0.87
  -1   7   0   20.50    1.00
  -1   7   0   19.46    1.48
  -1   7   0   18.94    0.86
  -1   7   0   18.77    1.06
   0  -7   0   51.09    2.06
   0  -7   0   51.10    2.14
   0   7   0   54.39    2.40
   0   7   0   52.92    1.95
   0   7   0   52.79    2.73
   0   7   0   51.91    1.99
  -1  -7   0   -0.02    0.21
  -1  -7   0    0.29    0.19
  -1  -7   0    0.25    0.13
  -1  -7   0    0.19    0.22
   1   7   0    0.24    0.13
   1   7   0    0.27    0.20
   1   7   0    0.40    0.18
   1   7   0    0.85    0.41
   1   7   0    0.00    0.27
  -2  -7   0   13.71    0.93
  -2  -7   0   14.26    1.05
  -2  -7   0   14.87    0.93
   2   7   0   13.65    1.00
   2   7   0   14.51    0.87
   2   7   0   14.38    1.17
   2   7   0   14.82    1.20
   2   7   0   13.85    0.88
  -3  -7   0   14.85    1.05
  -3  -7   0   14.65    1.18
  -3  -7   0   15.54    0.99
  -3  -7   0   15.71    1.09
   3   7   0   17.58    1.32
   3   7   0   14.81    1.03
   3   7   0   14.28    1.21
   3   7   0   16.68    1.03
   3   7   0   14.32    1.10
  -4  -7   0   17.63    1.29
  -4  -7   0   16.81    1.19
  -4  -7   0   17.10    1.03
  -4  -7   0   18.17    1.38
   4   7   0   17.16    1.32
   4   7   0   17.37    1.15
   4   7   0   16.23    1.33
   4   7   0   16.59    1.20
  -5  -7   0    1.36    0.56
  -5  -7   0    0.90    0.39
  -5  -7   0    0.67    0.37
  -5  -7   0    0.90    0.33
   5   7   0    1.14    0.39
   5   7   0    1.08    0.42
   5   7   0    1.57    0.47
   5   7   0    0.51    0.43
  -6  -7   0    2.44    0.69
  -6  -7   0    1.78    0.55
  -6  -7   0    1.15    0.38
  -6  -7   0    2.59    0.65
   6   7   0    1.60    0.47
   6   7   0    1.36    0.50
  -7  -7   0    0.12    0.38
  -7  -7   0   -0.01    0.45
  -7  -7   0   -0.22    0.24
   7   7   0    0.18    0.37
  -8  -7   0    0.46    0.47
   8   7   0    0.37    0.35
  11  -8   0    1.10    0.66
 -11   8   0    2.12    0.58
  10  -8   0   -0.13    0.34
  10  -8   0   -0.24    0.35
 -10   8   0   -0.40    0.50
 -10   8   0    0.61    0.42
   9  -8   0    9.63    1.31
   9  -8   0   10.32    1.34
  -9   8   0    7.86    1.52
  -9   8   0    8.48    1.25
  -9   8   0   11.57    3.12
   8  -8   0   14.13    1.52
   8  -8   0   15.78    1.30
  -8   8   0   11.72    1.73
  -8   8   0   12.02    1.19
   7  -8   0    0.37    0.39
   7  -8   0    0.86    0.39
  -7   8   0    1.85    0.50
  -7   8   0    0.94    0.60
   6  -8   0   42.35    2.44
  -6   8   0   44.02    2.00
  -6   8   0   42.67    2.87
  -6   8   0   41.92    2.29
   5  -8   0   24.11    1.73
  -5   8   0   27.61    1.38
  -5   8   0   29.52    2.23
  -5   8   0   29.49    1.58
   4  -8   0    4.70    0.80
  -4   8   0    5.60    0.50
  -4   8   0    5.67    1.10
  -4   8   0    5.40    0.56
   3  -8   0   12.17    1.08
  -3   8   0   12.95    0.63
  -3   8   0   13.03    0.72
  -3   8   0   16.42    1.78
  -3   8   0   13.20    0.64
   2  -8   0    1.56    0.45
  -2   8   0    1.16    0.53
  -2   8   0    1.67    0.33
  -1   8   0   75.17    2.65
  -1   8   0   74.38    3.72
  -1   8   0   74.72    2.72
  -1   8   0   75.63    3.19
  -1   8   0   75.44    3.01
   0  -8   0   14.85    0.88
   0   8   0   17.93    1.17
   0   8   0   15.63    1.38
   0   8   0   17.11    0.85
  -1  -8   0    0.51    0.16
  -1  -8   0    0.09    0.23
   1   8   0    0.49    0.20
   1   8   0    0.89    0.46
   1   8   0    0.53    0.29
   1   8   0    0.11    0.39
  -2  -8   0   13.78    1.07
  -2  -8   0   13.77    0.95
   2   8   0   13.44    1.03
   2   8   0   12.79    0.86
   2   8   0   12.63    1.18
   2   8   0   13.15    1.38
  -3  -8   0    5.43    0.82
  -3  -8   0    5.68    0.72
   3   8   0    4.62    0.72
   3   8   0    4.78    0.64
   3   8   0    4.89    0.92
   3   8   0    5.02    0.86
  -4  -8   0    0.75    0.38
  -4  -8   0    0.34    0.36
   4   8   0    0.64    0.29
   4   8   0   -0.03    0.37
   4   8   0    0.40    0.34
  -5  -8   0    2.91    0.63
  -5  -8   0    4.41    0.87
   5   8   0    3.82    0.66
   5   8   0    3.18    0.72
   5   8   0    2.66    0.59
  -6  -8   0    6.50    0.94
  -6  -8   0    5.41    1.01
   6   8   0    4.87    0.78
  -7  -8   0    8.61    1.17
  -7  -8   0    5.67    1.15
   7   8   0    5.18    0.86
 -11   9   0   11.39    1.18
  10  -9   0    1.43    0.59
 -10   9   0    0.83    0.73
 -10   9   0    1.87    0.52
   9  -9   0    0.68    0.50
  -9   9   0    0.75    0.41
  -9   9   0    0.65    0.71
   8  -9   0    0.52    0.42
  -8   9   0    0.61    0.61
  -8   9   0    0.64    0.36
   7  -9   0   13.21    1.51
  -7   9   0   15.16    1.17
  -7   9   0   12.66    1.83
   6  -9   0   88.48    4.29
  -6   9   0   92.77    4.20
  -6   9   0   91.35    4.91
   5  -9   0    1.57    0.56
  -5   9   0    1.08    0.69
  -5   9   0    1.65    0.38
   4  -9   0    9.84    1.21
  -4   9   0   10.37    1.54
   3  -9   0    0.30    0.32
  -3   9   0    0.24    0.43
  -3   9   0    0.59    0.23
  -2   9   0    0.31    0.52
  -2   9   0   -0.16    0.25
  -1   9   0   28.56    2.08
  -1   9   0   27.96    1.63
  -1   9   0   33.30    1.31
   0  -9   0   10.94    0.73
   0   9   0   10.73    1.02
   0   9   0   12.38    1.48
   0   9   0   11.86    0.70
   0   9   0   13.05    0.92
  -1  -9   0   30.29    1.59
   1   9   0   33.11    1.91
   1   9   0   28.39    1.40
   1   9   0   32.38    1.71
   1   9   0   29.13    2.03
  -2  -9   0    0.43    0.34
   2   9   0   -0.01    0.34
   2   9   0    0.50    0.47
   2   9   0    0.96    0.44
  -3  -9   0    0.32    0.36
   3   9   0    1.30    0.63
   3   9   0    0.41    0.48
   3   9   0    0.45    0.41
  -4  -9   0    1.71    0.60
   4   9   0    3.44    0.77
   4   9   0    1.28    0.46
  -5  -9   0   -0.32    0.39
   5   9   0   -0.29    0.29
   5   9   0   -0.04    0.45
  -6  -9   0    2.15    0.74
   6   9   0    1.46    0.54
  -7  -9   0    3.47    0.96
   7   9   0    2.16    0.65
  10 -10   0    0.98    0.58
 -10  10   0    0.69    0.73
   9 -10   0    3.46    0.87
  -9  10   0    1.57    0.83
   8 -10   0    0.77    0.48
  -8  10   0    1.44    0.82
   7 -10   0    0.15    0.35
  -7  10   0    0.38    0.60
   6 -10   0    1.04    0.55
  -6  10   0    1.35    0.77
   5 -10   0   16.42    1.42
  -5  10   0   15.63    1.99
   4 -10   0    1.29    0.52
  -4  10   0    1.14    0.63
  -4  10   0    1.35    0.26
  -3  10   0    1.04    0.62
  -3  10   0    0.53    0.30
  -2  10   0    0.74    0.37
  -2  10   0    0.02    0.43
  -1  10   0    1.05    0.41
  -1  10   0    0.85    0.55
   0 -10   0    0.53    0.21
   0 -10   0    0.80    0.25
   0  10   0    1.63    0.64
   0  10   0    1.09    0.49
  -1 -10   0    7.50    0.79
   1  10   0    8.73    1.28
   1  10   0    9.59    1.06
   1  10   0    9.64    1.17
  -2 -10   0    4.30    0.72
   2  10   0    5.00    0.95
   2  10   0    5.43    0.88
  -3 -10   0    1.99    0.56
   3  10   0    1.25    0.61
   3  10   0    2.20    0.75
   3  10   0    1.89    0.60
  -4 -10   0    0.18    0.41
   4  10   0   -0.23    0.39
   4  10   0    0.49    0.42
  -5 -10   0   14.78    1.62
   5  10   0   13.32    1.42
  -6 -10   0    5.49    1.09
   6  10   0    5.42    0.97
  10 -11   0   11.02    1.56
 -10  11   0    7.93    1.68
   9 -11   0    0.27    0.43
  -9  11   0    1.14    0.80
   8 -11   0    4.14    0.94
  -8  11   0    4.81    1.29
   7 -11   0   11.48    1.52
  -7  11   0   10.92    1.81
   6 -11   0   -0.10    0.34
  -6  11   0   -0.11    0.55
   5 -11   0    0.45    0.45
  -5  11   0    0.45    0.57
  -5  11   0   -0.01    0.15
   4 -11   0    3.17    0.75
  -4  11   0    4.17    0.54
  -4  11   0    4.96    1.21
  -3  11   0    3.16    0.96
  -3  11   0    4.09    0.62
  -2  11   0    0.07    0.51
  -2  11   0   -0.02    0.29
  -1  11   0    2.10    0.77
  -1  11   0    0.88    0.45
   0 -11   0    1.74    0.27
   0  11   0    0.63    0.48
   0  11   0    1.62    0.67
  -1 -11   0    2.69    0.49
   1  11   0    4.22    0.88
   1  11   0    4.05    0.76
   1  11   0    4.02    0.94
  -2 -11   0    1.67    0.47
   2  11   0    1.83    0.69
   2  11   0    1.91    0.77
   2  11   0    2.30    0.67
  -3 -11   0    6.83    0.96
   3  11   0    7.01    1.19
   3  11   0    7.68    1.24
  -4 -11   0   -0.35    0.36
   4  11   0    0.31    0.40
   4  11   0    0.36    0.53
  -5 -11   0   11.84    1.45
   5  11   0    9.92    1.31
   9 -12   0    1.87    0.73
  -9  12   0    2.75    1.10
   8 -12   0   -0.19    0.33
  -8  12   0    0.25    0.70
   7 -12   0    1.28    0.64
  -7  12   0    1.56    0.88
   6 -12   0   11.15    1.46
  -6  12   0   10.09    1.81
  -5  12   0   10.58    1.79
  -5  12   0    9.66    0.75
  -4  12   0   23.09    2.58
  -4  12   0   21.23    1.31
  -3  12   0    2.06    0.83
  -3  12   0    1.63    0.50
  -2  12   0    5.89    1.25
  -2  12   0    3.74    0.71
  -1  12   0    1.01    0.52
  -1  12   0    1.48    0.74
   0  12   0   -0.08    0.46
   0  12   0    0.94    0.56
  -1 -12   0    6.04    0.67
  -1 -12   0    6.25    0.67
   1  12   0    6.53    1.17
   1  12   0    5.63    1.16
  -2 -12   0    0.64    0.37
   2  12   0    0.40    0.64
   2  12   0    0.28    0.60
   2  12   0    1.25    0.58
  -3 -12   0    0.13    0.36
   3  12   0    1.85    0.76
   3  12   0    1.06    0.51
  -4 -12   0    0.82    0.54
   4  12   0    0.23    0.41
   9 -13   0   -0.10    0.51
  -9  13   0    0.44    0.70
   8 -13   0   -0.29    0.37
  -8  13   0    0.34    0.72
   7 -13   0    1.52    0.74
  -7  13   0    0.97    0.83
  -6  13   0    0.34    0.27
  -6  13   0    0.12    0.69
  -5  13   0    1.04    0.75
  -5  13   0    1.28    0.44
  -4  13   0   16.27    1.24
  -4  13   0   13.85    2.03
  -3  13   0    0.82    0.69
  -3  13   0    0.62    0.46
  -2  13   0   -0.17    0.42
  -2  13   0    1.91    0.81
  -1  13   0   -0.55    0.40
  -1  13   0   -0.10    0.45
   0  13   0    1.61    0.72
   0  13   0    0.98    0.62
  -1 -13   0    1.30    0.32
   1  13   0    1.52    0.73
   1  13   0    0.99    0.75
  -2 -13   0    0.97    0.41
  -2 -13   0    0.43    0.32
   2  13   0    0.45    0.70
   2  13   0    0.88    0.58
   2  13   0    0.13    0.66
  -7  14   0    1.40    0.94
  -6  14   0   -0.21    0.34
  -6  14   0    0.26    0.78
  -5  14   0    9.91    1.85
  -5  14   0    9.65    1.05
  -4  14   0    1.69    0.61
  -4  14   0    1.21    0.84
  -3  14   0    0.47    0.66
  -3  14   0   -0.36    0.40
  -2  14   0    7.46    1.11
  -2  14   0    9.55    1.71
  -1  14   0    3.48    1.04
  -1  14   0    2.15    0.78
   0  14   0    1.36    0.78
   0  14   0    0.79    0.64
   1  14   0    2.24    0.88
   1  14   0    2.98    0.98
  -5  15   0   -0.22    0.55
  -5  15   0   -0.43    0.41
  -4  15   0   14.03    2.15
  -4  15   0    9.38    1.22
  -3  15   0    4.79    0.96
  -3  15   0    5.35    1.39
  -2  15   0    1.15    0.80
  -2  15   0    0.91    0.59
  -1  15  -1    1.35    0.78
  -1  15  -1    0.25    0.63
  -2  15  -1    1.09    0.87
  -2  15  -1    0.91    0.67
  -3  15  -1    0.58    0.57
  -3  15  -1    1.68    1.00
  -4  15  -1    0.26    0.71
  -4  15  -1    0.95    0.58
  -5  15  -1    2.32    0.64
  -5  15  -1    0.75    0.98
   1  14  -1    9.77    1.59
   1  14  -1    8.81    1.46
   0  14  -1   11.44    1.75
   0  14  -1   13.41    1.71
  -1  14  -1    3.51    1.09
  -1  14  -1    2.18    0.75
  -2  14  -1    1.98    0.67
  -2  14  -1    1.44    0.81
  -3  14  -1    1.47    0.59
  -3  14  -1    0.94    0.73
  -4  14  -1    1.57    0.55
  -4  14  -1    2.70    1.06
  -5  14  -1    0.65    0.78
  -5  14  -1    0.66    0.43
  -6  14  -1    0.21    0.72
  -6  14  -1    0.26    0.36
   6 -14   1    0.13    0.47
  -7  14  -1   -0.10    0.67
   7 -14   1    0.12    0.48
   3  13  -1   -0.25    0.56
   3  13  -1    0.15    0.44
  -3 -13   1   -0.24    0.29
   2  13  -1    0.26    0.46
   2  13  -1    1.17    0.75
   2  13  -1    1.20    0.69
  -2 -13   1    0.86    0.36
  -2 -13   1    1.05    0.41
   1  13  -1    3.56    1.00
   1  13  -1    4.19    1.06
  -1 -13   1    3.38    0.41
   0  13  -1    6.46    1.26
   0  13  -1    6.28    1.11
  -1  13  -1    1.03    0.74
  -1  13  -1    0.30    0.49
  -2  13  -1    7.83    1.04
  -2  13  -1   11.73    1.75
  -3  13  -1    1.36    0.55
  -3  13  -1    0.56    0.64
  -4  13  -1   -0.39    0.44
  -4  13  -1    0.32    0.37
  -5  13  -1    3.74    1.22
  -5  13  -1    2.12    0.48
   5 -13   1    2.34    0.79
  -6  13  -1    0.36    0.27
  -6  13  -1    0.65    0.67
   6 -13   1    0.60    0.55
  -7  13  -1   16.75    2.45
   7 -13   1   19.81    2.16
  -8  13  -1   13.18    2.20
   8 -13   1   11.68    1.69
  -9  13  -1    1.04    0.89
   9 -13   1    0.61    0.62
   4  12  -1    2.97    0.72
  -4 -12   1    7.60    1.06
   3  12  -1   -0.13    0.60
   3  12  -1   -0.14    0.51
   3  12  -1    0.39    0.44
  -3 -12   1    0.18    0.34
   2  12  -1    2.24    0.77
   2  12  -1    2.42    0.81
   2  12  -1    1.13    0.60
  -2 -12   1    1.81    0.46
   1  12  -1    6.51    1.17
   1  12  -1    5.62    1.14
  -1 -12   1    5.65    0.63
   0  12  -1    7.05    1.29
   0  12  -1    6.06    0.97
  -1  12  -1    0.23    0.43
  -1  12  -1    0.07    0.44
  -2  12  -1    0.65    0.43
  -2  12  -1    0.23    0.59
  -3  12  -1   20.13    2.39
  -3  12  -1   22.47    1.42
  -4  12  -1    4.33    1.20
  -4  12  -1    2.85    0.53
   4 -12   1    2.08    0.67
  -5  12  -1    0.37    0.26
  -5  12  -1   -0.13    0.51
   5 -12   1    0.40    0.42
  -6  12  -1    7.21    1.57
   6 -12   1   11.05    1.53
  -7  12  -1    2.59    1.09
   7 -12   1    2.59    0.80
  -8  12  -1    0.13    0.68
   8 -12   1    0.12    0.45
  -9  12  -1   -0.32    0.61
   9 -12   1    1.21    0.66
   5  11  -1    0.56    0.53
  -5 -11   1    0.49    0.52
   4  11  -1    2.11    0.74
   4  11  -1    1.65    0.52
  -4 -11   1    1.74    0.63
   3  11  -1   -0.03    0.39
   3  11  -1    0.06    0.36
   3  11  -1    0.00    0.57
  -3 -11   1    0.09    0.33
   2  11  -1    7.95    1.23
   2  11  -1    7.09    0.99
   2  11  -1    8.56    1.25
  -2 -11   1    7.37    0.87
   1  11  -1    5.30    1.09
   1  11  -1    3.79    0.83
   1  11  -1    5.19    0.84
  -1 -11   1    3.91    0.54
  -1 -11   1    3.05    0.49
   0  11  -1    1.15    0.54
   0  11  -1    0.96    0.58
   0 -11   1    0.66    0.17
  -1  11  -1   12.67    1.12
  -1  11  -1   10.85    1.56
  -2  11  -1    7.03    0.84
  -2  11  -1    8.77    1.44
  -3  11  -1    7.87    0.75
  -3  11  -1    7.55    1.45
   3 -11   1    8.68    1.17
  -4  11  -1   -0.32    0.41
  -4  11  -1    0.16    0.22
   4 -11   1   -0.20    0.37
  -5  11  -1    0.59    0.62
  -5  11  -1    0.29    0.14
   5 -11   1    0.57    0.46
  -6  11  -1    9.01    1.67
   6 -11   1    8.49    1.33
  -7  11  -1    0.31    0.62
   7 -11   1    1.42    0.65
  -8  11  -1    0.13    0.68
   8 -11   1   -0.29    0.40
  -9  11  -1    1.64    0.89
   9 -11   1    1.62    0.66
 -10  11  -1    5.20    1.37
  10 -11   1    3.78    0.97
   6  10  -1    0.24    0.42
  -6 -10   1    0.22    0.52
   5  10  -1   -0.11    0.39
  -5 -10   1    0.08    0.46
   4  10  -1    4.45    0.90
   4  10  -1    1.32    0.47
  -4 -10   1    3.00    0.71
   3  10  -1    3.10    0.83
   3  10  -1    0.37    0.35
   3  10  -1    2.39    0.72
  -3 -10   1    2.13    0.56
   2  10  -1    1.55    0.63
   2  10  -1    2.61    0.60
   2  10  -1    2.26    0.73
  -2 -10   1    1.73    0.45
   1  10  -1    3.54    0.64
   1  10  -1    1.56    0.57
   1  10  -1    2.08    0.70
  -1 -10   1    2.43    0.45
   0  10  -1    1.26    0.52
   0  10  -1    1.46    0.61
   0 -10   1    1.72    0.28
  -1  10  -1   12.89    1.03
  -1  10  -1    9.91    1.45
  -2  10  -1    2.18    0.46
  -2  10  -1    1.75    0.70
   2 -10   1    2.09    0.58
  -3  10  -1    0.28    0.45
  -3  10  -1    0.20    0.24
   3 -10   1   -0.12    0.30
  -4  10  -1    1.42    0.71
  -4  10  -1    1.79    0.27
   4 -10   1    0.84    0.50
  -5  10  -1   21.23    2.40
   5 -10   1   20.57    1.65
  -6  10  -1    4.69    1.24
   6 -10   1    2.63    0.76
  -7  10  -1   -0.28    0.51
   7 -10   1   -0.31    0.29
  -8  10  -1    3.43    1.13
   8 -10   1    2.34    0.75
  -9  10  -1    8.12    1.62
   9 -10   1   12.38    1.58
 -10  10  -1    6.12    1.49
  10 -10   1    3.35    0.93
   7   9  -1    0.17    0.40
  -7  -9   1    0.30    0.57
   6   9  -1    0.43    0.43
  -6  -9   1   -0.33    0.41
   5   9  -1    1.51    0.55
  -5  -9   1    0.89    0.54
   4   9  -1    0.91    0.41
   4   9  -1    2.05    0.61
  -4  -9   1    0.63    0.45
   3   9  -1   77.31    3.68
   3   9  -1   75.28    3.65
  -3  -9   1   72.94    3.42
   2   9  -1   24.71    1.69
   2   9  -1   22.12    1.46
   2   9  -1   23.92    1.73
  -2  -9   1   22.17    1.41
   1   9  -1    1.51    0.43
   1   9  -1    1.02    0.24
   1   9  -1    0.80    0.48
   1   9  -1    0.96    0.50
  -1  -9   1    1.03    0.34
   0   9  -1    0.23    0.37
   0   9  -1    0.63    0.44
   0   9  -1    0.12    0.23
   0   9  -1    0.26    0.13
   0  -9   1    0.30    0.18
  -1   9  -1    0.17    0.12
  -1   9  -1   -0.03    0.28
  -1   9  -1   -0.14    0.35
  -2   9  -1    6.09    1.13
  -2   9  -1    7.99    0.68
  -2   9  -1    7.20    0.42
   2  -9   1    8.45    1.02
  -3   9  -1   -0.22    0.37
  -3   9  -1    0.31    0.18
   3  -9   1    0.11    0.28
  -4   9  -1   68.79    4.03
  -4   9  -1   76.27    3.30
   4  -9   1   73.78    3.61
  -5   9  -1   18.58    1.18
  -5   9  -1   13.02    1.81
   5  -9   1   18.60    1.48
  -6   9  -1    0.37    0.25
  -6   9  -1   -0.40    0.49
   6  -9   1    0.32    0.48
  -7   9  -1    0.47    0.62
  -7   9  -1    0.40    0.29
   7  -9   1    0.19    0.40
  -8   9  -1    1.56    0.78
  -8   9  -1    2.62    0.63
   8  -9   1    2.29    0.67
  -9   9  -1    1.10    0.73
  -9   9  -1    1.84    0.55
   9  -9   1    1.90    0.64
 -10   9  -1    0.38    0.55
  10  -9   1   -0.30    0.35
 -11   9  -1    6.03    1.02
   8   8  -1    4.29    0.74
  -8  -8   1    5.19    0.99
  -8  -8   1    4.05    1.03
   7   8  -1    1.28    0.52
  -7  -8   1    3.15    0.88
  -7  -8   1    1.47    0.58
   6   8  -1    1.27    0.48
  -6  -8   1    1.83    0.57
  -6  -8   1    0.39    0.51
   5   8  -1    8.33    0.96
   5   8  -1    7.58    0.97
   5   8  -1    9.36    1.13
  -5  -8   1    6.91    0.88
  -5  -8   1    9.02    1.13
   4   8  -1    7.62    0.80
   4   8  -1    8.38    1.07
   4   8  -1    7.68    1.02
   4   8  -1    8.02    0.89
  -4  -8   1    7.70    1.04
  -4  -8   1    8.12    0.89
   3   8  -1   17.48    1.16
   3   8  -1   18.47    1.09
   3   8  -1   17.64    1.38
   3   8  -1   19.02    1.45
  -3  -8   1   17.14    1.29
  -3  -8   1   17.96    1.17
   2   8  -1    7.19    0.84
   2   8  -1    6.06    0.57
   2   8  -1    7.49    0.58
   2   8  -1    7.03    0.98
   2   8  -1    6.39    0.93
  -2  -8   1    6.70    0.69
  -2  -8   1    6.95    0.81
   1   8  -1    0.06    0.12
   1   8  -1   -0.16    0.10
   1   8  -1   -0.08    0.22
   1   8  -1    0.16    0.39
   1   8  -1   -0.26    0.24
  -1  -8   1    0.02    0.19
   0   8  -1   20.65    1.29
   0   8  -1   20.50    1.01
   0   8  -1   19.18    0.90
   0   8  -1   21.28    1.61
   0   8  -1   20.49    1.14
   0  -8   1   20.91    0.95
   0  -8   1   20.77    0.96
   0  -8   1   22.23    1.03
   0  -8   1   19.71    1.00
  -1   8  -1   36.87    2.33
  -1   8  -1   37.95    1.79
  -1   8  -1   33.22    1.56
  -1   8  -1   34.81    1.39
  -1   8  -1   41.71    1.61
  -1   8  -1   38.33    1.68
   1  -8   1   38.35    1.59
   1  -8   1   38.26    2.03
  -2   8  -1   18.48    0.98
  -2   8  -1   23.36    1.75
  -2   8  -1   20.22    1.03
  -2   8  -1   19.68    1.03
   2  -8   1   20.46    1.40
  -3   8  -1    0.17    0.11
  -3   8  -1    0.07    0.38
  -3   8  -1    0.25    0.18
   3  -8   1    0.17    0.28
  -4   8  -1   14.88    0.82
  -4   8  -1   15.30    1.84
  -4   8  -1   15.15    0.97
   4  -8   1   15.60    1.26
  -5   8  -1   19.48    1.25
  -5   8  -1   18.70    1.03
  -5   8  -1   19.66    2.18
   5  -8   1   19.27    1.49
  -6   8  -1   65.24    2.77
  -6   8  -1   65.94    3.85
  -6   8  -1   71.24    3.36
   6  -8   1   65.73    3.37
  -7   8  -1   13.73    1.17
   7  -8   1   12.73    1.48
  -8   8  -1   -0.08    0.23
   8  -8   1    0.52    0.44
  -9   8  -1    0.33    0.32
   9  -8   1   -0.02    0.38
 -10   8  -1    1.01    0.46
  10  -8   1    0.21    0.41
 -11   8  -1    1.09    0.49
  -9  -7   1    4.89    1.00
   8   7  -1   -0.15    0.28
  -8  -7   1   -0.49    0.25
  -8  -7   1    0.30    0.46
   7   7  -1    7.65    1.06
   7   7  -1    5.32    0.81
  -7  -7   1    5.35    1.00
  -7  -7   1    4.50    0.70
  -7  -7   1    6.87    1.04
  -7  -7   1    5.56    1.03
   6   7  -1    0.12    0.32
   6   7  -1    0.19    0.24
   6   7  -1   -0.09    0.28
  -6  -7   1    0.13    0.27
  -6  -7   1   -0.24    0.37
  -6  -7   1    0.06    0.33
  -6  -7   1   -0.02    0.22
   5   7  -1    0.06    0.35
   5   7  -1    0.56    0.34
   5   7  -1    0.40    0.29
   5   7  -1    0.22    0.24
  -5  -7   1    1.02    0.42
  -5  -7   1    0.26    0.41
   4   7  -1    0.54    0.28
   4   7  -1    0.28    0.49
   4   7  -1    0.33    0.21
   4   7  -1    0.33    0.34
   4   7  -1    0.29    0.25
  -4  -7   1   -0.15    0.29
  -4  -7   1    0.25    0.31
   3   7  -1    5.47    0.63
   3   7  -1    6.36    0.63
   3   7  -1    7.00    0.91
   3   7  -1    6.90    0.94
  -3  -7   1    5.91    0.68
  -3  -7   1    4.04    0.67
  -3  -7   1    6.24    0.65
   2   7  -1   25.68    1.25
   2   7  -1   27.48    1.62
   2   7  -1   24.50    1.61
   2   7  -1   26.99    1.47
   2   7  -1   26.09    1.41
  -2  -7   1   26.14    1.48
  -2  -7   1   27.46    1.39
   1   7  -1    1.80    0.38
   1   7  -1    1.35    0.24
   1   7  -1    1.53    0.27
   1   7  -1    0.93    0.40
   1   7  -1    1.46    0.43
  -1  -7   1    2.13    0.35
  -1  -7   1    1.48    0.32
   0   7  -1   85.72    2.79
   0   7  -1   79.42    3.35
   0   7  -1   82.35    3.17
   0   7  -1   78.11    3.30
   0   7  -1   69.51    2.79
   0   7  -1   75.82    3.70
   0  -7   1   84.52    3.06
   0  -7   1   82.22    3.29
   0  -7   1   81.08    2.99
  -1   7  -1   96.40    3.85
  -1   7  -1  107.14    3.98
  -1   7  -1   92.62    3.96
  -1   7  -1   97.39    3.67
  -1   7  -1   95.10    3.32
  -1   7  -1   92.32    4.39
   1  -7   1   98.33    4.10
   1  -7   1   97.84    3.97
  -2   7  -1   13.31    0.75
  -2   7  -1   15.36    0.79
  -2   7  -1   13.14    0.66
  -2   7  -1   16.32    1.37
  -2   7  -1   13.54    0.67
   2  -7   1   13.15    1.04
   2  -7   1   13.02    0.75
  -3   7  -1   14.35    0.82
  -3   7  -1   13.00    1.50
  -3   7  -1   12.65    0.68
   3  -7   1   12.12    1.03
  -4   7  -1    1.42    0.27
  -4   7  -1    1.45    0.34
  -4   7  -1    1.47    0.60
   4  -7   1    1.10    0.43
  -5   7  -1    1.40    0.30
  -5   7  -1    1.11    0.34
   5  -7   1    1.52    0.48
  -6   7  -1    0.10    0.16
  -6   7  -1   -0.04    0.18
   6  -7   1   -0.24    0.24
  -7   7  -1    0.21    0.29
   7  -7   1    0.77    0.43
   7  -7   1    0.20    0.27
  -8   7  -1    0.22    0.72
  -8   7  -1    0.01    0.24
   8  -7   1   -0.11    0.28
   8  -7   1    0.10    0.29
  -9   7  -1   11.56    1.53
   9  -7   1   11.86    1.47
   9  -7   1   11.94    1.43
 -10   7  -1    8.71    1.39
  10  -7   1    6.14    1.07
  10  -7   1    6.39    1.21
 -11   7  -1    8.02    1.37
  11  -7   1    7.63    1.38
   9   6  -1    5.58    1.10
  -9  -6   1    6.51    1.05
  -9  -6   1    8.27    1.23
   8   6  -1    2.72    0.48
   8   6  -1    2.82    0.75
  -8  -6   1    3.46    0.61
  -8  -6   1    2.72    0.75
  -8  -6   1    3.54    0.92
   7   6  -1    4.48    0.69
   7   6  -1    5.69    0.99
  -7  -6   1    4.10    0.61
  -7  -6   1    5.02    0.99
  -7  -6   1    5.06    0.86
  -7  -6   1    3.26    0.81
   6   6  -1    1.28    0.45
   6   6  -1    1.31    0.46
   6   6  -1    1.11    0.41
  -6  -6   1    1.96    0.41
  -6  -6   1    2.33    0.64
  -6  -6   1    0.68    0.41
   5   6  -1    7.54    0.96
   5   6  -1    6.30    0.78
   5   6  -1    7.18    0.86
   5   6  -1    7.70    0.91
  -5  -6   1    5.33    0.62
  -5  -6   1    6.57    0.81
  -5  -6   1    7.04    0.97
   4   6  -1    0.98    0.47
   4   6  -1    0.50    0.34
   4   6  -1    0.29    0.26
   4   6  -1    0.48    0.26
   4   6  -1    0.81    0.33
  -4  -6   1    0.60    0.25
  -4  -6   1    1.05    0.44
  -4  -6   1    0.57    0.33
  -4  -6   1    0.36    0.24
   3   6  -1    1.52    0.33
   3   6  -1    0.94    0.31
   3   6  -1    1.35    0.50
   3   6  -1    1.33    0.35
  -3  -6   1    1.17    0.34
  -3  -6   1    1.35    0.32
  -3  -6   1    1.93    0.47
   2   6  -1  260.01    8.50
   2   6  -1  241.53    9.48
   2   6  -1  240.73    9.33
   2   6  -1  241.92   10.11
  -2  -6   1  251.52    9.09
  -2  -6   1  246.64    9.28
  -2  -6   1  250.94    8.43
   1   6  -1   45.48    1.75
   1   6  -1   45.80    1.99
   1   6  -1   47.29    2.14
   1   6  -1   43.29    2.04
   1   6  -1   45.48    2.29
  -1  -6   1   45.60    2.00
  -1  -6   1   45.79    1.93
   0   6  -1   80.51    2.82
   0   6  -1   82.55    3.32
   0   6  -1   81.08    3.66
   0   6  -1   84.47    3.14
   0   6  -1   81.16    3.37
   0  -6   1   82.47    3.35
   0  -6   1   79.14    3.06
   0  -6   1   76.49    3.06
   0  -6   1   83.66    3.02
   0  -6   1   82.02    3.39
  -1   6  -1    0.33    0.15
  -1   6  -1    0.68    0.38
  -1   6  -1    0.44    0.22
  -1   6  -1    0.24    0.17
   1  -6   1    0.19    0.24
   1  -6   1    0.35    0.11
  -2   6  -1  200.17    7.55
  -2   6  -1  180.12    7.50
  -2   6  -1  178.85    7.49
  -2   6  -1  187.72    6.27
   2  -6   1  182.52    7.14
   2  -6   1  182.60    7.55
  -3   6  -1    9.18    0.65
  -3   6  -1    9.29    0.54
   3  -6   1    9.91    0.87
  -4   6  -1   45.06    2.21
  -4   6  -1   43.44    1.83
   4  -6   1   45.88    2.31
  -5   6  -1    2.60    0.50
  -5   6  -1    2.11    0.36
   5  -6   1    1.15    0.37
   5  -6   1    1.91    0.50
  -6   6  -1   24.60    1.63
  -6   6  -1   24.67    1.34
   6  -6   1   26.27    1.62
   6  -6   1   23.09    1.60
  -7   6  -1    4.54    0.82
   7  -6   1    5.29    0.86
   7  -6   1    3.74    0.75
  -8   6  -1   29.64    2.08
  -8   6  -1   30.47    3.73
   8  -6   1   29.59    2.02
   8  -6   1   29.47    1.94
  -9   6  -1    9.11    1.34
   9  -6   1   10.72    1.31
   9  -6   1    8.45    1.27
 -10   6  -1    0.94    0.55
  10  -6   1    0.87    0.54
 -11   6  -1    2.97    0.85
  11  -6   1    3.46    0.96
  10   5  -1    0.24    0.48
 -10  -5   1    0.33    0.50
 -10  -5   1    2.09    0.62
   9   5  -1   -0.25    0.27
  -9  -5   1    0.40    0.35
  -9  -5   1   -0.02    0.40
   8   5  -1    0.84    0.48
   8   5  -1    0.43    0.20
  -8  -5   1    0.54    0.29
  -8  -5   1    1.11    0.57
  -8  -5   1    0.61    0.46
   7   5  -1   34.53    1.73
   7   5  -1   34.74    2.28
  -7  -5   1   35.19    2.38
  -7  -5   1   33.06    1.96
  -7  -5   1   35.78    1.69
   6   5  -1   12.09    0.97
   6   5  -1   13.05    1.18
   6   5  -1   12.13    1.04
   6   5  -1   14.17    1.04
  -6  -5   1   14.20    0.91
  -6  -5   1   13.48    1.22
  -6  -5   1   14.14    1.08
   5   5  -1    1.96    0.49
   5   5  -1    2.29    0.49
   5   5  -1    1.96    0.44
   5   5  -1    1.30    0.36
  -5  -5   1    1.73    0.44
  -5  -5   1    2.04    0.52
  -5  -5   1    1.57    0.33
   4   5  -1    2.08    0.42
   4   5  -1    2.62    0.51
   4   5  -1    2.65    0.51
   4   5  -1    2.14    0.41
   4   5  -1    2.87    0.51
  -4  -5   1    3.03    0.45
  -4  -5   1    3.30    0.44
  -4  -5   1    1.71    0.45
  -4  -5   1    3.34    0.53
   3   5  -1    9.01    0.74
   3   5  -1    8.72    0.88
   3   5  -1    7.39    0.68
   3   5  -1    8.87    0.69
   3   5  -1    7.44    0.60
  -3  -5   1    8.29    0.87
  -3  -5   1    7.17    0.64
  -3  -5   1    8.00    0.59
  -3  -5   1    7.73    0.55
   2   5  -1   57.14    2.56
   2   5  -1   56.59    2.39
   2   5  -1   55.14    2.60
   2   5  -1   57.66    2.55
   2   5  -1   60.56    2.24
  -2  -5   1   57.76    2.18
  -2  -5   1   55.26    2.45
  -2  -5   1   56.03    2.41
   1   5  -1    3.26    0.31
   1   5  -1    3.23    0.40
   1   5  -1    2.99    0.44
   1   5  -1    2.71    0.48
   1   5  -1    2.49    0.28
   1   5  -1    2.13    0.26
  -1  -5   1    2.99    0.36
  -1  -5   1    2.58    0.28
  -1  -5   1    2.99    0.41
  -1  -5   1    3.27    0.36
   0   5  -1    2.23    0.34
   0   5  -1    2.08    0.22
   0   5  -1    2.32    0.19
   0   5  -1    2.06    0.47
   0  -5   1    2.72    0.25
   0  -5   1    2.40    0.29
   0  -5   1    2.63    0.42
   0  -5   1    2.52    0.26
  -1   5  -1  108.31    4.55
  -1   5  -1  106.32    4.01
  -1   5  -1  104.61    4.38
  -1   5  -1  106.19    4.00
   1  -5   1  108.61    4.38
   1  -5   1  112.14    4.29
  -2   5  -1   87.78    3.63
  -2   5  -1   84.27    3.01
  -2   5  -1   82.01    3.63
   2  -5   1   88.45    3.60
   2  -5   1   89.66    3.67
  -3   5  -1   15.28    0.78
  -3   5  -1   16.79    0.97
   3  -5   1   17.06    1.11
  -4   5  -1    7.92    0.69
  -4   5  -1    8.18    0.57
   4  -5   1    8.30    0.92
   4  -5   1    8.87    0.71
  -5   5  -1    1.84    0.35
  -5   5  -1    2.18    0.46
   5  -5   1    2.27    0.52
   5  -5   1    2.57    0.45
   5  -5   1    2.32    0.47
  -6   5  -1   42.42    1.93
  -6   5  -1   39.98    2.32
   6  -5   1   39.37    2.27
   6  -5   1   41.26    2.21
   6  -5   1   39.99    1.99
  -7   5  -1   38.87    4.13
  -7   5  -1   38.16    2.36
   7  -5   1   39.03    2.32
   7  -5   1   37.57    2.04
   7  -5   1   39.21    2.19
  -8   5  -1    6.03    1.77
  -8   5  -1    8.37    1.23
   8  -5   1   10.04    1.18
   8  -5   1    8.42    1.07
   8  -5   1    8.50    1.18
  -9   5  -1    5.65    1.10
   9  -5   1    6.09    0.97
   9  -5   1    6.47    1.14
 -10   5  -1    2.42    0.78
  10  -5   1    1.65    0.68
 -11   5  -1    5.74    1.23
  11  -5   1    4.53    1.08
  10   4  -1    5.06    1.08
 -10  -4   1    8.17    1.46
 -10  -4   1    9.70    1.25
   9   4  -1    0.88    0.51
  -9  -4   1    1.62    0.55
  -9  -4   1    1.85    0.65
   8   4  -1    3.04    0.77
  -8  -4   1    4.44    0.61
  -8  -4   1    4.78    0.77
  -8  -4   1    4.64    0.96
   7   4  -1   10.89    1.21
   7   4  -1   12.06    1.20
   7   4  -1   10.71    0.74
  -7  -4   1   11.24    0.98
  -7  -4   1   12.24    0.84
   6   4  -1   62.14    2.72
   6   4  -1   65.92    2.98
   6   4  -1   66.78    2.86
   6   4  -1   67.36    3.43
  -6  -4   1   64.87    3.10
  -6  -4   1   66.60    2.51
  -6  -4   1   62.24    2.93
   5   4  -1    7.43    0.83
   5   4  -1    8.34    0.84
   5   4  -1    7.38    0.68
   5   4  -1    6.84    0.71
  -5  -4   1    7.48    0.69
  -5  -4   1    7.06    0.65
  -5  -4   1    6.55    0.83
   4   4  -1   15.11    0.97
   4   4  -1   14.46    0.93
   4   4  -1   15.00    0.96
   4   4  -1   17.10    0.99
   4   4  -1   15.05    1.10
  -4  -4   1   15.34    0.94
  -4  -4   1   14.52    0.91
  -4  -4   1   13.52    1.01
  -4  -4   1   15.23    0.81
   3   4  -1    0.29    0.18
   3   4  -1    0.23    0.16
   3   4  -1    0.68    0.32
   3   4  -1    0.40    0.18
   3   4  -1   -0.18    0.15
  -3  -4   1    0.28    0.16
  -3  -4   1    0.16    0.14
  -3  -4   1    0.22    0.20
  -3  -4   1    0.64    0.24
   2   4  -1   10.90    0.75
   2   4  -1   10.82    0.65
   2   4  -1   10.11    0.70
   2   4  -1   13.89    0.85
   2   4  -1   11.92    0.79
  -2  -4   1   13.37    0.66
  -2  -4   1   12.54    0.80
  -2  -4   1   12.53    0.63
  -2  -4   1   11.51    0.71
   1   4  -1  298.56   10.94
   1   4  -1  310.79   12.44
   1   4  -1  324.60   10.35
   1   4  -1  300.96   11.30
   1   4  -1  314.88    9.61
   1   4  -1  313.43   11.50
  -1  -4   1  312.73   10.32
  -1  -4   1  313.76   12.42
  -1  -4   1  311.36   11.39
  -1  -4   1  310.37   10.99
   0   4  -1    7.25    0.43
   0   4  -1    7.65    0.34
   0   4  -1    6.85    0.48
   0   4  -1    7.66    0.45
   0   4  -1    7.68    0.80
   0  -4   1    7.77    0.40
   0  -4   1    7.70    0.57
   0  -4   1    7.44    0.45
   0  -4   1    6.98    0.39
   0  -4   1    6.75    0.42
  -1   4  -1  722.19   24.81
  -1   4  -1  679.69   28.37
  -1   4  -1  683.03   25.28
  -1   4  -1  661.15   25.32
   1  -4   1  737.38   24.58
   1  -4   1  690.43   28.35
  -2   4  -1   59.52    2.14
  -2   4  -1   62.30    2.61
  -2   4  -1   57.62    2.65
   2  -4   1   59.49    2.57
   2  -4   1   59.65    2.71
  -3   4  -1    5.17    0.49
  -3   4  -1    5.80    0.41
   3  -4   1    5.44    0.65
   3  -4   1    5.34    0.49
   3  -4   1    5.86    0.44
  -4   4  -1    0.41    0.21
  -4   4  -1    0.48    0.18
   4  -4   1    0.57    0.27
   4  -4   1    0.35    0.19
   4  -4   1    0.56    0.24
  -5   4  -1   13.45    0.82
  -5   4  -1   10.30    0.92
   5  -4   1   11.09    0.91
   5  -4   1   10.62    0.79
  -6   4  -1   81.83    3.32
  -6   4  -1   86.59    4.08
  -6   4  -1   82.56    6.82
   6  -4   1   83.37    3.66
   6  -4   1   77.76    3.38
  -7   4  -1    1.10    0.79
  -7   4  -1    1.05    0.43
   7  -4   1    0.93    0.43
   7  -4   1    1.09    0.37
   7  -4   1    0.84    0.38
  -8   4  -1    7.38    1.77
  -8   4  -1    6.43    1.10
   8  -4   1    7.08    1.00
   8  -4   1    3.83    0.80
   8  -4   1    5.21    0.86
  -9   4  -1    7.96    1.27
   9  -4   1    6.71    1.03
   9  -4   1    7.74    1.23
 -10   4  -1    2.35    0.77
  10  -4   1    2.82    0.83
 -11   4  -1    5.89    1.28
  11  -4   1    5.95    1.20
  10   3  -1    0.22    0.42
 -10  -3   1    0.12    0.38
 -10  -3   1    0.58    0.49
   9   3  -1    5.99    1.08
  -9  -3   1    7.71    1.34
  -9  -3   1    6.35    0.89
  -9  -3   1    6.43    0.74
   8   3  -1    5.86    1.02
  -8  -3   1    6.92    1.19
  -8  -3   1    4.49    0.70
  -8  -3   1    5.95    0.69
   7   3  -1    0.20    0.24
   7   3  -1    0.22    0.26
  -7  -3   1    0.03    0.23
  -7  -3   1   -0.14    0.17
   6   3  -1    0.65    0.28
   6   3  -1    0.54    0.20
   6   3  -1    0.31    0.31
   6   3  -1    0.25    0.24
  -6  -3   1    0.27    0.19
  -6  -3   1    0.29    0.22
  -6  -3   1    0.52    0.34
   5   3  -1    0.69    0.24
   5   3  -1    0.66    0.29
   5   3  -1    0.86    0.28
   5   3  -1    0.41    0.24
   5   3  -1    0.42    0.28
  -5  -3   1    0.67    0.27
  -5  -3   1    0.90    0.23
  -5  -3   1    1.10    0.35
  -5  -3   1    0.89    0.27
   4   3  -1    3.39    0.48
   4   3  -1    3.64    0.47
   4   3  -1    4.01    0.61
   4   3  -1    3.57    0.45
   4   3  -1    3.58    0.45
  -4  -3   1    3.44    0.50
  -4  -3   1    3.76    0.47
  -4  -3   1    3.01    0.35
  -4  -3   1    3.49    0.45
   3   3  -1   48.51    2.00
   3   3  -1   49.14    2.01
   3   3  -1   46.50    1.96
   3   3  -1   47.15    2.33
  -3  -3   1   48.40    1.94
  -3  -3   1   49.07    2.05
  -3  -3   1   47.15    2.11
  -3  -3   1   47.39    1.73
   2   3  -1   29.98    1.32
   2   3  -1   25.06    1.35
   2   3  -1   23.47    1.16
   2   3  -1   27.18    1.03
   2   3  -1   26.38    1.15
   2   3  -1   26.63    1.25
  -2  -3   1   27.73    1.14
  -2  -3   1   25.82    1.27
  -2  -3   1   27.70    1.22
  -2  -3   1   27.93    1.05
   1   3  -1  224.88    6.71
   1   3  -1  217.04    7.89
   1   3  -1  224.44    7.23
   1   3  -1  209.74    7.64
   1   3  -1  218.38    8.70
   1   3  -1  213.98    8.03
  -1  -3   1  212.78    7.95
  -1  -3   1  215.86    7.21
  -1  -3   1  210.89    8.67
  -1  -3   1  214.27    7.68
   0   3  -1   42.18    1.61
   0   3  -1   41.07    1.44
   0   3  -1   42.14    1.91
   0   3  -1   46.64    1.82
   0   3  -1   40.91    1.69
   0  -3   1   42.95    1.81
   0  -3   1   40.49    1.60
   0  -3   1   41.77    1.63
   0  -3   1   41.52    1.77
  -1   3  -1   29.62    1.06
  -1   3  -1   29.28    1.32
   1  -3   1   30.04    1.37
   1  -3   1   29.62    1.32
  -2   3  -1  205.68    8.30
  -2   3  -1  195.82    6.86
   2  -3   1  209.41    8.29
   2  -3   1  210.99    6.90
   2  -3   1  201.22    7.52
  -3   3  -1    3.88    0.40
  -3   3  -1    4.09    0.51
   3  -3   1    3.10    0.45
   3  -3   1    4.52    0.38
   3  -3   1    4.16    0.43
  -4   3  -1   63.21    3.07
   4  -3   1   65.79    2.59
   4  -3   1   65.22    2.81
  -5   3  -1    3.21    1.00
  -5   3  -1    3.51    0.62
  -5   3  -1    2.41    0.40
   5  -3   1    2.81    0.46
   5  -3   1    2.08    0.45
   5  -3   1    2.96    0.51
  -6   3  -1   26.23    1.70
  -6   3  -1   23.55    2.60
   6  -3   1   26.23    1.49
   6  -3   1   23.74    1.41
   6  -3   1   19.60    1.48
  -7   3  -1    0.60    0.37
  -7   3  -1    0.71    0.64
   7  -3   1    0.11    0.21
   7  -3   1    0.68    0.33
   7  -3   1    0.45    0.32
  -8   3  -1    2.74    0.74
   8  -3   1    2.66    0.62
   8  -3   1    1.71    0.56
   8  -3   1    1.80    0.52
  -9   3  -1   26.17    2.09
   9  -3   1   24.88    1.97
 -10   3  -1    0.23    0.36
  10  -3   1    0.17    0.41
 -11   3  -1    0.79    0.49
  11  -3   1   -0.03    0.44
  11   2  -1    3.80    0.97
 -11  -2   1    3.73    0.76
 -11  -2   1    3.69    1.01
  10   2  -1    0.48    0.49
 -10  -2   1    0.08    0.33
 -10  -2   1    0.10    0.37
   9   2  -1    5.38    1.06
  -9  -2   1    4.81    1.06
  -9  -2   1    3.42    0.63
  -9  -2   1    4.09    0.58
   8   2  -1   12.17    1.25
  -8  -2   1   13.15    0.99
  -8  -2   1   12.38    1.62
  -8  -2   1   13.07    0.84
   7   2  -1    1.44    0.51
   7   2  -1    1.67    0.51
  -7  -2   1    1.64    0.40
  -7  -2   1    1.41    0.30
   6   2  -1    1.25    0.31
   6   2  -1    0.63    0.35
   6   2  -1    0.87    0.30
  -6  -2   1    0.73    0.23
  -6  -2   1    0.62    0.30
  -6  -2   1    1.05    0.31
   5   2  -1    2.22    0.28
   5   2  -1    1.87    0.47
   5   2  -1    2.71    0.39
   5   2  -1    1.87    0.40
   5   2  -1    2.55    0.34
  -5  -2   1    1.50    0.35
  -5  -2   1    2.12    0.34
  -5  -2   1    2.39    0.32
  -5  -2   1    2.63    0.47
   4   2  -1   20.16    1.03
   4   2  -1   20.67    1.12
   4   2  -1   21.36    1.32
   4   2  -1   19.96    0.97
   4   2  -1   20.57    1.01
  -4  -2   1   19.29    1.11
  -4  -2   1   19.47    1.00
  -4  -2   1   20.28    0.87
  -4  -2   1   19.09    1.04
   3   2  -1   76.19    2.79
   3   2  -1   75.07    3.31
   3   2  -1   71.38    2.77
   3   2  -1   71.95    2.86
   3   2  -1   74.58    2.78
  -3  -2   1   71.99    2.89
  -3  -2   1   72.33    2.42
  -3  -2   1   69.84    2.72
  -3  -2   1   70.34    2.85
   2   2  -1  130.78    4.76
   2   2  -1  130.95    5.50
   2   2  -1  131.41    4.14
   2   2  -1  133.88    4.80
   2   2  -1  133.08    4.59
  -2  -2   1  134.47    4.58
  -2  -2   1  134.37    4.95
  -2  -2   1  127.34    4.83
  -2  -2   1  133.34    4.17
   1   2  -1  268.19    8.32
   1   2  -1  247.72   10.01
   1   2  -1  241.69    9.18
   1   2  -1  250.46    7.67
   1   2  -1  248.19    8.92
  -1  -2   1  258.30    9.13
  -1  -2   1  252.61    8.30
  -1  -2   1  250.00    8.84
  -1  -2   1  240.96    9.99
  -1  -2   1  247.82    8.78
   0   2  -1  276.09   10.33
   0   2  -1  285.33   10.38
   0   2  -1  287.10    9.90
   0   2  -1  290.33   11.32
   0  -2   1  287.02    9.89
   0  -2   1  294.27   11.34
   0  -2   1  290.44   10.12
   0  -2   1  269.89   10.82
   0  -2   1  288.85    9.90
  -1   2  -1  190.90    7.73
  -1   2  -1  191.42    7.74
   1  -2   1  196.51    6.99
   1  -2   1  191.36    6.40
   1  -2   1  196.40    7.75
  -2   2  -1    0.85    0.16
  -2   2  -1    1.11    0.23
   2  -2   1    1.05    0.22
   2  -2   1    0.99    0.18
   2  -2   1    1.42    0.27
  -3   2  -1    7.45    0.49
  -3   2  -1    7.07    0.60
   3  -2   1    7.15    0.50
   3  -2   1    6.91    0.57
   3  -2   1    7.62    0.57
  -4   2  -1  116.16    8.34
  -4   2  -1  118.16    5.13
  -4   2  -1  119.00    4.23
   4  -2   1  109.25    5.02
   4  -2   1  116.70    4.52
   4  -2   1  115.13    4.27
  -5   2  -1    3.85    0.64
  -5   2  -1    3.91    0.49
  -5   2  -1    6.23    1.26
   5  -2   1    5.19    0.62
   5  -2   1    4.27    0.57
   5  -2   1    5.01    0.67
  -6   2  -1   10.36    1.48
  -6   2  -1   11.03    1.05
   6  -2   1   10.51    0.87
   6  -2   1    9.36    0.81
   6  -2   1   10.08    0.95
  -7   2  -1    1.05    0.72
  -7   2  -1    0.73    0.39
   7  -2   1    1.29    0.41
   7  -2   1    0.68    0.38
   7  -2   1    0.64    0.31
  -8   2  -1   72.98    3.93
   8  -2   1   67.02    3.22
   8  -2   1   67.39    3.31
  -9   2  -1    0.60    0.45
   9  -2   1   -0.22    0.30
 -10   2  -1    0.49    0.44
  10  -2   1    0.01    0.40
 -11   2  -1    5.53    1.25
  11  -2   1    5.74    1.24
  11   1  -1    0.37    0.47
 -11  -1   1    0.98    0.59
 -11  -1   1    1.72    0.52
  10   1  -1    0.22    0.42
 -10  -1   1    0.57    0.50
 -10  -1   1   -0.13    0.28
   9   1  -1    3.21    0.83
  -9  -1   1    2.12    0.50
  -9  -1   1    3.33    0.92
  -9  -1   1    2.19    0.40
   8   1  -1    0.47    0.43
  -8  -1   1    0.78    0.26
  -8  -1   1    1.18    0.36
   7   1  -1    8.56    1.15
   7   1  -1    8.54    0.99
   7   1  -1    8.35    0.69
  -7  -1   1    6.99    1.94
  -7  -1   1    8.18    0.57
  -7  -1   1    8.91    0.69
   6   1  -1    3.11    0.43
   6   1  -1    2.56    0.60
   6   1  -1    2.82    0.54
  -6  -1   1    2.35    0.32
  -6  -1   1    2.61    0.39
  -6  -1   1    3.63    0.57
  -6  -1   1    3.11    1.34
   5   1  -1   95.90    3.70
   5   1  -1   91.72    3.54
   5   1  -1   94.78    4.33
  -5  -1   1   94.12    3.06
  -5  -1   1   93.24    3.68
  -5  -1   1   90.42    7.10
  -5  -1   1   87.39    3.58
   4   1  -1  428.35   14.90
   4   1  -1  429.98   17.18
   4   1  -1  418.07   14.31
  -4  -1   1  417.25   12.93
  -4  -1   1  422.50   14.87
  -4  -1   1  421.67   28.24
   3   1  -1  187.68    7.71
   3   1  -1  189.60    6.55
   3   1  -1  177.32    6.50
   3   1  -1  191.72    6.61
   3   1  -1  189.59    6.44
  -3  -1   1  183.80    6.65
  -3  -1   1  187.01    6.81
  -3  -1   1  180.77    5.74
  -3  -1   1  182.20    6.41
  -3  -1   1  187.46    6.87
  -3  -1   1  181.20   12.72
   2   1  -1  343.58   22.23
   2   1  -1  330.71   11.63
   2   1  -1  367.14   11.21
   2   1  -1  331.73   11.87
   2   1  -1  292.13   11.64
   2   1  -1  339.72   12.13
   2   1  -1  336.07   13.44
  -2  -1   1  335.26   11.69
  -2  -1   1  329.60   12.17
  -2  -1   1  341.35   10.24
  -2  -1   1  342.11   12.19
  -2  -1   1  339.17   22.21
  -2  -1   1  341.68   11.17
  -2  -1   1  325.60   13.51
   1   1  -1   47.66    1.77
   1   1  -1   51.31    1.79
   1   1  -1   47.44    1.87
   1   1  -1   47.18    2.05
   1   1  -1   46.74    1.54
   1   1  -1   49.57    3.53
  -1  -1   1   45.97    2.04
  -1  -1   1   48.13    1.83
  -1  -1   1   47.33    1.79
  -1  -1   1   48.99    1.74
  -1  -1   1   48.61    3.52
  -1  -1   1   49.32    1.55
   0   1  -1    1.26    0.11
   0   1  -1    1.25    0.14
   0  -1   1    1.35    0.14
   0  -1   1    1.44    0.11
   0  -1   1    1.27    0.15
   0  -1   1    1.47    0.12
  -1   1  -1  203.05    8.51
  -1   1  -1  240.89    7.07
  -1   1  -1  202.36    8.50
   1  -1   1  207.62    7.57
   1  -1   1  203.28    8.51
   1  -1   1  209.16    8.50
   1  -1   1  223.81    7.07
  -2   1  -1   15.35    1.33
  -2   1  -1   15.06    0.71
  -2   1  -1   15.16    0.87
   2  -1   1   15.11    0.78
   2  -1   1   16.02    0.73
   2  -1   1   13.71    0.83
  -3   1  -1   54.33    2.55
  -3   1  -1   52.67    2.08
  -3   1  -1   52.89    3.97
   3  -1   1   56.05    2.14
   3  -1   1   54.41    2.23
   3  -1   1   51.75    2.49
  -4   1  -1   26.11    2.37
  -4   1  -1   27.20    1.30
  -4   1  -1   28.30    1.62
   4  -1   1   28.51    1.56
   4  -1   1   26.08    1.32
   4  -1   1   27.17    1.37
  -5   1  -1  117.62    4.43
  -5   1  -1  113.52    4.34
  -5   1  -1  118.08    8.47
  -5   1  -1  117.86    5.40
   5  -1   1  119.02    4.68
   5  -1   1  121.36    5.31
   5  -1   1  120.54    4.52
  -6   1  -1    0.18    0.23
  -6   1  -1    0.05    0.66
  -6   1  -1    0.29    0.17
   6  -1   1    0.03    0.18
   6  -1   1    0.17    0.22
   6  -1   1    0.04    0.22
  -7   1  -1    0.45    0.92
  -7   1  -1    0.46    0.35
   7  -1   1    0.69    0.32
   7  -1   1    0.35    0.35
   7  -1   1    0.51    0.33
  -8   1  -1   23.81    1.91
   8  -1   1   22.14    1.74
   8  -1   1   21.42    1.44
  -9   1  -1    0.83    0.51
   9  -1   1    0.04    0.32
 -10   1  -1    1.69    0.71
  10  -1   1    1.68    0.69
 -11   1  -1    1.67    0.51
 -11   1  -1    2.29    0.80
  11  -1   1    0.94    0.63
  11   0  -1    3.12    0.90
 -11   0   1    4.29    0.72
 -11   0   1    3.92    1.08
  10   0  -1   10.28    1.46
 -10   0   1   12.80    1.76
 -10   0   1   10.71    0.78
 -10   0   1   11.50    0.95
   9   0  -1    0.31    0.37
  -9   0   1    0.12    0.17
  -9   0   1    0.58    0.27
  -9   0   1    0.04    0.33
   8   0  -1    4.69    0.95
   8   0  -1    6.12    0.93
  -8   0   1    4.60    0.49
  -8   0   1    8.94    2.13
   7   0  -1   32.72    1.57
   7   0  -1   31.95    2.05
   7   0  -1   29.91    1.78
  -7   0   1   29.63    3.39
   6   0  -1    9.72    1.00
   6   0  -1    7.50    0.59
   6   0  -1    8.22    1.00
  -6   0   1    7.66    0.58
  -6   0   1    7.96    1.72
   5   0  -1   28.75    1.29
   5   0  -1   23.12    1.39
   5   0  -1   28.45    1.68
  -5   0   1   25.71    2.75
  -5   0   1   28.97    1.42
  -5   0   1   28.15    1.17
   4   0  -1  105.83    4.61
   4   0  -1  105.42    3.90
   4   0  -1  103.42    3.84
  -4   0   1   99.89    3.83
  -4   0   1  102.65    7.60
   3   0  -1  289.50   10.27
   3   0  -1  297.38   11.86
   3   0  -1  290.93    9.89
  -3   0   1  289.32   19.58
  -3   0   1  291.66    9.87
   2   0  -1  731.60   27.16
   2   0  -1  793.79   50.46
   2   0  -1  814.06   25.45
   2   0  -1  755.04   30.64
  -2   0   1  749.37   30.61
  -2   0   1  759.07   50.54
  -2   0   1  800.82   25.41
   1   0  -1   11.85    1.12
   1   0  -1   11.14    0.59
  -1   0   1   11.95    1.11
  -1   0   1   11.54    0.59
  -1   0   1   12.89    0.47
   0   0  -1  225.66    8.48
   0   0   1  257.22    9.02
   0   0   1  255.18   10.46
  -1   0  -1  139.99    5.26
  -1   0  -1  140.46    5.84
  -1   0  -1  138.51    5.82
  -1   0  -1  157.29    4.87
  -1   0  -1  150.81    5.12
   1   0   1  137.87    5.82
   1   0   1  142.51    9.42
   1   0   1  138.71    5.24
   1   0   1  153.90    4.87
   1   0   1  145.60    5.20
   1   0   1  144.41    5.02
   1   0   1  145.73    5.08
   1   0   1  140.18    5.84
  -2   0  -1   55.12    2.10
  -2   0  -1   55.66    3.95
  -2   0  -1   54.49    2.53
  -2   0  -1   57.69    2.18
   2   0   1   57.40    3.99
   2   0   1   55.17    2.50
   2   0   1   58.74    2.12
   2   0   1   57.40    2.07
   2   0   1   55.90    2.23
   2   0   1   57.37    2.03
  -3   0  -1    3.14    0.49
  -3   0  -1    3.22    0.38
  -3   0  -1    2.94    0.37
  -3   0  -1    2.94    0.67
   3   0   1    3.32    0.43
   3   0   1    3.42    0.47
   3   0   1    2.78    0.37
   3   0   1    3.56    0.74
  -4   0  -1   11.12    1.35
  -4   0  -1   10.57    0.70
  -4   0  -1   10.14    0.87
  -4   0  -1    9.93    0.71
   4   0   1    9.70    0.70
   4   0   1   11.36    0.85
   4   0   1    9.45    0.71
  -5   0  -1   15.78    1.21
  -5   0  -1   15.36    1.80
  -5   0  -1   14.63    0.96
  -5   0  -1   15.24    0.97
   5   0   1   14.31    0.95
   5   0   1   13.94    0.98
   5   0   1   15.17    1.13
  -6   0  -1    3.12    1.15
  -6   0  -1    2.83    0.65
   6   0   1    2.22    0.55
   6   0   1    2.88    0.54
   6   0   1    3.20    0.54
  -7   0  -1    3.03    0.72
   7   0   1    1.71    0.53
   7   0   1    1.79    0.44
   7   0   1    1.49    0.45
  -8   0  -1    7.14    1.22
   8   0   1    6.44    1.06
  -9   0  -1    3.63    0.53
  -9   0  -1    3.28    0.87
   9   0   1    2.80    0.79
 -10   0  -1    7.13    0.91
 -10   0  -1    7.56    1.37
  10   0   1    4.58    1.02
 -11   0  -1    0.99    0.45
 -12   1   1    4.45    0.76
  11  -1  -1    6.77    1.23
 -11   1   1    7.42    0.87
 -11   1   1    6.90    1.43
  10  -1  -1    2.13    0.72
 -10   1   1    2.91    0.87
 -10   1   1    1.83    0.34
   9  -1  -1    0.91    0.50
  -9   1   1    0.12    1.09
  -9   1   1    0.52    0.45
   8  -1  -1    6.20    0.92
   8  -1  -1    7.68    1.13
  -8   1   1    6.47    1.89
  -8   1   1    7.49    1.18
   7  -1  -1   26.49    1.40
   7  -1  -1   26.09    1.78
   7  -1  -1   26.27    1.60
  -7   1   1   24.98    1.08
  -7   1   1   25.42    2.92
   6  -1  -1    0.12    0.16
   6  -1  -1    0.05    0.23
   6  -1  -1    0.21    0.21
  -6   1   1    0.14    0.50
   5  -1  -1   18.03    1.24
   5  -1  -1   19.05    1.12
   5  -1  -1   17.50    0.96
  -5   1   1   18.48    2.15
  -5   1   1   17.41    1.04
   4  -1  -1    1.04    0.27
   4  -1  -1    1.53    0.36
   4  -1  -1    1.64    0.27
  -4   1   1    1.18    0.27
  -4   1   1    1.13    0.61
   3  -1  -1  144.13    5.84
   3  -1  -1  138.99    5.04
   3  -1  -1  137.60    4.90
  -3   1   1  133.16    4.86
  -3   1   1  138.42    9.86
   2  -1  -1   33.13    1.51
   2  -1  -1   30.18    1.28
  -2   1   1   36.56    1.52
  -2   1   1   28.17    1.26
   1  -1  -1   -0.03    0.06
  -1   1   1   -0.03    0.08
  -1   1   1    0.05    0.06
   0  -1  -1   36.90    1.19
   0  -1  -1   36.07    1.51
   0  -1  -1   37.07    1.41
   0  -1  -1   36.22    1.41
   0   1   1   35.85    1.41
   0   1   1   36.84    1.51
   0   1   1   37.31    1.47
   0   1   1   37.54    1.20
   0   1   1   36.06    1.35
  -1  -1  -1   40.66    1.78
  -1  -1  -1   40.61    1.66
  -1  -1  -1   40.82    1.37
  -1  -1  -1   39.37    1.80
  -1  -1  -1   39.91    1.51
   1   1   1   40.59    1.78
   1   1   1   42.81    1.55
   1   1   1   40.26    1.64
   1   1   1   41.02    1.52
   1   1   1   41.85    1.67
  -2  -1  -1  189.94    7.75
  -2  -1  -1  190.01    6.81
  -2  -1  -1  184.00    6.42
   2   1   1  183.58    6.95
   2   1   1  187.30    6.45
   2   1   1  193.90    6.65
   2   1   1  193.11    6.86
   2   1   1  186.38    7.69
   2   1   1  187.83   12.60
  -3  -1  -1  179.39    6.29
  -3  -1  -1  187.22    6.67
  -3  -1  -1  184.18    7.61
   3   1   1  183.67    6.68
   3   1   1  179.45    6.34
   3   1   1  183.23    6.55
   3   1   1  176.19    7.54
   3   1   1  175.03    6.40
  -4  -1  -1   88.11    3.51
  -4  -1  -1   81.19    3.99
  -4  -1  -1   88.43    3.32
   4   1   1   88.49    3.16
   4   1   1   85.37    3.37
   4   1   1   84.36    3.94
   4   1   1   86.73    3.23
   4   1   1   84.61    3.46
  -5  -1  -1   34.35    1.79
  -5  -1  -1   35.56    2.10
   5   1   1   34.86    1.99
   5   1   1   34.05    1.71
   5   1   1   34.18    1.74
  -6  -1  -1   77.96    3.95
  -6  -1  -1   74.83    2.71
   6   1   1   78.71    3.30
   6   1   1   73.01    3.28
   6   1   1   75.85    3.81
  -7  -1  -1    5.23    0.94
  -7  -1  -1    5.72    0.59
   7   1   1    5.38    0.79
   7   1   1    4.64    0.69
   7   1   1    3.74    0.77
  -8  -1  -1   -0.19    0.23
  -8  -1  -1   -0.03    0.19
  -8  -1  -1   -0.12    0.30
   8   1   1    0.14    0.35
  -9  -1  -1   16.25    1.25
  -9  -1  -1   16.61    1.72
  -9  -1  -1   19.84    1.13
   9   1   1   15.93    1.59
 -10  -1  -1   -0.02    0.35
 -10  -1  -1    0.22    0.42
  10   1   1    0.39    0.47
 -11  -1  -1   -0.02    0.42
 -12   2   1    2.55    0.55
  11  -2  -1    1.47    0.67
 -11   2   1    1.51    0.78
  10  -2  -1    5.42    1.04
 -10   2   1    4.36    1.04
   9  -2  -1    0.01    0.30
  -9   2   1    1.12    0.80
  -9   2   1    0.42    0.41
   8  -2  -1    1.97    0.45
   8  -2  -1    2.45    0.64
   8  -2  -1    1.67    0.51
  -8   2   1    1.40    0.55
  -8   2   1    3.85    1.28
   7  -2  -1    4.52    0.78
   7  -2  -1    5.84    0.70
   7  -2  -1    5.36    0.79
  -7   2   1    5.80    1.58
   6  -2  -1   42.15    1.91
   6  -2  -1   39.45    2.00
   6  -2  -1   41.87    2.29
  -6   2   1   38.78    3.89
  -6   2   1   38.84    1.91
   5  -2  -1   29.98    1.72
   5  -2  -1   29.90    1.45
   5  -2  -1   29.05    1.51
  -5   2   1   28.62    3.07
  -5   2   1   28.93    1.45
   4  -2  -1   46.93    2.29
   4  -2  -1   48.38    2.00
   4  -2  -1   47.93    2.00
  -4   2   1   43.67    1.92
  -4   2   1   44.49    4.11
   3  -2  -1  185.26    7.45
   3  -2  -1  179.21    6.59
  -3   2   1  177.27    6.24
   2  -2  -1  283.68   12.69
   2  -2  -1  301.58   11.29
  -2   2   1  320.80   11.46
  -2   2   1  367.22   12.74
   1  -2  -1   81.78    3.32
   1  -2  -1   81.73    3.32
  -1   2   1   80.93    3.31
  -1   2   1   86.11    3.23
   0  -2  -1  162.80    4.86
   0  -2  -1  157.11    5.76
   0  -2  -1  152.57    6.23
   0  -2  -1  161.13    5.59
   0  -2  -1  155.46    6.24
   0   2   1  154.55    5.77
   0   2   1  167.38    6.25
   0   2   1  150.97    4.86
   0   2   1  153.43    5.79
   0   2   1  153.86    5.52
  -1  -2  -1  191.76    7.81
  -1  -2  -1  192.59    6.01
  -1  -2  -1  186.18    7.14
  -1  -2  -1  188.91    6.95
  -1  -2  -1  193.69    6.54
  -1  -2  -1  186.94    7.79
   1   2   1  215.13    7.80
   1   2   1  195.85    7.06
   1   2   1  191.62    6.01
   1   2   1  195.57    6.84
   1   2   1  194.45    6.54
   1   2   1  190.87    7.19
  -2  -2  -1   87.28    3.19
  -2  -2  -1   85.26    2.88
  -2  -2  -1   88.37    3.82
  -2  -2  -1   84.76    3.41
  -2  -2  -1   86.93    3.44
   2   2   1   91.44    3.46
   2   2   1   87.80    3.28
   2   2   1   87.40    3.21
   2   2   1   89.35    3.46
   2   2   1   90.38    3.78
  -3  -2  -1   96.08    3.62
  -3  -2  -1   98.06    3.27
  -3  -2  -1   93.76    3.90
  -3  -2  -1   97.78    3.86
  -3  -2  -1   99.39    4.39
   3   2   1   97.83    3.68
   3   2   1  100.66    3.88
   3   2   1  104.72    3.87
   3   2   1   97.60    4.32
  -4  -2  -1   44.05    2.30
  -4  -2  -1   43.01    1.88
  -4  -2  -1   43.64    1.63
  -4  -2  -1   42.29    1.90
  -4  -2  -1   42.35    2.06
   4   2   1   42.86    1.94
   4   2   1   37.48    1.76
   4   2   1   43.74    1.94
   4   2   1   40.90    2.20
   4   2   1   41.73    1.77
   4   2   1   44.50    2.02
  -5  -2  -1   53.94    2.35
  -5  -2  -1   52.63    1.99
  -5  -2  -1   50.50    2.49
  -5  -2  -1   51.49    2.82
   5   2   1   51.69    2.40
   5   2   1   53.43    2.21
   5   2   1   50.83    2.10
   5   2   1   51.97    2.39
   5   2   1   51.36    2.72
  -6  -2  -1    6.44    1.00
  -6  -2  -1    5.41    0.66
  -6  -2  -1    7.45    0.58
   6   2   1    6.53    0.93
   6   2   1    6.34    0.78
   6   2   1    6.98    0.88
  -7  -2  -1    5.52    0.62
  -7  -2  -1    5.07    0.96
   7   2   1    5.62    0.79
   7   2   1    3.67    0.76
   7   2   1    5.04    0.91
  -8  -2  -1    2.81    0.50
  -8  -2  -1    3.42    0.65
  -8  -2  -1    2.40    0.70
   8   2   1    2.32    0.66
  -9  -2  -1    1.47    0.70
  -9  -2  -1    2.23    0.56
  -9  -2  -1    1.59    0.44
   9   2   1    0.72    0.54
 -10  -2  -1    0.44    0.42
 -10  -2  -1    0.32    0.43
  10   2   1    0.44    0.48
  11  -3  -1    5.82    1.14
 -11   3   1    7.51    1.41
  10  -3  -1    3.31    0.80
 -10   3   1    4.20    0.97
   9  -3  -1    2.59    0.69
  -9   3   1    2.92    0.81
  -9   3   1    4.46    1.39
   8  -3  -1   28.45    1.63
   8  -3  -1   27.46    1.76
   8  -3  -1   28.43    1.98
  -8   3   1   28.79    3.41
  -8   3   1   29.47    2.10
   7  -3  -1   19.86    1.48
   7  -3  -1   21.35    1.38
   7  -3  -1   20.45    1.27
  -7   3   1   19.66    1.54
  -7   3   1   20.16    2.69
   6  -3  -1   27.19    1.53
   6  -3  -1   26.59    1.69
   6  -3  -1   28.73    1.50
  -6   3   1   27.16    3.17
  -6   3   1   26.61    1.45
   5  -3  -1   12.38    0.84
   5  -3  -1   12.68    0.95
  -5   3   1   11.68    1.87
  -5   3   1   11.32    0.80
   4  -3  -1    4.24    0.53
   4  -3  -1    5.30    0.62
  -4   3   1    3.65    0.45
   3  -3  -1   34.18    1.63
   3  -3  -1   32.99    1.55
  -3   3   1   30.48    1.68
  -3   3   1   34.44    1.44
   2  -3  -1   40.05    1.76
   2  -3  -1   39.39    1.74
  -2   3   1   40.44    1.90
  -2   3   1   39.65    1.76
  -1   3   1    7.95    0.38
  -1   3   1    7.26    0.62
  -1   3   1    7.41    0.37
   0  -3  -1  147.13    5.39
   0  -3  -1  142.72    5.79
   0  -3  -1  148.13    5.25
   0  -3  -1  149.43    4.55
   0   3   1  145.20    4.57
   0   3   1  142.34    5.44
   0   3   1  143.83    5.52
   0   3   1  146.85    5.19
  -1  -3  -1  113.81    4.26
  -1  -3  -1  113.46    4.30
  -1  -3  -1  110.71    3.62
  -1  -3  -1  107.07    4.63
  -1  -3  -1  114.31    3.94
  -1  -3  -1  114.79    4.66
   1   3   1  109.52    4.35
   1   3   1  109.11    4.35
   1   3   1  108.57    3.94
   1   3   1  111.53    3.63
   1   3   1  114.15    4.14
   1   3   1  123.85    4.64
  -2  -3  -1   25.22    1.17
  -2  -3  -1   26.36    1.07
  -2  -3  -1   25.73    1.22
  -2  -3  -1   26.38    1.35
  -2  -3  -1   25.67    1.38
   2   3   1   25.63    1.34
   2   3   1   26.67    1.32
   2   3   1   26.68    1.21
   2   3   1   26.85    1.22
   2   3   1   25.22    1.33
  -3  -3  -1   76.02    2.58
  -3  -3  -1   72.80    3.41
  -3  -3  -1   75.09    3.03
  -3  -3  -1   70.96    3.11
  -3  -3  -1   73.55    2.85
   3   3   1   71.04    3.34
   3   3   1   72.67    3.06
   3   3   1   74.79    3.09
   3   3   1   74.89    2.93
   3   3   1   71.69    2.87
  -4  -3  -1    7.48    0.54
  -4  -3  -1    6.21    0.79
  -4  -3  -1    7.34    0.62
  -4  -3  -1    7.87    0.66
  -4  -3  -1    6.58    0.86
   4   3   1    7.88    0.81
   4   3   1    6.94    0.71
   4   3   1    7.09    0.77
   4   3   1    7.04    0.62
  -5  -3  -1    9.28    0.96
  -5  -3  -1    9.31    0.65
  -5  -3  -1    9.68    0.77
  -5  -3  -1   10.17    1.10
   5   3   1    9.15    0.95
   5   3   1    8.92    0.96
   5   3   1    8.44    0.67
   5   3   1    8.64    0.87
  -6  -3  -1    0.81    0.43
  -6  -3  -1    0.82    0.27
  -6  -3  -1    0.64    0.43
  -6  -3  -1    0.60    0.31
   6   3   1    0.72    0.40
   6   3   1    1.14    0.40
   6   3   1    1.13    0.41
   6   3   1    0.44    0.23
  -7  -3  -1   12.84    1.32
  -7  -3  -1   12.32    1.02
  -7  -3  -1   11.02    0.83
   7   3   1   11.95    1.20
   7   3   1   11.76    1.20
  -8  -3  -1   -0.11    0.28
  -8  -3  -1   -0.09    0.31
  -8  -3  -1    0.12    0.23
   8   3   1    0.01    0.30
  -9  -3  -1    5.46    1.14
  -9  -3  -1    5.56    0.89
   9   3   1    5.76    1.12
 -10  -3  -1    0.87    0.44
 -10  -3  -1    0.37    0.43
  10   3   1   -0.40    0.34
  11  -4  -1    4.10    0.94
 -11   4   1    7.28    1.35
  10  -4  -1    1.77    0.62
 -10   4   1    2.47    0.84
   9  -4  -1    8.20    1.16
  -9   4   1    8.26    1.28
  -9   4   1    9.11    2.20
   8  -4  -1    1.91    0.55
   8  -4  -1    2.31    0.53
  -8   4   1    1.97    0.62
  -8   4   1    2.42    1.26
   7  -4  -1   50.87    2.87
   7  -4  -1   56.26    2.58
  -7   4   1   52.01    5.26
  -7   4   1   54.55    3.00
   6  -4  -1    0.18    0.22
   6  -4  -1    0.64    0.29
  -6   4   1   -0.06    0.51
  -6   4   1    0.23    0.23
  -6   4   1    0.36    0.22
   5  -4  -1    6.27    0.73
   5  -4  -1    6.51    0.78
  -5   4   1    5.77    0.64
   4  -4  -1    7.18    0.67
   4  -4  -1    8.25    0.65
  -4   4   1    9.47    1.07
  -4   4   1    7.75    0.58
   3  -4  -1  107.55    4.54
   3  -4  -1  106.44    4.27
  -3   4   1  111.25    4.55
   2  -4  -1   14.45    0.74
   2  -4  -1   13.64    0.88
  -2   4   1   15.25    0.75
  -2   4   1   16.64    1.09
  -2   4   1   16.61    0.78
   1  -4  -1    9.57    0.39
   1  -4  -1    8.42    0.39
  -1   4   1    8.73    0.47
  -1   4   1    8.71    0.49
  -1   4   1    8.87    0.76
  -1   4   1    9.54    0.48
   0  -4  -1  323.25   11.68
   0  -4  -1  321.73   12.66
   0  -4  -1  305.64   12.65
   0  -4  -1  328.01   11.30
   0   4   1  322.70   11.73
   0   4   1  322.61   11.24
   0   4   1  330.39   10.70
   0   4   1  322.82    9.89
   0   4   1  312.69   11.78
  -1  -4  -1   25.24    1.20
  -1  -4  -1   25.36    1.17
  -1  -4  -1   24.47    1.25
  -1  -4  -1   24.16    1.19
  -1  -4  -1   24.48    1.00
   1   4   1   25.19    1.10
   1   4   1   24.78    1.35
   1   4   1   24.66    1.16
   1   4   1   22.26    1.14
   1   4   1   24.92    1.26
   1   4   1   24.15    1.00
  -2  -4  -1   42.55    1.74
  -2  -4  -1   39.61    1.95
  -2  -4  -1   43.58    1.60
  -2  -4  -1   39.56    1.84
  -2  -4  -1   41.18    2.02
   2   4   1   41.70    1.97
   2   4   1   44.75    1.79
   2   4   1   39.44    1.98
   2   4   1   41.18    1.95
   2   4   1   42.35    1.83
  -3  -4  -1   61.16    2.23
  -3  -4  -1   64.31    2.63
  -3  -4  -1   59.44    2.73
  -3  -4  -1   59.10    2.90
  -3  -4  -1   61.47    2.45
   3   4   1   57.68    2.46
   3   4   1   56.17    2.80
   3   4   1   63.84    2.71
   3   4   1   58.20    2.52
   3   4   1   60.69    2.71
  -4  -4  -1    7.86    0.59
  -4  -4  -1    5.91    0.69
  -4  -4  -1    6.90    0.88
  -4  -4  -1    7.41    0.89
   4   4   1    9.90    0.85
   4   4   1    6.57    0.80
   4   4   1    8.66    0.92
   4   4   1    7.60    0.82
  -5  -4  -1    8.15    0.76
  -5  -4  -1    9.60    0.97
  -5  -4  -1    8.22    1.05
  -5  -4  -1    8.83    0.68
   5   4   1    8.73    0.74
   5   4   1    9.42    1.03
   5   4   1    7.99    0.92
   5   4   1    8.32    0.87
  -6  -4  -1    5.06    0.60
  -6  -4  -1    6.46    0.76
  -6  -4  -1    8.19    1.07
  -6  -4  -1    6.29    1.00
   6   4   1    7.70    0.96
   6   4   1    6.32    0.70
   6   4   1    6.06    0.92
   6   4   1    5.33    0.79
  -7  -4  -1   -0.11    0.19
  -7  -4  -1    0.08    0.29
  -7  -4  -1   -0.24    0.25
   7   4   1    0.15    0.20
   7   4   1    0.00    0.33
  -8  -4  -1    4.26    0.63
  -8  -4  -1    4.60    0.79
  -8  -4  -1    4.87    1.01
   8   4   1    2.15    0.70
  -9  -4  -1    1.11    0.51
  -9  -4  -1    0.89    0.53
   9   4   1    0.37    0.44
  12  -5  -1   13.78    1.90
 -12   5   1   14.98    2.03
  11  -5  -1    0.38    0.42
 -11   5   1    0.75    0.58
  10  -5  -1    0.15    0.36
 -10   5   1   -0.18    0.32
   9  -5  -1    2.42    0.67
   9  -5  -1    2.55    0.59
  -9   5   1    2.87    1.30
  -9   5   1    2.66    0.70
   8  -5  -1   12.37    1.09
   8  -5  -1   15.24    1.29
  -8   5   1   13.99    1.32
  -8   5   1   11.61    2.71
   7  -5  -1   10.38    0.95
   7  -5  -1   10.58    1.01
  -7   5   1   11.00    1.07
  -7   5   1   11.57    2.65
   6  -5  -1   11.24    0.94
   6  -5  -1   11.06    0.93
  -6   5   1   10.48    0.81
  -6   5   1   10.34    0.96
  -6   5   1   12.36    1.41
   5  -5  -1   93.39    4.07
   5  -5  -1   88.70    3.80
  -5   5   1   91.96    3.50
  -5   5   1   82.27    4.08
  -5   5   1   89.65    4.11
   4  -5  -1   47.66    2.23
   4  -5  -1   48.74    2.25
  -4   5   1   45.60    1.98
  -4   5   1   45.20    2.25
  -4   5   1   47.84    2.54
   3  -5  -1    0.34    0.23
   3  -5  -1    0.32    0.14
  -3   5   1    0.68    0.19
  -3   5   1    0.77    0.24
  -3   5   1    1.09    0.41
   2  -5  -1    4.64    0.60
  -2   5   1    4.45    0.28
  -2   5   1    4.65    0.30
  -2   5   1    4.22    0.69
   1  -5  -1   19.39    0.75
   1  -5  -1   18.26    0.76
  -1   5   1   19.12    0.87
  -1   5   1   19.34    1.28
  -1   5   1   17.36    0.89
  -1   5   1   18.69    0.77
   0  -5  -1   20.84    0.89
   0  -5  -1   20.16    0.95
   0  -5  -1   21.78    1.05
   0  -5  -1   20.36    0.89
   0   5   1   20.11    1.30
   0   5   1   21.80    0.96
   0   5   1   20.55    1.01
   0   5   1   20.11    0.89
   0   5   1   22.17    1.12
  -1  -5  -1    9.04    0.62
  -1  -5  -1    9.25    0.54
  -1  -5  -1    8.64    0.57
  -1  -5  -1    9.59    0.71
  -1  -5  -1    8.82    0.57
   1   5   1    9.13    0.58
   1   5   1    7.86    0.61
   1   5   1    8.81    0.79
   1   5   1    9.62    0.75
  -2  -5  -1    0.37    0.18
  -2  -5  -1    0.27    0.17
  -2  -5  -1    0.07    0.24
  -2  -5  -1    0.16    0.21
  -2  -5  -1    2.01    0.36
   2   5   1    0.16    0.27
   2   5   1    0.44    0.25
   2   5   1    0.21    0.17
   2   5   1    0.49    0.35
   2   5   1    0.42    0.19
  -3  -5  -1   23.06    1.38
  -3  -5  -1   21.05    1.38
  -3  -5  -1   20.84    1.06
  -3  -5  -1   22.15    1.26
  -3  -5  -1   22.78    1.20
   3   5   1   22.29    1.22
   3   5   1   21.10    1.38
   3   5   1   23.51    1.40
   3   5   1   22.04    1.31
   3   5   1   22.07    1.26
  -4  -5  -1    7.55    0.94
  -4  -5  -1    8.55    0.77
  -4  -5  -1    7.04    0.90
  -4  -5  -1    8.34    0.65
   4   5   1    8.79    0.81
   4   5   1    8.97    0.92
   4   5   1    9.55    0.99
   4   5   1    6.30    0.69
   4   5   1    9.43    1.03
  -5  -5  -1   27.96    1.82
  -5  -5  -1   23.96    1.54
  -5  -5  -1   26.43    1.80
  -5  -5  -1   26.25    1.34
   5   5   1   28.84    1.72
   5   5   1   27.04    1.60
   5   5   1   29.78    1.78
   5   5   1   27.17    1.51
  -6  -5  -1    4.53    0.61
  -6  -5  -1    4.77    0.87
  -6  -5  -1    4.02    0.68
  -6  -5  -1    4.74    0.89
   6   5   1    4.73    0.82
   6   5   1    4.86    0.67
   6   5   1    5.34    0.86
  -7  -5  -1    2.69    0.52
  -7  -5  -1    1.17    0.54
  -7  -5  -1    2.73    0.66
   7   5   1    2.94    0.73
   7   5   1    2.65    0.50
  -8  -5  -1    0.52    0.39
  -8  -5  -1    0.37    0.28
  -8  -5  -1   -0.42    0.30
   8   5   1   -0.02    0.37
  -9  -5  -1    4.81    0.83
  -9  -5  -1    4.65    0.94
   9   5   1    2.15    0.76
  12  -6  -1    0.53    0.58
  11  -6  -1    0.42    0.50
 -11   6   1    0.70    0.48
  10  -6  -1    0.71    0.43
 -10   6   1    1.04    0.53
   9  -6  -1    4.92    0.85
   9  -6  -1    2.81    0.66
  -9   6   1    5.75    1.05
  -9   6   1    4.12    1.73
  -9   6   1    4.94    1.08
   8  -6  -1    3.40    0.69
   8  -6  -1    2.23    0.56
  -8   6   1    3.49    0.77
  -8   6   1    2.81    1.48
  -8   6   1    2.56    0.77
   7  -6  -1    0.15    0.26
   7  -6  -1    0.23    0.29
  -7   6   1   -0.26    0.33
  -7   6   1    0.35    0.27
   6  -6  -1   67.17    3.16
   6  -6  -1   61.71    3.02
  -6   6   1   65.87    3.46
  -6   6   1   61.25    2.71
  -6   6   1   64.23    3.20
   5  -6  -1   30.76    1.71
  -5   6   1   29.83    1.98
  -5   6   1   25.75    1.56
  -5   6   1   26.50    1.39
   4  -6  -1   39.99    2.08
  -4   6   1   40.05    1.78
  -4   6   1   38.47    2.34
  -4   6   1   40.84    1.96
   3  -6  -1    0.81    0.31
  -3   6   1    0.89    0.19
  -3   6   1    0.46    0.36
  -3   6   1    1.17    0.24
  -2   6   1  118.52    4.68
  -2   6   1  129.83    5.38
  -2   6   1  130.78    4.69
   1  -6  -1   21.29    0.89
   1  -6  -1   23.36    0.89
   1  -6  -1   22.00    0.90
  -1   6   1   21.73    1.12
  -1   6   1   22.48    1.06
  -1   6   1   22.58    1.50
  -1   6   1   22.73    0.94
   0  -6  -1   13.51    0.71
   0  -6  -1   13.19    0.81
   0   6   1   13.78    0.71
   0   6   1   13.93    0.91
   0   6   1   12.74    1.08
   0   6   1   15.33    0.84
   0   6   1   13.96    0.74
  -1  -6  -1    7.42    0.51
  -1  -6  -1    7.27    0.75
  -1  -6  -1    7.91    0.53
  -1  -6  -1    7.90    0.59
   1   6   1    8.52    0.59
   1   6   1    7.81    0.92
   1   6   1    7.52    0.49
   1   6   1    9.03    0.79
  -2  -6  -1   29.25    1.60
  -2  -6  -1   28.46    1.45
  -2  -6  -1   28.50    1.48
  -2  -6  -1   26.46    1.23
   2   6   1   27.73    1.37
   2   6   1   27.46    1.43
   2   6   1   27.26    1.46
   2   6   1   27.24    1.61
   2   6   1   25.86    1.66
  -3  -6  -1    0.23    0.32
  -3  -6  -1    0.73    0.29
  -3  -6  -1    0.70    0.26
  -3  -6  -1    0.06    0.29
  -3  -6  -1    0.16    0.28
   3   6   1    0.98    0.37
   3   6   1    0.60    0.27
   3   6   1    0.66    0.28
   3   6   1    0.69    0.40
   3   6   1    0.42    0.44
  -4  -6  -1    0.25    0.21
  -4  -6  -1    0.39    0.31
  -4  -6  -1   -0.15    0.28
  -4  -6  -1    0.14    0.22
   4   6   1    0.05    0.42
   4   6   1    0.28    0.25
   4   6   1    0.18    0.27
   4   6   1    0.15    0.23
   4   6   1   -0.25    0.32
  -5  -6  -1    0.74    0.40
  -5  -6  -1    1.50    0.56
  -5  -6  -1    1.28    0.38
  -5  -6  -1    0.63    0.37
   5   6   1    0.84    0.32
   5   6   1    0.97    0.39
   5   6   1    1.14    0.50
   5   6   1    0.92    0.35
  -6  -6  -1    2.48    0.51
  -6  -6  -1    1.24    0.57
  -6  -6  -1    1.74    0.54
  -6  -6  -1    2.04    0.61
   6   6   1    1.14    0.45
   6   6   1    1.47    0.45
   6   6   1    1.77    0.60
  -7  -6  -1   11.85    1.50
  -7  -6  -1    9.12    0.98
  -7  -6  -1   11.09    1.26
  -7  -6  -1    9.68    1.37
   7   6   1   10.83    0.99
   7   6   1   12.56    1.26
  -8  -6  -1    2.56    0.72
  -8  -6  -1    4.55    0.81
   8   6   1    3.06    0.52
   8   6   1    0.97    0.56
  12  -7  -1    0.21    0.48
  11  -7  -1    7.20    1.30
 -11   7   1    7.28    1.31
  10  -7  -1    4.00    0.92
 -10   7   1    4.61    1.01
 -10   7   1    7.45    2.26
   9  -7  -1    3.04    0.72
   9  -7  -1    2.75    0.72
  -9   7   1    3.54    1.78
  -9   7   1    3.01    0.92
  -9   7   1    3.32    0.79
   8  -7  -1    0.23    0.30
   8  -7  -1    0.44    0.36
  -8   7   1    0.33    0.29
  -8   7   1    0.72    0.57
   7  -7  -1    0.08    0.28
   7  -7  -1   -0.11    0.18
  -7   7   1   -0.17    0.37
  -7   7   1    0.12    0.25
   6  -7  -1   13.74    1.19
   6  -7  -1   13.56    1.08
  -6   7   1   15.01    1.12
  -6   7   1   16.67    1.04
  -6   7   1   14.98    1.74
   5  -7  -1    0.77    0.37
   5  -7  -1    0.76    0.27
  -5   7   1   -0.02    0.42
  -5   7   1    0.74    0.26
  -5   7   1    0.70    0.27
   4  -7  -1   57.34    2.80
  -4   7   1   55.47    2.58
  -4   7   1   61.38    3.19
  -4   7   1   57.68    2.38
   3  -7  -1    3.40    0.63
  -3   7   1    3.73    0.32
  -3   7   1    3.78    0.30
  -3   7   1    3.17    0.74
  -2   7   1   59.64    2.50
  -2   7   1   60.04    2.41
  -2   7   1   65.69    3.24
  -2   7   1   64.93    2.55
   1  -7  -1    4.08    0.27
   1  -7  -1    4.50    0.27
  -1   7   1    5.10    0.87
  -1   7   1    4.84    0.51
  -1   7   1    3.84    0.41
  -1   7   1    4.10    0.52
  -1   7   1    4.65    0.46
   0  -7  -1   13.71    0.76
   0  -7  -1   12.76    0.82
   0   7   1   12.02    0.75
   0   7   1   17.22    1.05
   0   7   1   16.14    1.27
   0   7   1   15.13    0.91
  -1  -7  -1   36.42    1.83
  -1  -7  -1   36.84    1.70
  -1  -7  -1   38.12    1.73
   1   7   1   37.87    2.00
   1   7   1   40.14    1.84
   1   7   1   36.38    2.13
   1   7   1   36.58    1.64
  -2  -7  -1   50.62    2.46
  -2  -7  -1   53.62    2.42
  -2  -7  -1   50.11    2.31
   2   7   1   47.98    2.63
   2   7   1   47.68    2.32
   2   7   1   53.08    2.39
   2   7   1   51.93    2.20
   2   7   1   52.53    2.58
  -3  -7  -1    0.31    0.23
  -3  -7  -1   -0.29    0.30
  -3  -7  -1    0.18    0.28
  -3  -7  -1    0.01    0.18
   3   7   1   -0.05    0.31
   3   7   1    0.07    0.19
   3   7   1    0.09    0.21
   3   7   1   -0.01    0.43
   3   7   1    0.49    0.34
  -4  -7  -1   21.22    1.47
  -4  -7  -1   20.66    1.39
  -4  -7  -1   20.83    1.19
  -4  -7  -1   24.36    1.66
   4   7   1   21.66    1.59
   4   7   1   22.04    1.37
   4   7   1   23.70    1.47
  -5  -7  -1   -0.50    0.32
  -5  -7  -1   -0.02    0.31
  -5  -7  -1    0.32    0.27
  -5  -7  -1    0.31    0.29
   5   7   1    0.88    0.51
   5   7   1    0.75    0.33
   5   7   1    0.40    0.30
  -6  -7  -1    2.93    0.56
  -6  -7  -1    3.17    0.69
  -6  -7  -1    2.88    0.78
   6   7   1    3.29    0.64
  -7  -7  -1    0.99    0.67
  -7  -7  -1    0.97    0.53
   7   7   1    0.65    0.41
  -8  -7  -1    1.09    0.60
   8   7   1    1.07    0.42
  11  -8  -1   21.14    1.90
 -11   8   1   22.64    1.93
  10  -8  -1    7.79    1.19
  10  -8  -1    7.51    1.22
 -10   8   1    9.97    2.47
 -10   8   1    6.75    1.16
 -10   8   1    5.98    1.30
   9  -8  -1   -0.36    0.23
   9  -8  -1   -0.01    0.36
  -9   8   1   -0.14    0.26
  -9   8   1   -0.20    0.82
  -9   8   1   -0.15    0.48
   8  -8  -1   -0.10    0.25
   8  -8  -1   -0.08    0.31
  -8   8   1    1.43    0.70
  -8   8   1    0.35    0.31
   7  -8  -1    4.07    0.70
   7  -8  -1    4.55    0.84
  -7   8   1    3.51    0.66
  -7   8   1    3.39    1.01
   6  -8  -1    2.32    0.63
   6  -8  -1    1.44    0.42
  -6   8   1    1.45    0.73
  -6   8   1    1.88    0.44
  -6   8   1    1.73    0.40
   5  -8  -1   42.85    2.39
  -5   8   1   41.25    1.95
  -5   8   1   43.33    2.14
  -5   8   1   47.29    2.88
   4  -8  -1   13.09    1.14
  -4   8   1   13.32    1.62
  -4   8   1   15.15    0.84
  -3   8   1  149.26    5.67
  -3   8   1  156.83    6.68
  -2   8   1    9.07    0.57
  -2   8   1   10.03    0.73
  -2   8   1    8.34    1.21
  -1   8   1    7.65    0.78
  -1   8   1    7.41    1.10
  -1   8   1    6.30    0.51
  -1   8   1    5.88    0.55
  -1   8   1    7.07    0.61
   0  -8  -1   14.22    0.89
   0   8   1   15.91    1.39
   0   8   1   15.07    1.13
   0   8   1   15.75    0.86
  -1  -8  -1    4.87    0.65
   1   8   1    6.04    0.86
   1   8   1    6.24    0.97
   1   8   1    6.60    0.65
   1   8   1    5.45    0.70
  -2  -8  -1   13.63    1.07
   2   8   1   11.09    0.83
   2   8   1   12.89    1.42
   2   8   1   11.47    0.99
   2   8   1   12.78    1.19
  -3  -8  -1   13.18    1.19
   3   8   1   15.82    1.54
   3   8   1   12.44    1.41
   3   8   1   15.69    1.06
   3   8   1   12.51    1.11
  -4  -8  -1    3.49    0.80
   4   8   1    3.61    0.63
   4   8   1    5.55    0.96
  -5  -8  -1    0.56    0.49
   5   8   1    0.63    0.50
   5   8   1    1.39    0.43
  -6  -8  -1    8.14    1.25
   6   8   1    6.14    0.91
  -7  -8  -1    1.80    0.75
   7   8   1    0.85    0.47
  11  -9  -1    0.49    0.54
 -11   9   1    3.36    0.66
  10  -9  -1    2.45    0.77
  10  -9  -1    3.22    0.81
 -10   9   1    1.82    0.93
 -10   9   1    2.65    0.67
 -10   9   1    4.45    1.94
   9  -9  -1    0.22    0.39
   9  -9  -1    0.32    0.41
  -9   9   1    0.14    0.27
  -9   9   1    1.09    0.69
   8  -9  -1    2.91    0.66
   8  -9  -1    2.27    0.69
  -8   9   1    3.24    1.01
  -8   9   1    2.70    0.60
   7  -9  -1    1.67    0.60
  -7   9   1    2.54    0.85
   6  -9  -1   80.48    3.88
  -6   9   1   79.38    4.37
   5  -9  -1    0.45    0.41
  -5   9   1   -0.28    0.37
   4  -9  -1   16.87    1.35
  -4   9   1   15.12    1.81
  -4   9   1   17.09    0.79
  -3   9   1    8.21    0.63
  -3   9   1    7.53    1.21
  -2   9   1   13.06    0.93
  -2   9   1   11.81    1.49
  -1   9   1   15.78    1.72
  -1   9   1   17.79    1.22
  -1   9   1   18.45    0.95
   0  -9  -1    4.32    0.52
   0   9   1    4.82    0.97
   0   9   1    2.83    0.62
   0   9   1    5.99    0.58
  -1  -9  -1   27.71    1.57
   1   9   1   31.06    1.69
   1   9   1   28.46    2.02
   1   9   1   32.75    1.92
   1   9   1   27.42    1.45
  -2  -9  -1    5.44    0.76
   2   9   1    5.35    1.00
   2   9   1    3.95    0.86
   2   9   1    5.33    0.82
  -3  -9  -1    0.74    0.45
   3   9   1    0.66    0.45
   3   9   1    0.60    0.58
   3   9   1    0.69    0.51
  -4  -9  -1    2.83    0.73
   4   9   1    3.26    0.68
   4   9   1    2.98    0.83
  -5  -9  -1   11.48    1.41
   5   9   1    9.18    1.07
   5   9   1   10.70    1.41
  -6  -9  -1    3.26    0.94
   6   9   1    3.18    0.74
  10 -10  -1   -0.21    0.41
 -10  10   1   -0.05    0.61
   9 -10  -1    9.35    1.33
  -9  10   1    7.15    1.49
   8 -10  -1    5.26    1.01
  -8  10   1    5.26    1.31
   7 -10  -1    1.19    0.52
  -7  10   1    0.79    0.61
   6 -10  -1   -0.18    0.34
  -6  10   1    0.00    0.44
   5 -10  -1    1.35    0.58
  -5  10   1    2.27    0.79
  -4  10   1    3.87    1.04
  -4  10   1    2.93    0.41
  -3  10   1   19.26    1.15
  -3  10   1   16.10    1.90
  -2  10   1    1.70    0.46
  -2  10   1    2.59    0.81
  -1  10   1    6.96    0.87
  -1  10   1    7.77    1.24
   0 -10  -1    1.54    0.31
   0  10   1    1.19    0.59
   0  10   1    0.97    0.47
  -1 -10  -1   -0.27    0.19
   1  10   1   -0.20    0.41
   1  10   1    0.21    0.41
   1  10   1    0.37    0.32
  -2 -10  -1    8.87    1.01
   2  10   1    7.97    1.18
   2  10   1    6.07    1.12
   2  10   1    8.26    1.07
  -3 -10  -1    7.29    1.01
   3  10   1    8.36    1.28
   3  10   1    8.17    1.08
   3  10   1    9.22    1.31
  -4 -10  -1    7.30    1.07
   4  10   1    7.19    1.21
   4  10   1    4.75    0.83
  -5 -10  -1    3.75    0.90
   5  10   1    2.76    0.68
  10 -11  -1   12.00    1.59
 -10  11   1   13.89    2.13
   9 -11  -1    4.43    0.99
  -9  11   1    2.24    0.96
   8 -11  -1    1.10    0.58
  -8  11   1    2.51    0.98
   7 -11  -1    3.23    0.85
  -7  11   1    2.16    0.94
   6 -11  -1    1.45    0.59
  -6  11   1    1.49    0.89
  -5  11   1    0.16    0.57
  -5  11   1    0.53    0.25
  -4  11   1    0.31    0.55
  -4  11   1    0.09    0.26
  -3  11   1    4.61    0.66
  -3  11   1    3.17    0.89
  -2  11   1    0.94    0.44
  -2  11   1    1.75    0.69
  -1  11   1    3.09    0.87
  -1  11   1    2.07    0.58
   0 -11  -1    7.65    0.55
   0  11   1    7.24    1.05
   0  11   1    7.94    1.30
  -1 -11  -1    5.50    0.68
   1  11   1    6.39    0.98
   1  11   1    6.57    1.11
   1  11   1    8.01    1.31
  -2 -11  -1   -0.48    0.22
   2  11   1    0.08    0.52
   2  11   1    0.31    0.56
   2  11   1    0.03    0.43
  -3 -11  -1    0.19    0.37
   3  11   1    0.29    0.46
   3  11   1   -0.05    0.42
  -4 -11  -1    2.22    0.70
   4  11   1    2.25    0.85
   4  11   1    1.33    0.55
   9 -12  -1    0.55    0.49
  -9  12   1    0.80    0.85
   8 -12  -1    2.13    0.80
  -8  12   1    3.13    1.10
  -7  12   1    1.16    0.84
  -6  12   1   17.30    0.95
  -6  12   1   19.30    2.40
  -5  12   1    2.28    0.45
  -5  12   1    0.61    0.73
  -4  12   1    0.12    0.62
  -4  12   1    0.42    0.36
  -3  12   1    1.14    0.46
  -3  12   1    0.99    0.64
  -2  12   1    0.42    0.43
  -2  12   1    0.33    0.55
  -1  12   1    7.41    1.06
  -1  12   1    5.83    1.18
   0  12   1    3.58    1.00
   0  12   1    2.36    0.74
  -1 -12  -1    3.99    0.57
   1  12   1    3.69    1.01
   1  12   1    3.90    0.97
  -2 -12  -1    0.76    0.40
   2  12   1    0.64    0.71
   2  12   1    0.34    0.52
   2  12   1    1.05    0.68
  -3 -12  -1   -0.27    0.31
   3  12   1    0.07    0.44
   3  12   1    0.25    0.57
  -8  13   1    1.03    0.89
  -7  13   1    5.02    1.37
  -6  13   1   14.50    2.19
  -6  13   1   16.47    1.06
  -5  13   1    0.63    0.41
  -5  13   1    1.53    0.84
  -4  13   1    4.53    1.21
  -4  13   1    3.27    0.67
  -3  13   1   -0.36    0.43
  -3  13   1    0.73    0.47
  -2  13   1    6.57    1.36
  -2  13   1    4.46    0.87
  -1  13   1    1.61    0.78
  -1  13   1    1.28    0.63
   0  13   1    1.43    0.79
   0  13   1    1.05    0.65
  -1 -13  -1    5.92    0.59
   1  13   1    5.08    1.23
   1  13   1    5.57    1.17
  -2 -13  -1   -0.19    0.28
   2  13   1    0.36    0.68
   2  13   1   -0.07    0.51
   2  13   1    0.10    0.60
  -7  14   1   10.35    1.99
  -7  14   1    9.48    0.86
  -6  14   1    0.64    0.40
  -6  14   1   -0.58    0.52
  -5  14   1    0.40    0.47
  -5  14   1    1.36    0.85
  -4  14   1    1.47    0.60
  -4  14   1    3.08    1.10
  -3  14   1    2.89    1.09
  -3  14   1    1.85    0.67
  -2  14   1    1.41    0.69
  -2  14   1    1.05    0.74
  -1  14   1   -0.03    0.56
  -1  14   1    0.43    0.62
   0  14   1    1.25    0.75
   0  14   1    1.01    0.73
   0  15  -2    1.33    0.81
   0  15  -2    0.16    0.57
  -1  15  -2   -0.03    0.66
  -1  15  -2   -0.12    0.53
  -2  15  -2    0.42    0.55
  -2  15  -2    0.93    0.80
  -3  15  -2    1.60    0.96
  -3  15  -2    0.44    0.58
  -4  15  -2    2.39    1.09
  -4  15  -2    3.16    0.76
  -5  15  -2    2.74    1.13
  -5  15  -2    4.80    0.83
  -6  15  -2    1.78    1.07
  -6  15  -2    1.08    0.51
   6 -15   2    1.77    0.77
   2  14  -2    6.44    1.33
   2  14  -2    3.70    1.05
  -2 -14   2    6.18    0.67
   1  14  -2    0.21    0.61
   1  14  -2    0.95    0.74
   0  14  -2    0.53    0.65
   0  14  -2    1.17    0.71
  -1  14  -2    0.43    0.59
  -1  14  -2    0.60    0.59
  -2  14  -2    0.23    0.57
  -2  14  -2    0.88    0.54
  -3  14  -2    2.19    0.67
  -3  14  -2    3.31    1.19
  -4  14  -2   22.13    2.78
  -4  14  -2   25.58    1.66
  -5  14  -2   -0.29    0.59
  -5  14  -2   -0.13    0.34
   5 -14   2   -0.79    0.37
  -6  14  -2    2.91    0.54
  -6  14  -2    2.00    0.99
   6 -14   2    3.35    0.97
  -7  14  -2    0.56    0.83
   7 -14   2    0.73    0.65
   3  13  -2    0.72    0.64
   3  13  -2    1.03    0.51
  -3 -13   2    0.98    0.47
  -3 -13   2    1.27    0.46
   2  13  -2    0.82    0.54
   2  13  -2    3.81    0.97
   2  13  -2    4.19    1.02
  -2 -13   2    3.25    0.56
   1  13  -2   22.91    2.09
   1  13  -2   25.17    1.99
  -1 -13   2   23.97    1.13
   0  13  -2    0.42    0.56
   0  13  -2    0.63    0.63
  -1  13  -2    0.83    0.55
  -1  13  -2    1.51    0.72
  -2  13  -2   -0.12    0.57
  -2  13  -2    0.81    0.51
  -3  13  -2    4.55    1.26
  -3  13  -2    3.68    0.71
  -4  13  -2   -0.02    0.33
  -4  13  -2    0.31    0.64
   4 -13   2    0.14    0.43
  -5  13  -2    2.07    0.96
  -5  13  -2    3.00    0.52
   5 -13   2    3.66    0.93
  -6  13  -2    3.38    1.19
  -6  13  -2    3.59    0.46
   6 -13   2    4.06    0.99
  -7  13  -2    2.69    1.13
   7 -13   2    3.63    0.98
  -8  13  -2   -0.16    0.65
   8 -13   2    0.11    0.51
   5  12  -2    1.39    0.65
  -5 -12   2    1.81    0.65
   4  12  -2    4.17    0.87
  -4 -12   2    5.05    0.87
   3  12  -2    1.64    0.76
   3  12  -2    0.05    0.37
   3  12  -2    1.40    0.70
  -3 -12   2    0.44    0.37
   2  12  -2    0.69    0.41
   2  12  -2    0.92    0.60
   2  12  -2    2.09    0.77
  -2 -12   2    1.12    0.41
  -2 -12   2    1.44    0.41
   1  12  -2    3.56    0.91
   1  12  -2    3.34    0.94
  -1 -12   2    4.55    0.54
   0  12  -2    0.74    0.55
   0  12  -2    0.15    0.45
  -1  12  -2    4.86    1.15
  -1  12  -2    4.65    0.83
  -2  12  -2    0.49    0.62
  -2  12  -2    0.15    0.37
  -3  12  -2    2.91    0.57
  -3  12  -2    2.45    0.97
   3 -12   2    2.41    0.74
  -4  12  -2    3.59    1.12
  -4  12  -2    3.60    0.55
   4 -12   2    3.19    0.80
  -5  12  -2    2.23    0.92
  -5  12  -2    1.03    0.29
   5 -12   2    1.49    0.65
  -6  12  -2   28.04    3.00
   6 -12   2   20.96    1.89
  -7  12  -2    5.32    1.39
   7 -12   2    4.34    1.01
  -8  12  -2    0.94    0.82
   8 -12   2    1.60    0.70
  -9  12  -2    1.28    0.92
   9 -12   2    1.05    0.66
   6  11  -2    3.56    0.86
  -6 -11   2    3.30    0.87
   5  11  -2    4.53    0.94
  -5 -11   2    2.74    0.79
   4  11  -2    4.26    0.94
   4  11  -2    5.14    0.88
  -4 -11   2    5.39    0.90
   3  11  -2    4.19    0.93
   3  11  -2    1.31    0.49
   3  11  -2    3.83    0.89
  -3 -11   2    3.87    0.69
   2  11  -2    1.13    0.46
   2  11  -2    0.89    0.60
   2  11  -2    1.75    0.66
  -2 -11   2    0.55    0.33
   1  11  -2    0.18    0.40
   1  11  -2    0.56    0.37
   1  11  -2    0.28    0.48
  -1 -11   2    0.13    0.22
   0  11  -2    5.54    1.08
   0  11  -2    5.11    0.81
   0 -11   2    5.14    0.33
  -1  11  -2    8.59    1.42
  -1  11  -2    6.58    0.87
  -2  11  -2   13.96    1.06
  -2  11  -2   14.72    1.94
   2 -11   2   12.57    1.42
  -3  11  -2    1.57    0.81
  -3  11  -2    0.55    0.29
   3 -11   2    0.67    0.44
  -4  11  -2   -0.08    0.20
  -4  11  -2    0.58    0.62
   4 -11   2    0.18    0.37
  -5  11  -2    8.02    1.61
   5 -11   2    9.74    1.40
  -6  11  -2    1.63    0.75
   6 -11   2    1.11    0.59
  -7  11  -2    0.40    0.63
   7 -11   2    0.26    0.42
  -8  11  -2   -0.34    0.54
   8 -11   2    0.55    0.49
  -9  11  -2   -0.03    0.66
   9 -11   2   -0.19    0.43
 -10  11  -2    0.87    0.91
  10 -11   2    0.60    0.59
   7  10  -2    3.85    0.86
  -7 -10   2    5.08    1.05
   6  10  -2    5.78    1.01
  -6 -10   2    4.43    0.96
   5  10  -2    0.47    0.43
  -5 -10   2    0.01    0.42
   4  10  -2    0.23    0.36
   4  10  -2    0.03    0.42
  -4 -10   2    0.18    0.38
   3  10  -2    0.42    0.41
   3  10  -2   -0.03    0.51
   3  10  -2    0.13    0.32
  -3 -10   2   -0.18    0.28
   2  10  -2    1.53    0.64
   2  10  -2    1.07    0.52
   2  10  -2    0.40    0.43
  -2 -10   2    1.33    0.43
   1  10  -2   25.01    1.92
   1  10  -2   22.46    1.48
   1  10  -2   27.73    1.75
  -1 -10   2   22.20    1.28
  -1 -10   2   26.49    1.33
   0  10  -2   35.67    2.37
   0  10  -2   31.61    1.89
   0 -10   2   32.70    1.37
  -1  10  -2   12.82    1.68
  -1  10  -2   12.98    1.05
   1 -10   2   14.90    1.25
  -2  10  -2    1.29    0.39
  -2  10  -2    1.34    0.67
   2 -10   2    1.83    0.56
  -3  10  -2   -0.30    0.35
  -3  10  -2    0.02    0.23
   3 -10   2    0.96    0.44
  -4  10  -2    0.27    0.14
  -4  10  -2    0.73    0.58
   4 -10   2   -0.12    0.30
  -5  10  -2    1.75    0.84
   5 -10   2    1.39    0.60
  -6  10  -2   12.98    1.98
  -6  10  -2   14.72    1.13
   6 -10   2   13.08    1.59
  -7  10  -2    2.15    0.89
  -7  10  -2    2.57    0.59
   7 -10   2    2.25    0.70
  -8  10  -2    2.30    0.94
  -8  10  -2    4.89    0.85
   8 -10   2    5.30    1.06
  -9  10  -2   19.39    1.61
  -9  10  -2   20.26    2.55
   9 -10   2   17.04    1.97
 -10  10  -2   10.39    1.93
 -10  10  -2   13.60    1.34
  10 -10   2   10.46    1.58
   7   9  -2   -0.01    0.37
  -7  -9   2   -0.16    0.48
   6   9  -2    3.45    0.76
  -6  -9   2    3.83    0.89
   5   9  -2    4.64    0.80
  -5  -9   2    5.52    0.93
   4   9  -2    0.28    0.40
   4   9  -2    0.68    0.37
   4   9  -2    0.64    0.54
  -4  -9   2   -0.17    0.33
   3   9  -2   35.97    2.19
   3   9  -2   37.53    2.23
  -3  -9   2   37.40    2.04
   2   9  -2    1.04    0.53
   2   9  -2    0.32    0.33
   2   9  -2    1.26    0.56
  -2  -9   2    0.93    0.36
   1   9  -2   12.22    1.12
   1   9  -2   11.13    1.37
   1   9  -2   11.54    0.95
  -1  -9   2   12.02    0.84
   0   9  -2   11.14    0.54
   0   9  -2   10.04    0.94
   0   9  -2    9.78    0.80
   0   9  -2    9.62    1.34
   0  -9   2   11.00    0.63
  -1   9  -2    6.40    0.73
  -1   9  -2    5.34    1.05
  -1   9  -2    5.09    0.41
   1  -9   2    7.47    0.96
  -2   9  -2    0.82    0.51
  -2   9  -2    0.64    0.29
  -2   9  -2    0.90    0.38
   2  -9   2    0.87    0.42
  -3   9  -2    4.68    0.43
  -3   9  -2    3.61    0.95
  -3   9  -2    4.75    0.54
   3  -9   2    3.06    0.68
  -4   9  -2   27.29    1.53
  -4   9  -2   27.83    2.29
   4  -9   2   28.36    1.89
  -5   9  -2    7.29    0.74
  -5   9  -2    6.51    1.30
   5  -9   2    7.73    1.12
  -6   9  -2    0.82    0.34
   6  -9   2   -0.47    0.31
  -7   9  -2    2.47    0.59
   7  -9   2    1.13    0.54
  -8   9  -2    8.39    1.14
   8  -9   2   10.30    1.41
  -9   9  -2    7.65    1.15
   9  -9   2    6.66    1.19
  10  -9   2   -0.35    0.35
   8   8  -2    2.49    0.59
  -8  -8   2    1.68    0.76
  -8  -8   2    2.51    0.77
   7   8  -2    0.42    0.41
  -7  -8   2    0.34    0.41
  -7  -8   2   -0.06    0.45
   6   8  -2   -0.08    0.29
   6   8  -2    0.12    0.28
  -6  -8   2   -0.18    0.32
  -6  -8   2   -0.30    0.38
   5   8  -2   24.49    1.70
   5   8  -2   24.75    1.63
   5   8  -2   25.36    1.64
   5   8  -2   26.16    1.55
  -5  -8   2   27.53    1.80
  -5  -8   2   24.94    1.59
   4   8  -2   32.83    2.01
   4   8  -2   33.54    1.95
   4   8  -2   31.99    1.68
   4   8  -2   33.71    1.93
   4   8  -2   31.60    1.82
  -4  -8   2   30.77    1.76
  -4  -8   2   33.30    1.94
   3   8  -2   20.79    1.28
   3   8  -2   20.46    1.48
   3   8  -2   18.48    1.37
   3   8  -2   18.08    1.07
  -3  -8   2   18.66    1.04
  -3  -8   2   19.01    1.31
  -3  -8   2   16.25    1.14
   2   8  -2    0.39    0.22
   2   8  -2    0.66    0.21
   2   8  -2    0.14    0.30
   2   8  -2    0.37    0.36
   2   8  -2    0.27    0.40
  -2  -8   2    0.69    0.30
  -2  -8   2    0.78    0.31
   1   8  -2   22.38    1.19
   1   8  -2   21.42    1.40
   1   8  -2   22.83    1.29
   1   8  -2   22.54    1.60
   1   8  -2   20.80    0.98
  -1  -8   2   21.81    1.19
   0   8  -2   10.58    0.77
   0   8  -2   11.55    1.36
   0   8  -2   10.95    0.50
   0   8  -2    8.74    0.82
   0   8  -2    9.57    0.63
   0  -8   2   10.47    0.61
   0  -8   2   10.16    0.58
   0  -8   2   11.59    0.95
  -1   8  -2    6.11    0.64
  -1   8  -2    4.97    0.97
  -1   8  -2    5.78    0.50
  -1   8  -2    6.48    0.49
   1  -8   2    7.24    0.52
   1  -8   2    6.17    0.85
  -2   8  -2    3.20    0.80
  -2   8  -2    2.79    0.36
  -2   8  -2    3.02    0.44
  -2   8  -2    2.83    0.18
  -2   8  -2    2.68    0.34
   2  -8   2    2.86    0.60
  -3   8  -2   31.36    1.60
  -3   8  -2   30.74    1.24
  -3   8  -2   32.32    2.28
   3  -8   2   34.16    1.96
  -4   8  -2    0.77    0.19
  -4   8  -2    1.35    0.35
   4  -8   2    0.57    0.37
  -5   8  -2    0.74    0.32
  -5   8  -2    0.75    0.22
   5  -8   2    0.05    0.31
  -6   8  -2   64.68    2.68
  -6   8  -2   67.21    3.32
   6  -8   2   64.35    3.36
  -7   8  -2    1.90    0.54
   7  -8   2    1.23    0.51
  -8   8  -2    2.74    0.68
   8  -8   2    2.87    0.75
  -9   8  -2    1.10    0.49
   9  -8   2    0.61    0.48
 -10   8  -2    4.73    0.99
  10  -8   2    3.55    0.92
 -11   8  -2    2.37    0.70
   9   7  -2   -0.14    0.41
  -9  -7   2    0.59    0.53
   8   7  -2   -0.20    0.26
   8   7  -2    0.12    0.37
  -8  -7   2    0.38    0.35
  -8  -7   2    0.51    0.48
   7   7  -2    8.19    1.20
   7   7  -2    6.67    0.90
  -7  -7   2   10.14    1.32
  -7  -7   2   10.43    1.23
   6   7  -2    7.38    0.95
   6   7  -2    6.35    0.98
   6   7  -2    5.11    0.78
  -6  -7   2    5.78    0.97
  -6  -7   2    6.97    0.94
   5   7  -2    5.30    0.75
   5   7  -2    6.17    0.81
   5   7  -2    6.97    0.94
   5   7  -2    6.79    0.85
  -5  -7   2    5.33    0.78
  -5  -7   2    6.74    0.95
   4   7  -2    8.77    0.84
   4   7  -2    7.11    0.77
   4   7  -2    5.93    0.85
   4   7  -2    7.43    0.90
   4   7  -2    7.45    0.83
  -4  -7   2    7.05    0.94
  -4  -7   2    7.07    0.80
  -4  -7   2    8.40    0.68
   3   7  -2   10.30    0.95
   3   7  -2   11.75    1.09
   3   7  -2   11.76    0.91
   3   7  -2   12.51    0.81
  -3  -7   2   12.70    0.91
  -3  -7   2   11.67    0.98
  -3  -7   2   11.92    0.77
   2   7  -2   58.32    2.79
   2   7  -2   62.49    2.90
   2   7  -2   56.71    2.30
   2   7  -2   60.10    2.77
   2   7  -2   58.95    2.62
  -2  -7   2   60.46    2.26
  -2  -7   2   59.34    2.61
  -2  -7   2   57.24    2.52
   1   7  -2   20.94    1.50
   1   7  -2   23.66    1.25
   1   7  -2   23.91    1.00
   1   7  -2   23.13    1.22
   1   7  -2   22.14    1.36
  -1  -7   2   23.05    1.20
  -1  -7   2   22.66    1.11
   0   7  -2    3.14    0.43
   0   7  -2    3.10    0.48
   0   7  -2    3.08    0.68
   0   7  -2    3.06    0.36
   0   7  -2    3.12    0.22
   0  -7   2    2.98    0.34
   0  -7   2    4.01    0.61
   0  -7   2    3.76    0.35
  -1   7  -2   88.24    3.69
  -1   7  -2   86.56    3.43
  -1   7  -2   91.56    4.16
   1  -7   2   81.19    3.69
   1  -7   2   86.62    3.74
  -2   7  -2    2.07    0.34
  -2   7  -2    1.62    0.20
  -2   7  -2    1.82    0.15
  -2   7  -2    1.76    0.22
  -2   7  -2    1.04    0.47
   2  -7   2    1.21    0.38
  -3   7  -2   17.20    1.04
  -3   7  -2   17.59    0.80
   3  -7   2   18.54    1.32
  -4   7  -2   23.75    1.43
  -4   7  -2   25.58    1.16
   4  -7   2   26.75    1.67
  -5   7  -2   10.99    0.73
  -5   7  -2   10.19    0.90
   5  -7   2   11.28    1.24
  -6   7  -2    1.31    0.41
  -6   7  -2    1.63    0.35
   6  -7   2    0.94    0.45
  -7   7  -2    3.23    0.68
   7  -7   2    2.34    0.65
  -8   7  -2    6.35    1.04
   8  -7   2    4.96    0.95
  -9   7  -2    3.45    0.82
   9  -7   2    2.54    0.71
 -10   7  -2   12.42    1.65
  10  -7   2   12.23    1.56
 -11   7  -2    4.93    1.13
   9   6  -2    6.60    1.16
  -9  -6   2    8.19    1.13
  -9  -6   2    6.34    1.21
   8   6  -2    8.41    0.84
   8   6  -2    7.56    1.19
  -8  -6   2    9.24    1.17
  -8  -6   2    8.23    0.91
  -8  -6   2    7.60    1.28
   7   6  -2    0.25    0.28
   7   6  -2    0.19    0.32
  -7  -6   2   -0.29    0.18
  -7  -6   2    0.04    0.35
  -7  -6   2   -0.06    0.35
   6   6  -2    2.84    0.56
   6   6  -2    2.99    0.60
   6   6  -2    3.14    0.68
  -6  -6   2    2.47    0.45
  -6  -6   2    2.26    0.62
  -6  -6   2    3.53    0.64
   5   6  -2   -0.01    0.20
   5   6  -2    0.09    0.27
   5   6  -2    0.17    0.28
   5   6  -2    0.45    0.30
  -5  -6   2    0.69    0.35
  -5  -6   2    0.28    0.37
  -5  -6   2    0.09    0.20
   4   6  -2    1.91    0.47
   4   6  -2    2.53    0.50
   4   6  -2    1.37    0.46
   4   6  -2    2.00    0.45
   4   6  -2    2.61    0.46
  -4  -6   2    2.26    0.52
  -4  -6   2    3.43    0.48
  -4  -6   2    1.77    0.43
   3   6  -2   40.63    1.80
   3   6  -2   39.20    2.12
   3   6  -2   41.37    2.09
   3   6  -2   38.59    2.01
  -3  -6   2   42.21    2.04
  -3  -6   2   42.87    1.75
  -3  -6   2   42.26    1.95
   2   6  -2  160.65    5.43
   2   6  -2  151.59    6.14
   2   6  -2  159.72    6.52
   2   6  -2  147.03    6.07
  -2  -6   2  151.09    5.84
  -2  -6   2  159.71    5.36
  -2  -6   2  151.83    5.94
   1   6  -2   39.96    2.09
   1   6  -2   38.92    1.89
   1   6  -2   40.89    1.51
   1   6  -2   39.26    1.86
   1   6  -2   36.48    1.74
   1   6  -2   40.01    1.51
  -1  -6   2   40.26    1.87
  -1  -6   2   36.90    1.68
  -1  -6   2   39.81    1.74
   0   6  -2  101.38    4.48
   0   6  -2  102.87    4.32
   0   6  -2  103.29    3.90
   0   6  -2  105.96    3.48
   0   6  -2  100.32    4.10
   0  -6   2  104.16    3.76
   0  -6   2  105.46    4.22
   0  -6   2  105.32    4.31
   0  -6   2  103.62    3.80
  -1   6  -2   -0.11    0.13
  -1   6  -2   -0.17    0.24
  -1   6  -2   -0.03    0.24
  -1   6  -2   -0.01    0.14
  -1   6  -2   -0.05    0.11
   1  -6   2    0.08    0.12
   1  -6   2    0.13    0.21
  -2   6  -2   53.03    2.33
  -2   6  -2   50.77    1.82
   2  -6   2   50.56    2.46
  -3   6  -2   20.77    1.18
   3  -6   2   21.18    1.36
  -4   6  -2    0.60    0.19
  -4   6  -2    0.44    0.25
   4  -6   2    0.43    0.30
  -5   6  -2   57.97    2.91
  -5   6  -2   57.87    2.36
   5  -6   2   57.67    2.90
   5  -6   2   57.99    2.47
  -6   6  -2   41.73    1.87
  -6   6  -2   41.57    2.35
   6  -6   2   40.10    2.00
   6  -6   2   38.18    2.27
  -7   6  -2   24.94    3.20
  -7   6  -2   27.63    1.87
   7  -6   2   26.11    1.80
   7  -6   2   25.30    1.57
   7  -6   2   26.19    1.79
  -8   6  -2    5.78    0.99
   8  -6   2    8.82    1.11
   8  -6   2    9.71    1.25
   8  -6   2    7.40    1.10
  -9   6  -2   20.73    1.81
   9  -6   2   21.92    1.79
   9  -6   2   18.85    1.62
 -10   6  -2    2.15    0.73
  10  -6   2    1.39    0.66
 -11   6  -2    7.84    1.43
  10   5  -2   -0.25    0.39
 -10  -5   2    3.39    0.54
 -10  -5   2    0.18    0.47
   9   5  -2   -0.12    0.36
  -9  -5   2    0.38    0.43
  -9  -5   2    0.51    0.40
   8   5  -2   -0.03    0.17
   8   5  -2    0.11    0.30
  -8  -5   2   -0.16    0.20
  -8  -5   2    0.16    0.34
   7   5  -2    9.49    0.79
   7   5  -2    8.86    1.19
   7   5  -2    8.58    1.06
  -7  -5   2    7.17    1.01
  -7  -5   2    6.34    0.70
  -7  -5   2    9.60    1.02
   6   5  -2    0.37    0.29
   6   5  -2    0.07    0.27
   6   5  -2    0.48    0.32
  -6  -5   2    0.40    0.34
  -6  -5   2    0.66    0.44
  -6  -5   2    0.50    0.25
   5   5  -2    1.88    0.50
   5   5  -2    1.23    0.37
   5   5  -2    2.16    0.44
   5   5  -2    1.87    0.43
  -5  -5   2    0.95    0.36
  -5  -5   2    1.22    0.28
  -5  -5   2    2.15    0.52
   4   5  -2    6.12    0.74
   4   5  -2    6.32    0.69
   4   5  -2    6.94    0.72
   4   5  -2    7.54    0.90
   4   5  -2    7.03    0.64
  -4  -5   2    6.90    0.55
  -4  -5   2    8.12    0.81
  -4  -5   2    7.12    0.60
  -4  -5   2    7.89    0.84
   3   5  -2  119.02    4.29
   3   5  -2  111.60    4.73
   3   5  -2  116.55    5.10
   3   5  -2  115.03    4.58
   3   5  -2  123.19    4.50
  -3  -5   2  115.98    4.20
  -3  -5   2  111.23    4.57
  -3  -5   2  120.71    4.65
   2   5  -2    2.99    0.44
   2   5  -2    2.21    0.46
   2   5  -2    2.53    0.32
   2   5  -2    4.55    0.50
   2   5  -2    3.56    0.53
  -2  -5   2    2.74    0.44
  -2  -5   2    2.79    0.40
  -2  -5   2    2.61    0.31
   1   5  -2   63.73    2.29
   1   5  -2   65.01    2.87
   1   5  -2   60.37    2.79
   1   5  -2   65.13    2.22
   1   5  -2   63.40    2.72
  -1  -5   2   63.26    2.56
  -1  -5   2   66.35    2.26
  -1  -5   2   65.74    2.68
  -1  -5   2   64.68    2.55
   0   5  -2  101.46    3.40
   0   5  -2   99.78    3.98
   0   5  -2  103.39    4.33
   0   5  -2  106.94    4.27
   0   5  -2  102.12    3.79
   0  -5   2  100.95    3.72
   0  -5   2  104.73    4.08
   0  -5   2  101.85    3.69
   0  -5   2  102.09    4.24
  -1   5  -2   25.51    1.09
  -1   5  -2   25.54    1.06
  -1   5  -2   26.84    1.27
   1  -5   2   26.35    1.26
   1  -5   2   25.76    1.40
  -2   5  -2  195.97    8.01
  -2   5  -2  195.41    6.56
   2  -5   2  197.86    7.46
  -3   5  -2   20.51    1.15
  -3   5  -2   17.82    0.87
   3  -5   2   18.44    0.92
   3  -5   2   20.47    1.26
  -4   5  -2   73.13    3.39
  -4   5  -2   73.93    2.77
   4  -5   2   73.61    2.84
   4  -5   2   69.77    3.25
  -5   5  -2   58.34    2.47
  -5   5  -2   61.87    3.09
   5  -5   2   59.43    2.58
   5  -5   2   67.31    3.10
   5  -5   2   62.24    2.97
  -6   5  -2   41.78    2.00
  -6   5  -2   43.11    2.47
   6  -5   2   45.90    2.14
   6  -5   2   43.03    2.42
   6  -5   2   44.74    2.38
  -7   5  -2    0.09    0.53
  -7   5  -2    0.44    0.36
   7  -5   2    0.32    0.35
   7  -5   2    0.66    0.34
   7  -5   2    0.41    0.37
  -8   5  -2    1.71    0.61
   8  -5   2    1.24    0.44
   8  -5   2    0.98    0.47
   8  -5   2    1.54    0.55
  -9   5  -2    0.05    0.30
   9  -5   2   -0.02    0.33
   9  -5   2   -0.09    0.29
 -10   5  -2    0.94    0.53
  10  -5   2   -0.27    0.36
 -11   5  -2    4.05    1.03
  11  -5   2    3.29    0.95
  10   4  -2    0.03    0.43
 -10  -4   2    0.81    0.51
 -10  -4   2   -0.17    0.38
   9   4  -2    0.19    0.39
  -9  -4   2    0.09    0.34
  -9  -4   2    0.45    0.29
  -9  -4   2    0.26    0.38
   8   4  -2    2.56    0.70
  -8  -4   2    2.47    0.55
  -8  -4   2    2.91    0.49
   7   4  -2   12.56    1.30
   7   4  -2   14.37    0.84
   7   4  -2   11.91    1.22
  -7  -4   2   15.98    1.11
  -7  -4   2   13.01    0.88
   6   4  -2    5.65    0.64
   6   4  -2    5.93    0.65
   6   4  -2    6.90    0.85
   6   4  -2    7.35    1.02
  -6  -4   2    7.12    0.82
  -6  -4   2    6.10    0.85
  -6  -4   2    6.29    0.62
   5   4  -2   14.51    1.03
   5   4  -2   15.51    0.91
   5   4  -2   13.94    1.01
   5   4  -2   16.04    1.22
   5   4  -2   14.81    0.96
  -5  -4   2   14.05    0.97
  -5  -4   2   15.72    0.98
  -5  -4   2   14.28    1.08
  -5  -4   2   14.67    0.83
   4   4  -2    4.60    0.56
   4   4  -2    4.77    0.52
   4   4  -2    4.95    0.60
   4   4  -2    4.86    0.58
   4   4  -2    5.12    0.72
  -4  -4   2    3.79    0.42
  -4  -4   2    3.92    0.56
  -4  -4   2    3.62    0.48
  -4  -4   2    5.91    0.63
   3   4  -2   16.84    0.92
   3   4  -2   16.28    0.93
   3   4  -2   16.72    1.08
   3   4  -2   16.56    0.96
  -3  -4   2   16.97    0.95
  -3  -4   2   16.07    0.87
  -3  -4   2   17.34    0.82
  -3  -4   2   17.92    1.04
   2   4  -2    1.60    0.25
   2   4  -2    1.64    0.32
   2   4  -2    1.72    0.32
   2   4  -2    1.69    0.35
  -2  -4   2    1.69    0.29
  -2  -4   2    1.86    0.34
  -2  -4   2    1.54    0.23
   1   4  -2    3.16    0.49
   1   4  -2    3.93    0.46
   1   4  -2    3.77    0.26
   1   4  -2    3.80    0.35
   1   4  -2    2.17    0.33
  -1  -4   2    4.02    0.42
  -1  -4   2    3.09    0.33
  -1  -4   2    3.74    0.43
  -1  -4   2    3.40    0.24
   0   4  -2  211.69    7.74
   0   4  -2  213.99    8.44
   0   4  -2  201.20    7.37
   0  -4   2  200.97    7.67
   0  -4   2  212.29    8.40
   0  -4   2  215.12    7.31
   0  -4   2  207.89    7.33
  -1   4  -2   19.91    1.00
  -1   4  -2   21.21    0.71
  -1   4  -2   19.68    0.77
  -1   4  -2   19.21    0.77
   1  -4   2   16.86    1.06
   1  -4   2   21.56    1.02
  -2   4  -2   53.40    1.76
  -2   4  -2   47.46    2.19
   2  -4   2   45.07    1.77
   2  -4   2   45.46    2.17
  -3   4  -2   91.68    3.16
  -3   4  -2   86.17    3.86
   3  -4   2   87.02    3.21
   3  -4   2   84.89    3.65
  -4   4  -2   21.64    1.34
   4  -4   2   22.43    1.33
   4  -4   2   21.58    1.12
   4  -4   2   19.71    1.30
  -5   4  -2   41.92    2.28
  -5   4  -2   40.66    1.84
   5  -4   2   42.57    2.17
   5  -4   2   42.78    1.94
   5  -4   2   39.61    2.21
  -6   4  -2    3.53    0.69
  -6   4  -2    3.65    1.15
   6  -4   2    3.33    0.63
   6  -4   2    3.80    0.61
   6  -4   2    2.54    0.57
  -7   4  -2   13.01    1.86
  -7   4  -2   14.83    1.31
   7  -4   2   14.03    1.20
   7  -4   2   12.61    1.21
   7  -4   2   14.68    1.12
  -8   4  -2    6.19    1.05
   8  -4   2    5.16    0.82
   8  -4   2    6.04    0.94
   8  -4   2    6.25    1.04
  -9   4  -2    0.39    0.45
   9  -4   2    0.31    0.43
   9  -4   2   -0.25    0.33
 -10   4  -2    0.55    0.50
  10  -4   2   -0.26    0.33
 -11   4  -2    0.68    0.51
  11  -4   2    0.09    0.48
  11   3  -2    8.71    1.48
 -11  -3   2   10.18    1.28
 -11  -3   2   10.35    1.69
  10   3  -2    5.41    1.12
 -10  -3   2    4.08    1.12
 -10  -3   2    4.75    0.82
   9   3  -2    0.39    0.44
  -9  -3   2    0.51    0.37
  -9  -3   2    0.73    0.31
   8   3  -2    2.88    0.75
  -8  -3   2    3.26    0.59
  -8  -3   2    2.82    0.47
   7   3  -2   11.02    1.18
   7   3  -2   10.40    1.30
  -7  -3   2   11.41    0.90
  -7  -3   2   11.52    0.77
   6   3  -2   10.24    0.68
   6   3  -2   10.12    0.66
   6   3  -2   10.43    1.05
   6   3  -2   10.85    0.70
   6   3  -2   11.98    0.96
  -6  -3   2    9.28    0.76
  -6  -3   2   10.95    1.08
  -6  -3   2   10.78    0.69
   5   3  -2   20.03    0.98
   5   3  -2   19.23    1.08
   5   3  -2   19.06    1.35
   5   3  -2   16.47    0.96
   5   3  -2   17.06    1.12
  -5  -3   2   17.07    1.05
  -5  -3   2   18.20    1.16
  -5  -3   2   17.82    1.03
  -5  -3   2   18.51    0.89
   4   3  -2   18.72    1.22
   4   3  -2   17.09    0.98
   4   3  -2   16.35    0.94
   4   3  -2   17.73    0.88
   4   3  -2   17.35    1.02
  -4  -3   2   16.58    1.03
  -4  -3   2   18.02    0.96
  -4  -3   2   15.66    0.94
  -4  -3   2   18.07    0.83
   3   3  -2   45.35    1.82
   3   3  -2   44.18    2.20
   3   3  -2   44.78    1.89
   3   3  -2   43.93    1.95
   3   3  -2   43.37    1.85
  -3  -3   2   44.66    1.96
  -3  -3   2   42.56    1.89
  -3  -3   2   44.09    1.81
  -3  -3   2   47.31    1.63
   2   3  -2    4.08    0.43
   2   3  -2    3.94    0.34
   2   3  -2    4.38    0.51
   2   3  -2    4.02    0.29
   2   3  -2    3.94    0.41
  -2  -3   2    4.36    0.33
  -2  -3   2    3.93    0.41
  -2  -3   2    4.60    0.42
   1   3  -2  348.95   13.58
   1   3  -2  384.58   13.30
   1   3  -2  362.64   14.79
   1   3  -2  375.47   12.26
  -1  -3   2  365.75   12.96
  -1  -3   2  385.11   12.28
  -1  -3   2  374.86   14.80
  -1  -3   2  383.74   13.15
  -1  -3   2  364.28   13.52
   0   3  -2  202.98    6.60
   0   3  -2  192.10    7.57
   0   3  -2  179.40    6.89
   0  -3   2  180.16    6.82
   0  -3   2  189.26    6.81
   0  -3   2  179.32    7.53
   0  -3   2  186.73    6.55
  -1   3  -2  158.24    5.27
  -1   3  -2  158.80    6.46
   1  -3   2  155.18    5.29
   1  -3   2  165.17    6.48
   1  -3   2  158.01    5.93
  -2   3  -2  175.14    7.12
  -2   3  -2  170.36    5.85
   2  -3   2  172.43    5.88
   2  -3   2  174.93    6.50
  -3   3  -2   12.39    0.85
  -3   3  -2   11.87    0.66
   3  -3   2   11.86    0.68
   3  -3   2   11.44    0.81
   3  -3   2   11.73    0.83
  -4   3  -2   33.21    1.49
  -4   3  -2   33.83    1.85
   4  -3   2   32.48    1.71
   4  -3   2   32.99    1.80
   4  -3   2   32.86    1.53
  -5   3  -2   27.34    1.38
  -5   3  -2   27.63    2.67
  -5   3  -2   27.48    1.72
   5  -3   2   28.53    1.59
   5  -3   2   27.66    1.68
   5  -3   2   27.04    1.43
  -6   3  -2   17.45    1.38
  -6   3  -2   18.23    2.00
   6  -3   2   15.90    1.12
   6  -3   2   17.90    1.34
   6  -3   2   15.35    1.18
  -7   3  -2    3.72    0.79
  -7   3  -2    4.86    1.15
   7  -3   2    3.71    0.66
   7  -3   2    3.85    0.71
   7  -3   2    5.34    0.90
  -8   3  -2    2.94    0.79
   8  -3   2    3.32    0.77
   8  -3   2    3.58    0.76
  -9   3  -2   12.05    1.65
   9  -3   2   12.97    1.60
   9  -3   2   14.08    1.48
 -10   3  -2    4.57    1.09
  10  -3   2    3.49    0.87
 -11   3  -2    2.30    0.80
  11  -3   2    0.57    0.67
  11   2  -2    0.50    0.54
 -11  -2   2    0.86    0.56
 -11  -2   2    0.32    0.38
  10   2  -2   -0.19    0.30
 -10  -2   2    0.25    0.32
 -10  -2   2    0.22    0.43
   9   2  -2   13.38    1.66
  -9  -2   2   16.53    1.17
  -9  -2   2   15.38    0.97
   8   2  -2    6.28    1.02
  -8  -2   2    4.82    0.54
  -8  -2   2    5.13    0.67
   7   2  -2    2.07    0.52
   7   2  -2    2.53    0.66
  -7  -2   2    3.06    0.48
  -7  -2   2    2.95    0.40
  -7  -2   2    3.74    1.68
   6   2  -2   28.18    1.27
   6   2  -2   26.99    1.57
   6   2  -2   27.43    1.81
  -6  -2   2   26.04    1.51
  -6  -2   2   28.65    3.21
  -6  -2   2   29.76    1.22
  -6  -2   2   26.88    1.38
   5   2  -2   63.88    3.13
   5   2  -2   62.75    2.66
   5   2  -2   60.91    2.38
   5   2  -2   60.26    2.34
   5   2  -2   63.43    2.37
  -5  -2   2   60.20    2.54
  -5  -2   2   56.88    2.54
  -5  -2   2   63.02    2.17
  -5  -2   2   59.33    5.22
  -5  -2   2   61.86    2.64
   4   2  -2   38.56    1.64
   4   2  -2   38.33    2.09
   4   2  -2   38.91    1.78
   4   2  -2   40.15    1.57
   4   2  -2   39.36    1.68
  -4  -2   2   39.49    1.45
  -4  -2   2   39.12    1.74
  -4  -2   2   43.08    1.71
  -4  -2   2   37.47    1.76
  -4  -2   2   37.52    3.58
   3   2  -2  106.82    3.93
   3   2  -2  107.39    3.88
   3   2  -2  105.64    4.62
   3   2  -2  105.90    3.83
   3   2  -2  108.05    3.38
   3   2  -2  107.62    4.05
  -3  -2   2  109.92    3.43
  -3  -2   2  103.66    4.05
  -3  -2   2  104.68    3.83
  -3  -2   2  104.83    7.77
  -3  -2   2  103.64    3.99
   2   2  -2  123.22    3.84
   2   2  -2  119.25    4.41
   2   2  -2  127.25    4.28
   2   2  -2  121.17    4.45
   2   2  -2  124.78    5.14
   2   2  -2  121.22    4.65
  -2  -2   2  117.16    4.58
  -2  -2   2  118.07    4.46
  -2  -2   2  125.35    8.69
  -2  -2   2  129.58    4.26
  -2  -2   2  120.24    3.86
   1   2  -2  231.44   15.25
   1   2  -2  230.69    7.99
   1   2  -2  224.80    9.12
   1   2  -2  219.25    8.35
  -1  -2   2  227.81    7.97
  -1  -2   2  228.09    8.06
  -1  -2   2  232.67    9.13
  -1  -2   2  227.67    7.56
  -1  -2   2  224.79    8.29
   0   2  -2  371.24   13.15
   0   2  -2  355.13   14.43
   0  -2   2  380.71   12.57
   0  -2   2  358.21   12.83
   0  -2   2  371.43   14.48
   0  -2   2  340.01   13.48
  -1   2  -2  262.51    8.91
  -1   2  -2  267.37   10.80
   1  -2   2  276.25   10.82
   1  -2   2  273.46    8.93
   1  -2   2  270.05    9.68
  -2   2  -2    5.30    0.46
  -2   2  -2    4.53    0.34
   2  -2   2    5.30    0.36
   2  -2   2    4.63    0.51
  -3   2  -2    3.53    0.72
  -3   2  -2    2.62    0.45
  -3   2  -2    2.71    0.36
   3  -2   2    2.38    0.35
   3  -2   2    2.54    0.42
   3  -2   2    2.31    0.41
  -4   2  -2    0.66    0.27
  -4   2  -2    0.86    0.24
  -4   2  -2    0.73    0.41
   4  -2   2    0.56    0.25
   4  -2   2    0.74    0.28
   4  -2   2    0.77    0.23
  -5   2  -2    5.41    0.81
  -5   2  -2    5.46    0.91
  -5   2  -2    4.40    0.56
   5  -2   2    5.37    0.68
   5  -2   2    5.40    0.69
   5  -2   2    5.36    0.74
  -6   2  -2   19.94    0.88
  -6   2  -2   20.16    1.53
  -6   2  -2   20.32    0.87
  -6   2  -2   20.72    2.13
   6  -2   2   20.12    1.33
   6  -2   2   20.54    1.29
   6  -2   2   20.14    1.48
  -7   2  -2    2.77    0.72
   7  -2   2    2.84    0.60
   7  -2   2    2.23    0.59
   7  -2   2    2.34    0.52
  -8   2  -2   38.38    2.62
   8  -2   2   41.27    2.57
   8  -2   2   38.87    2.22
  -9   2  -2    0.91    0.55
   9  -2   2    0.24    0.40
 -10   2  -2    1.23    0.69
  10  -2   2    0.88    0.56
  11   1  -2    2.39    0.84
 -11  -1   2    2.43    0.95
 -11  -1   2    1.55    0.49
  10   1  -2    0.24    0.45
 -10  -1   2    0.51    0.26
 -10  -1   2    0.83    0.54
 -10  -1   2    0.37    0.33
   9   1  -2    0.07    0.37
  -9  -1   2   -0.08    0.17
  -9  -1   2    0.37    0.30
  -9  -1   2   -0.32    1.22
   8   1  -2   31.26    2.15
   8   1  -2   28.21    1.86
  -8  -1   2   28.33    3.72
  -8  -1   2   30.42    1.55
  -8  -1   2   31.59    1.34
   7   1  -2   51.78    2.56
   7   1  -2   54.19    2.97
  -7  -1   2   51.13    1.93
  -7  -1   2   52.99    4.97
   6   1  -2  199.17    7.42
   6   1  -2  210.23    8.84
   6   1  -2  203.66    7.32
  -6  -1   2  196.87    6.39
  -6  -1   2  204.88   14.61
  -6  -1   2  198.72    7.48
  -6  -1   2  205.42    7.59
   5   1  -2   50.25    2.23
   5   1  -2   51.78    2.62
   5   1  -2   48.85    1.92
  -5  -1   2   49.64    2.11
  -5  -1   2   47.54    1.71
  -5  -1   2   49.58    4.43
  -5  -1   2   46.78    2.09
  -5  -1   2   49.85    2.17
  -5  -1   2   48.58    2.01
   4   1  -2   21.29    1.13
   4   1  -2   20.04    1.30
   4   1  -2   21.83    0.87
  -4  -1   2   19.44    0.80
  -4  -1   2   20.74    2.33
  -4  -1   2   21.85    1.04
  -4  -1   2   20.02    1.08
  -4  -1   2   21.29    1.04
   3   1  -2   44.88    2.18
   3   1  -2   44.52    1.72
   3   1  -2   47.16    1.87
   3   1  -2   46.08    1.74
  -3  -1   2   42.73    1.77
  -3  -1   2   46.97    1.86
  -3  -1   2   45.41    3.81
  -3  -1   2   44.11    1.82
  -3  -1   2   46.01    1.52
  -3  -1   2   45.29    1.81
   2   1  -2  117.70    4.43
   2   1  -2  124.43    3.83
   2   1  -2  124.91    5.18
  -2  -1   2  119.51    8.70
  -2  -1   2  123.80    4.45
  -2  -1   2  141.87    4.35
  -2  -1   2  120.96    3.86
  -2  -1   2  121.35    4.58
   1   1  -2   25.27    1.06
   1   1  -2   26.31    2.14
   1   1  -2   26.04    1.20
   1   1  -2   24.09    1.07
  -1  -1   2   25.26    2.13
  -1  -1   2   25.74    1.04
  -1  -1   2   27.37    1.21
  -1  -1   2   26.91    1.04
  -1  -1   2   26.16    1.01
   0   1  -2   70.46    2.49
   0   1  -2   64.45    2.81
   0   1  -2   67.36    4.65
   0   1  -2   66.61    2.57
   0  -1   2   70.68    2.42
   0  -1   2   67.52    2.54
   0  -1   2   67.83    2.82
   0  -1   2   66.69    2.52
  -1   1  -2   -0.03    0.06
  -1   1  -2   -0.02    0.07
  -1   1  -2    0.14    0.09
  -1   1  -2   -0.05    0.07
  -1   1  -2   -0.06    0.09
   1  -1   2   -0.04    0.07
   1  -1   2    0.00    0.06
   1  -1   2   -0.03    0.05
   1  -1   2    0.00    0.11
   1  -1   2   -0.07    0.08
  -2   1  -2   41.80    1.59
  -2   1  -2   42.12    1.60
  -2   1  -2   44.23    2.02
  -2   1  -2   39.27    2.86
  -2   1  -2   43.24    1.64
   2  -1   2   42.04    1.81
   2  -1   2   41.41    1.97
   2  -1   2   43.73    1.66
  -3   1  -2  101.39    7.01
  -3   1  -2  101.13    4.54
  -3   1  -2  104.57    3.82
  -3   1  -2  102.89    3.75
   3  -1   2  105.51    4.53
   3  -1   2  101.03    4.04
   3  -1   2  108.45    3.81
  -4   1  -2    0.98    0.18
  -4   1  -2    1.54    0.55
  -4   1  -2    1.78    0.34
  -4   1  -2    1.23    0.36
   4  -1   2    1.54    0.33
   4  -1   2    1.25    0.32
   4  -1   2    1.26    0.35
  -5   1  -2   11.17    0.99
  -5   1  -2   11.08    0.80
  -5   1  -2   10.11    1.33
   5  -1   2    9.88    0.82
   5  -1   2    9.83    0.93
   5  -1   2   10.42    0.82
  -6   1  -2    6.04    1.29
  -6   1  -2    5.02    0.87
   6  -1   2    5.84    0.77
   6  -1   2    5.13    0.74
  -7   1  -2   14.19    1.36
   7  -1   2   14.33    1.16
   7  -1   2   14.51    1.31
   7  -1   2   16.67    1.22
  -8   1  -2   15.98    1.53
   8  -1   2   13.20    1.36
   8  -1   2   14.90    1.23
  -9   1  -2    1.04    0.60
   9  -1   2    1.23    0.58
 -10   1  -2    0.57    0.49
  10  -1   2   -0.13    0.37
 -11   1  -2    3.02    0.68
 -12   0   2    0.52    0.39
  11   0  -2    0.89    0.58
 -11   0   2    0.36    0.48
 -11   0   2    0.75    0.38
  10   0  -2    0.72    0.49
 -10   0   2    0.27    0.41
 -10   0   2   -0.29    0.22
 -10   0   2    0.25    0.22
   9   0  -2    9.84    1.38
  -9   0   2   10.44    2.50
  -9   0   2    8.83    0.74
  -9   0   2    9.38    0.63
   8   0  -2   19.57    1.63
   8   0  -2   19.22    1.46
  -8   0   2   19.69    2.92
  -8   0   2   20.12    0.94
   7   0  -2    8.43    1.13
   7   0  -2    9.52    1.05
   7   0  -2    8.44    0.62
  -7   0   2    8.70    0.51
  -7   0   2    8.05    2.02
   6   0  -2    7.27    0.96
   6   0  -2    7.78    0.90
   6   0  -2    7.54    0.53
  -6   0   2    7.15    0.50
  -6   0   2    7.99    1.76
   5   0  -2    3.16    0.57
   5   0  -2    3.42    0.35
   5   0  -2    2.51    0.47
  -5   0   2    2.69    0.46
  -5   0   2    3.09    1.04
   4   0  -2   26.87    1.33
   4   0  -2   27.33    1.09
   4   0  -2   26.80    1.53
  -4   0   2   24.62    2.64
  -4   0   2   25.97    1.28
   3   0  -2    5.17    0.27
   3   0  -2    5.36    0.50
  -3   0   2    5.21    0.42
  -3   0   2    5.00    0.31
  -3   0   2    5.47    1.15
   2   0  -2   37.76    3.05
   2   0  -2   33.96    1.63
  -2   0   2   36.33    1.31
  -2   0   2   33.03    1.60
  -2   0   2   34.35    1.10
  -2   0   2   31.76    2.90
   1   0  -2  554.41   22.55
  -1   0   2  540.70   20.87
  -1   0   2  570.79   22.54
  -1   0   2  616.47   20.09
   0   0  -2   19.61    0.86
   0   0  -2   15.58    0.80
   0   0   2   19.56    0.73
   0   0   2   14.45    0.79
   0   0   2   19.12    0.86
  -1   0  -2    0.70    0.18
  -1   0  -2    0.79    0.20
  -1   0  -2    0.73    0.16
  -1   0  -2    0.93    0.20
   1   0   2    0.88    0.16
   1   0   2    0.52    0.17
   1   0   2    0.71    0.21
   1   0   2    0.64    0.13
   1   0   2    0.76    0.19
  -2   0  -2   77.38    2.88
  -2   0  -2   83.68    3.09
  -2   0  -2   80.18    3.48
   2   0   2   77.35    5.37
   2   0   2   77.77    2.90
   2   0   2   82.04    2.97
   2   0   2   79.75    2.87
   2   0   2   79.28    3.13
   2   0   2   77.46    3.44
  -3   0  -2    0.87    0.28
  -3   0  -2    0.95    0.24
  -3   0  -2    1.09    0.27
   3   0   2    1.24    0.30
   3   0   2    1.47    0.44
   3   0   2    0.58    0.22
   3   0   2    1.25    0.18
   3   0   2    1.03    0.15
   3   0   2    0.95    0.24
  -4   0  -2    0.02    0.16
  -4   0  -2    0.12    0.16
  -4   0  -2    0.38    0.22
   4   0   2    0.11    0.20
   4   0   2    0.36    0.25
   4   0   2    0.62    0.38
   4   0   2    0.26    0.20
  -5   0  -2  126.56    5.77
  -5   0  -2  130.75    5.00
   5   0   2  127.49    5.04
   5   0   2  119.74    4.81
  -6   0  -2    0.46    0.36
   6   0   2    0.43    0.33
   6   0   2    0.47    0.26
   6   0   2    0.53    0.30
  -7   0  -2    8.85    1.28
   7   0   2    6.75    0.92
   7   0   2    8.55    1.16
   7   0   2    7.98    0.98
  -8   0  -2    0.54    0.43
   8   0   2    0.14    0.33
   8   0   2    0.42    0.38
  -9   0  -2    0.12    0.45
  -9   0  -2    0.82    0.30
   9   0   2   -0.28    0.39
 -10   0  -2    7.98    1.01
 -10   0  -2    5.33    1.17
  10   0   2    5.63    1.13
 -12   1   2    3.20    0.62
  11  -1  -2   23.90    2.05
 -11   1   2   21.81    2.17
 -11   1   2   20.94    1.33
  10  -1  -2    7.72    1.28
 -10   1   2    6.46    1.28
 -10   1   2    5.33    0.54
   9  -1  -2    2.81    0.73
  -9   1   2    3.51    1.58
  -9   1   2    1.68    0.28
   8  -1  -2    6.31    0.93
   8  -1  -2    6.12    1.01
  -8   1   2    6.61    1.87
   7  -1  -2    6.52    0.95
   7  -1  -2    6.04    0.63
   7  -1  -2    7.20    0.88
  -7   1   2    6.39    1.72
   6  -1  -2    0.66    0.22
   6  -1  -2    1.11    0.36
   6  -1  -2    0.47    0.31
  -6   1   2    0.46    0.57
  -6   1   2    0.58    0.25
   5  -1  -2   14.80    1.00
   5  -1  -2   16.66    1.17
   5  -1  -2   16.98    0.85
  -5   1   2   14.92    2.06
  -5   1   2   16.01    0.98
   4  -1  -2  101.38    4.52
   4  -1  -2  104.45    3.79
  -4   1   2  101.16    7.83
  -4   1   2   99.87    3.79
   3  -1  -2    9.44    0.52
   3  -1  -2    9.33    0.68
  -3   1   2   10.45    0.60
  -3   1   2    9.32    0.61
  -3   1   2   11.01    1.48
   2  -1  -2   20.79    1.08
  -2   1   2   22.05    1.07
   1  -1  -2   36.58    1.61
   1  -1  -2   37.41    1.36
   1  -1  -2   36.79    1.39
  -1   1   2   35.40    1.41
  -1   1   2   40.78    1.21
  -1   1   2   37.45    1.38
  -1   1   2   37.96    1.42
  -1   1   2   36.64    1.53
  -1   1   2   37.02    1.62
   0  -1  -2  307.92   10.63
   0  -1  -2  287.32   12.01
   0  -1  -2  303.31    9.28
   0   1   2  315.94   10.79
   0   1   2  303.35   10.50
   0   1   2  311.56   12.04
   0   1   2  292.47   11.02
  -1  -1  -2  134.15    5.44
  -1  -1  -2  133.88    5.45
  -1  -1  -2  129.13    4.89
  -1  -1  -2  130.62    4.57
   1   1   2  133.09    4.58
   1   1   2  132.32    5.46
   1   1   2  135.29    4.73
   1   1   2  131.54    4.97
   1   1   2  132.45    4.95
  -2  -1  -2  389.14   13.82
  -2  -1  -2  377.17   13.05
  -2  -1  -2  391.35   15.71
   2   1   2  398.08   14.25
   2   1   2  392.18   13.08
   2   1   2  394.91   15.67
   2   1   2  385.78   13.59
   2   1   2  397.38   13.98
  -3  -1  -2  101.56    4.19
  -3  -1  -2  108.69    4.74
  -3  -1  -2  106.78    3.93
   3   1   2  111.22    4.25
   3   1   2  106.27    3.92
   3   1   2  101.17    3.93
   3   1   2  112.68    4.11
   3   1   2  107.88    7.52
  -4  -1  -2   44.65    2.04
  -4  -1  -2   46.51    2.49
  -4  -1  -2   48.72    2.25
   4   1   2   48.52    2.23
   4   1   2   46.73    1.87
   4   1   2   47.02    1.98
   4   1   2   49.36    2.47
   4   1   2   49.05    2.14
  -5  -1  -2    8.30    1.06
  -5  -1  -2    9.16    0.98
   5   1   2    6.68    0.80
   5   1   2    8.07    0.41
   5   1   2    6.91    0.82
   5   1   2    7.47    0.96
  -6  -1  -2    1.79    0.55
   6   1   2    2.48    0.52
   6   1   2    3.84    0.66
   6   1   2    2.16    0.56
  -7  -1  -2   -0.26    0.27
  -7  -1  -2    0.07    0.18
   7   1   2    0.06    0.27
   7   1   2    0.00    0.33
  -8  -1  -2    3.12    0.83
  -8  -1  -2    2.44    0.46
  -8  -1  -2    3.62    0.63
   8   1   2    3.50    0.85
  -9  -1  -2    6.88    0.93
  -9  -1  -2    5.20    1.10
   9   1   2    4.03    0.93
 -10  -1  -2    1.54    0.67
 -10  -1  -2    0.82    0.46
  10   1   2    1.10    0.62
 -12   2   2    0.52    0.35
  11  -2  -2    1.18    0.59
 -11   2   2    1.49    0.31
 -11   2   2    1.47    0.71
  10  -2  -2    3.24    0.88
 -10   2   2    3.74    0.98
   9  -2  -2    0.25    0.38
  -9   2   2    1.65    0.95
   8  -2  -2   15.72    1.42
   8  -2  -2   17.90    1.37
   8  -2  -2   18.44    1.10
  -8   2   2   16.12    2.52
   7  -2  -2    4.81    0.81
   7  -2  -2    4.13    0.54
   7  -2  -2    4.52    0.72
  -7   2   2    4.87    1.58
   6  -2  -2    5.47    0.59
   6  -2  -2    4.65    0.75
  -6   2   2    4.67    1.48
  -6   2   2    7.44    0.81
   5  -2  -2  140.58    6.07
   5  -2  -2  136.37    5.19
  -5   2   2  142.32   10.55
  -5   2   2  133.41    5.07
   4  -2  -2   29.56    1.36
   4  -2  -2   31.36    1.65
  -4   2   2   29.86    3.16
  -4   2   2   28.18    1.39
  -4   2   2   31.07    1.53
   3  -2  -2  461.58   18.38
   3  -2  -2  584.65   20.91
  -3   2   2  524.55   18.57
   2  -2  -2   13.40    0.76
  -2   2   2   13.06    0.74
  -2   2   2   18.20    0.91
   1  -2  -2  808.63   27.80
   1  -2  -2  802.72   27.54
   1  -2  -2  783.21   31.68
  -1   2   2  769.47   31.70
  -1   2   2  765.55   27.86
  -1   2   2  744.71   28.89
  -1   2   2  830.87   27.55
  -1   2   2  748.99   24.64
  -1   2   2  786.18   28.88
   0  -2  -2   14.46    0.73
   0  -2  -2   14.92    0.61
   0  -2  -2   16.54    0.71
   0  -2  -2   14.73    0.78
   0   2   2   13.49    0.74
   0   2   2   15.58    0.88
   0   2   2   14.37    0.73
   0   2   2   14.36    0.62
   0   2   2   15.09    0.70
  -1  -2  -2  349.99   12.54
  -1  -2  -2  330.79   13.68
  -1  -2  -2  347.57   10.55
  -1  -2  -2  349.96   13.70
  -1  -2  -2  351.36   12.17
   1   2   2  347.08   11.47
   1   2   2  336.56   13.71
   1   2   2  336.85   12.30
   1   2   2  328.60   12.55
   1   2   2  350.05   11.98
  -2  -2  -2   22.53    1.25
  -2  -2  -2   21.81    1.08
  -2  -2  -2   24.45    1.29
  -2  -2  -2   23.51    0.98
  -2  -2  -2   23.01    1.13
   2   2   2   22.59    1.11
   2   2   2   24.20    1.09
   2   2   2   24.16    1.26
   2   2   2   23.91    1.25
   2   2   2   22.81    1.16
  -3  -2  -2    2.11    0.43
  -3  -2  -2    2.83    0.49
  -3  -2  -2    2.51    0.33
  -3  -2  -2    2.37    0.39
  -3  -2  -2    1.81    0.33
   3   2   2    2.39    0.40
   3   2   2    1.52    0.35
   3   2   2    2.00    0.43
   3   2   2    2.58    0.36
   3   2   2    2.77    0.41
  -4  -2  -2    8.54    0.67
  -4  -2  -2    8.84    0.72
  -4  -2  -2    8.83    0.58
  -4  -2  -2   10.03    0.87
  -4  -2  -2    8.61    0.91
   4   2   2    7.22    0.56
   4   2   2    8.93    0.73
   4   2   2    9.40    0.95
   4   2   2    9.72    0.83
   4   2   2    9.53    0.75
  -5  -2  -2   48.88    2.47
  -5  -2  -2   49.18    2.25
  -5  -2  -2   51.05    2.72
  -5  -2  -2   52.92    1.96
   5   2   2   44.94    2.58
   5   2   2   46.34    1.99
   5   2   2   47.66    2.29
   5   2   2   44.37    2.32
  -6  -2  -2    0.19    0.20
  -6  -2  -2    0.10    0.25
  -6  -2  -2    0.04    0.25
   6   2   2    0.17    0.29
   6   2   2    0.12    0.28
   6   2   2    0.05    0.13
   6   2   2    0.19    0.21
   6   2   2    0.08    0.12
  -7  -2  -2   -0.04    0.32
  -7  -2  -2   -0.12    0.28
  -7  -2  -2    0.04    0.19
   7   2   2   -0.06    0.31
   7   2   2   -0.35    0.22
  -8  -2  -2   10.38    1.14
  -8  -2  -2    9.36    1.43
  -8  -2  -2    7.96    0.80
   8   2   2    9.41    1.29
  -9  -2  -2    1.43    0.51
  -9  -2  -2    0.90    0.59
   9   2   2    0.04    0.45
 -10  -2  -2    0.45    0.47
 -10  -2  -2    1.81    0.58
  10   2   2    0.11    0.54
  12  -3  -2    3.05    0.87
 -12   3   2    2.64    0.91
  11  -3  -2    0.31    0.46
 -11   3   2    0.80    0.55
  10  -3  -2   -0.11    0.36
 -10   3   2    3.07    0.88
 -10   3   2    0.35    0.49
   9  -3  -2    6.86    1.12
  -9   3   2    7.48    2.03
  -9   3   2    5.17    1.03
   8  -3  -2   10.90    0.88
   8  -3  -2   11.90    1.16
  -8   3   2    8.95    2.28
   7  -3  -2    1.25    0.47
   7  -3  -2    1.06    0.33
  -7   3   2    1.59    0.96
   6  -3  -2   10.01    0.93
   6  -3  -2   11.40    0.80
  -6   3   2   12.05    2.45
  -6   3   2   11.08    0.94
  -6   3   2    9.46    0.79
   5  -3  -2   22.36    1.35
   5  -3  -2   18.67    1.10
  -5   3   2   20.15    2.68
  -5   3   2   20.98    1.17
  -5   3   2   19.71    1.30
   4  -3  -2   67.94    3.03
   4  -3  -2   65.83    2.69
  -4   3   2   61.39    2.87
  -4   3   2   63.47    2.59
   3  -3  -2    1.73    0.31
   3  -3  -2    1.59    0.31
  -3   3   2    1.87    0.39
   2  -3  -2    2.20    0.27
  -2   3   2    2.09    0.24
  -2   3   2    2.74    0.45
   1  -3  -2    3.12    0.24
   1  -3  -2    3.03    0.21
   1  -3  -2    3.46    0.22
  -1   3   2    3.07    0.27
  -1   3   2    3.09    0.21
  -1   3   2    2.86    0.24
  -1   3   2    3.24    0.48
  -1   3   2    2.99    0.22
   0  -3  -2   63.53    2.83
   0  -3  -2   72.60    2.73
   0  -3  -2   68.57    2.28
   0  -3  -2   71.07    2.69
   0  -3  -2   67.95    2.85
   0   3   2   68.68    2.75
   0   3   2   71.11    2.62
   0   3   2   68.84    2.31
   0   3   2   71.37    2.91
   0   3   2   70.31    2.87
  -1  -3  -2   67.43    2.84
  -1  -3  -2   69.09    2.37
  -1  -3  -2   70.07    3.00
  -1  -3  -2   68.40    2.78
   1   3   2   70.50    2.61
   1   3   2   70.03    2.94
   1   3   2   72.21    2.70
   1   3   2   68.61    2.85
  -2  -3  -2   15.12    0.98
  -2  -3  -2   16.78    0.88
  -2  -3  -2   15.13    0.85
  -2  -3  -2   13.37    0.72
  -2  -3  -2   13.97    0.92
   2   3   2   14.71    1.00
   2   3   2   14.46    0.90
   2   3   2   14.90    0.83
   2   3   2   13.88    0.91
   2   3   2   15.67    0.86
  -3  -3  -2   37.81    1.75
  -3  -3  -2   35.89    1.88
  -3  -3  -2   37.42    1.68
  -3  -3  -2   38.58    1.50
  -3  -3  -2   36.22    1.96
   3   3   2   36.79    1.67
   3   3   2   37.08    1.77
   3   3   2   34.38    1.83
   3   3   2   36.05    1.69
  -4  -3  -2    8.88    0.96
  -4  -3  -2    8.23    0.82
  -4  -3  -2    8.67    0.61
  -4  -3  -2    9.34    0.74
   4   3   2    9.37    0.90
   4   3   2   10.38    1.04
   4   3   2    6.07    0.70
   4   3   2    8.60    0.81
  -5  -3  -2   55.92    2.58
  -5  -3  -2   54.56    2.18
  -5  -3  -2   54.43    2.97
  -5  -3  -2   56.42    2.79
   5   3   2   54.90    2.57
   5   3   2   54.85    2.36
   5   3   2   56.04    2.71
  -6  -3  -2    0.09    0.25
  -6  -3  -2   -0.17    0.26
  -6  -3  -2   -0.32    0.13
  -6  -3  -2    0.25    0.33
   6   3   2    0.29    0.35
   6   3   2   -0.01    0.24
   6   3   2    0.15    0.24
   6   3   2   -0.04    0.19
  -7  -3  -2   -0.05    0.28
  -7  -3  -2   -0.30    0.22
  -7  -3  -2    0.18    0.24
   7   3   2    0.05    0.33
   7   3   2    0.05    0.34
  -8  -3  -2    1.16    0.46
  -8  -3  -2    0.51    0.29
  -8  -3  -2    2.14    0.74
   8   3   2    0.63    0.48
  -9  -3  -2   -0.24    0.34
  -9  -3  -2    0.91    0.55
   9   3   2    0.02    0.43
 -10  -3  -2    3.11    0.68
  12  -4  -2    0.02    0.40
 -12   4   2   -0.22    0.36
  11  -4  -2    0.37    0.40
 -11   4   2    0.32    0.43
  10  -4  -2    9.47    1.35
 -10   4   2   10.83    1.59
 -10   4   2   11.56    2.57
   9  -4  -2   18.88    1.64
  -9   4   2   21.47    3.10
  -9   4   2   21.51    1.80
   8  -4  -2    2.79    0.66
   8  -4  -2    3.99    0.64
  -8   4   2    6.15    0.98
  -8   4   2    2.83    1.43
   7  -4  -2   11.50    1.07
   7  -4  -2   12.72    0.96
  -7   4   2   12.95    2.75
  -7   4   2   13.89    1.20
   6  -4  -2    0.10    0.21
   6  -4  -2   -0.02    0.17
  -6   4   2   -0.04    0.52
  -6   4   2    0.11    0.16
  -6   4   2    0.05    0.24
   5  -4  -2    9.08    0.77
   5  -4  -2    9.02    0.74
  -5   4   2    7.16    0.75
  -5   4   2    9.06    1.07
   4  -4  -2  213.17    8.76
   4  -4  -2  213.66    7.91
  -4   4   2  208.92    8.16
   3  -4  -2   -0.10    0.14
   3  -4  -2    0.00    0.12
  -3   4   2   -0.21    0.13
  -3   4   2   -0.04    0.13
  -2   4   2   95.13    3.84
  -2   4   2   93.45    3.93
  -2   4   2   94.79    3.44
  -2   4   2   94.40    3.45
   1  -4  -2   23.94    1.00
   1  -4  -2   23.97    0.96
  -1   4   2   22.32    0.90
  -1   4   2   23.48    1.08
  -1   4   2   23.75    1.03
  -1   4   2   25.10    1.40
   0  -4  -2  206.36    6.43
   0  -4  -2  203.78    7.61
   0  -4  -2  201.95    8.20
   0  -4  -2  203.10    7.43
   0   4   2  201.54    7.71
   0   4   2  209.48    7.79
   0   4   2  212.06    7.03
   0   4   2  206.86    7.35
   0   4   2  209.53    6.48
  -1  -4  -2    0.38    0.15
  -1  -4  -2    0.01    0.18
  -1  -4  -2    0.52    0.17
  -1  -4  -2    0.10    0.15
   1   4   2    0.30    0.18
   1   4   2    0.23    0.17
   1   4   2    0.25    0.24
   1   4   2    0.55    0.27
  -2  -4  -2   -0.01    0.20
  -2  -4  -2    0.42    0.20
  -2  -4  -2    0.19    0.15
  -2  -4  -2    0.75    0.24
   2   4   2    0.73    0.31
   2   4   2    0.26    0.18
   2   4   2    0.63    0.23
   2   4   2    0.51    0.32
   2   4   2    0.60    0.23
  -3  -4  -2    9.75    0.76
  -3  -4  -2   10.23    0.84
  -3  -4  -2    9.53    0.74
  -3  -4  -2    9.86    0.65
  -3  -4  -2   10.37    0.92
   3   4   2    9.12    0.99
   3   4   2    9.33    0.84
   3   4   2   10.71    0.82
   3   4   2   10.10    0.75
   3   4   2   11.22    0.80
  -4  -4  -2    3.24    0.52
  -4  -4  -2    4.29    0.52
  -4  -4  -2    4.18    0.68
  -4  -4  -2    3.73    0.70
   4   4   2    3.15    0.64
   4   4   2    3.90    0.53
   4   4   2    4.35    0.68
   4   4   2    4.89    0.68
   4   4   2    3.86    0.60
  -5  -4  -2   -0.20    0.33
  -5  -4  -2    0.18    0.27
  -5  -4  -2    0.30    0.23
  -5  -4  -2    0.26    0.28
   5   4   2    0.12    0.23
   5   4   2    0.37    0.39
   5   4   2    0.34    0.27
   5   4   2    0.48    0.33
  -6  -4  -2   12.60    1.23
  -6  -4  -2   12.09    0.88
  -6  -4  -2   10.94    1.31
  -6  -4  -2   13.38    1.06
   6   4   2   10.66    1.29
   6   4   2   11.89    1.31
   6   4   2   10.88    0.86
  -7  -4  -2   -0.09    0.22
  -7  -4  -2    0.42    0.36
  -7  -4  -2   -0.06    0.28
   7   4   2    0.26    0.34
   7   4   2    0.24    0.22
  -8  -4  -2    0.03    0.32
  -8  -4  -2    0.35    0.36
  -8  -4  -2    0.38    0.27
   8   4   2   -0.25    0.36
  -9  -4  -2    0.14    0.44
   9   4   2   -0.33    0.45
  12  -5  -2    3.14    0.88
 -12   5   2    6.10    1.32
  11  -5  -2    1.98    0.69
 -11   5   2    2.98    0.88
  10  -5  -2    8.73    1.26
 -10   5   2   10.26    1.53
 -10   5   2    8.97    2.33
   9  -5  -2    3.55    0.78
   9  -5  -2    5.26    0.81
  -9   5   2    4.07    0.93
  -9   5   2    3.85    0.86
  -9   5   2    4.46    1.87
   8  -5  -2    0.61    0.38
   8  -5  -2    1.02    0.40
  -8   5   2    0.70    0.41
  -8   5   2    0.86    0.88
  -8   5   2    1.14    0.52
   7  -5  -2    4.07    0.70
   7  -5  -2    3.75    0.64
  -7   5   2    3.28    1.54
  -7   5   2    4.31    0.85
  -7   5   2    3.17    0.67
   6  -5  -2    9.51    0.86
   6  -5  -2    8.82    0.82
  -6   5   2   10.01    0.81
  -6   5   2   11.26    1.33
   5  -5  -2   62.59    2.86
   5  -5  -2   64.85    3.04
  -5   5   2   62.28    2.68
  -5   5   2   67.64    3.23
   4  -5  -2   22.16    1.28
   4  -5  -2   20.78    1.19
  -4   5   2   22.65    1.51
   3  -5  -2    0.06    0.09
  -3   5   2   -0.03    0.08
  -3   5   2    0.01    0.20
   2  -5  -2   16.32    0.67
  -2   5   2   14.52    0.68
  -2   5   2   13.77    0.68
  -2   5   2   12.70    1.05
  -2   5   2   14.03    0.60
  -2   5   2   14.37    0.67
  -2   5   2   13.43    0.64
   1  -5  -2   38.34    1.54
   1  -5  -2   41.07    1.51
  -1   5   2   37.18    1.67
  -1   5   2   38.64    2.04
  -1   5   2   37.35    1.42
  -1   5   2   39.63    1.62
   0  -5  -2    0.08    0.15
   0  -5  -2    0.27    0.15
   0  -5  -2    0.08    0.08
   0  -5  -2    0.05    0.09
   0   5   2    0.20    0.27
   0   5   2   -0.05    0.08
   0   5   2   -0.10    0.19
   0   5   2   -0.05    0.14
   0   5   2    0.20    0.15
  -1  -5  -2    1.97    0.40
  -1  -5  -2    1.81    0.32
  -1  -5  -2    2.16    0.30
  -1  -5  -2    1.67    0.27
   1   5   2    2.12    0.43
   1   5   2    1.84    0.49
   1   5   2    1.95    0.33
   1   5   2    1.81    0.34
  -2  -5  -2   13.19    0.86
  -2  -5  -2   12.19    0.98
  -2  -5  -2   11.26    0.82
  -2  -5  -2   13.81    0.75
   2   5   2   12.77    0.86
   2   5   2   13.22    0.84
   2   5   2   13.15    1.06
   2   5   2   10.69    0.79
   2   5   2   11.68    0.97
  -3  -5  -2    0.01    0.16
  -3  -5  -2    0.20    0.21
  -3  -5  -2    0.37    0.32
  -3  -5  -2    0.15    0.22
   3   5   2    0.62    0.41
   3   5   2    0.19    0.21
   3   5   2    0.54    0.40
   3   5   2    0.36    0.24
   3   5   2    0.11    0.26
  -4  -5  -2   12.79    0.84
  -4  -5  -2   12.17    1.24
  -4  -5  -2   13.15    1.00
  -4  -5  -2   12.97    1.08
   4   5   2   11.07    0.93
   4   5   2   13.37    0.99
   4   5   2   12.73    1.13
   4   5   2   12.28    1.22
   4   5   2   12.75    1.02
  -5  -5  -2   10.97    0.83
  -5  -5  -2   10.84    1.26
  -5  -5  -2   11.71    1.11
  -5  -5  -2   10.73    0.98
   5   5   2   11.70    1.01
   5   5   2   13.60    1.38
   5   5   2   13.38    1.12
  -6  -5  -2   19.54    1.59
  -6  -5  -2   20.29    1.67
  -6  -5  -2   19.04    1.39
  -6  -5  -2   20.19    1.21
   6   5   2   22.05    1.61
   6   5   2   19.67    1.26
   6   5   2   16.30    1.46
  -7  -5  -2    3.15    0.75
  -7  -5  -2    2.80    0.58
  -7  -5  -2    3.57    0.84
   7   5   2    2.76    0.51
   7   5   2    1.67    0.59
  -8  -5  -2    1.76    0.57
  -8  -5  -2    2.02    0.61
   8   5   2    0.68    0.53
  -9  -5  -2    5.80    1.05
   9   5   2    2.84    0.89
  12  -6  -2    0.22    0.47
 -12   6   2    1.88    0.48
  11  -6  -2   -0.04    0.38
 -11   6   2    0.39    0.40
  10  -6  -2    8.51    1.23
 -10   6   2    7.46    1.29
 -10   6   2    9.55    2.67
   9  -6  -2    0.10    0.31
   9  -6  -2    0.20    0.33
  -9   6   2    0.77    0.56
  -9   6   2    0.31    0.35
  -9   6   2    0.87    0.98
   8  -6  -2    0.77    0.41
   8  -6  -2    0.38    0.34
  -8   6   2    0.27    0.30
  -8   6   2    0.36    0.48
  -8   6   2    0.15    0.81
   7  -6  -2    9.88    0.95
   7  -6  -2   12.54    1.04
  -7   6   2    9.45    1.16
  -7   6   2   10.23    1.38
   6  -6  -2   41.10    2.16
   6  -6  -2   41.50    2.21
  -6   6   2   41.48    2.00
  -6   6   2   37.69    2.43
  -6   6   2   41.32    2.25
   5  -6  -2   31.37    1.82
   5  -6  -2   35.57    1.81
  -5   6   2   32.80    1.81
  -5   6   2   33.76    1.68
  -5   6   2   35.26    2.18
   4  -6  -2   14.51    0.85
   4  -6  -2   12.43    0.99
  -4   6   2   13.51    1.22
  -4   6   2   12.82    0.84
  -3   6   2   42.72    1.85
  -3   6   2   40.92    1.83
  -3   6   2   43.42    2.38
  -2   6   2   23.29    1.07
  -2   6   2   22.50    1.04
  -2   6   2   22.28    1.54
  -2   6   2   22.36    1.06
  -2   6   2   23.75    0.93
   1  -6  -2   58.80    2.18
   1  -6  -2   56.94    2.21
  -1   6   2   59.32    2.89
  -1   6   2   57.71    2.07
  -1   6   2   58.33    2.34
  -1   6   2   57.58    2.47
   0  -6  -2   11.68    0.51
   0  -6  -2    9.75    0.72
   0  -6  -2   10.29    0.62
   0   6   2   10.73    0.73
   0   6   2   10.81    0.69
   0   6   2   10.09    0.82
   0   6   2   11.17    1.00
  -1  -6  -2    3.34    0.33
  -1  -6  -2    2.99    0.50
  -1  -6  -2    4.30    0.52
   1   6   2    3.23    0.46
   1   6   2    3.67    0.60
   1   6   2    3.64    0.48
   1   6   2    3.75    0.70
  -2  -6  -2   48.11    2.18
  -2  -6  -2   47.29    2.25
  -2  -6  -2   47.59    2.33
  -2  -6  -2   45.17    1.85
   2   6   2   46.83    2.36
   2   6   2   46.12    2.16
   2   6   2   45.55    2.06
   2   6   2   46.53    2.46
  -3  -6  -2    2.66    0.49
  -3  -6  -2    2.04    0.47
  -3  -6  -2    1.97    0.54
  -3  -6  -2    3.01    0.46
   3   6   2    2.48    0.63
   3   6   2    2.62    0.46
   3   6   2    2.43    0.52
   3   6   2    1.67    0.40
   3   6   2    2.09    0.61
  -4  -6  -2    4.76    0.75
  -4  -6  -2    4.39    0.57
  -4  -6  -2    5.64    0.92
  -4  -6  -2    6.59    0.84
   4   6   2    3.84    0.66
   4   6   2    5.22    0.73
   4   6   2    5.28    0.72
   4   6   2    6.62    0.98
  -5  -6  -2   17.13    1.29
  -5  -6  -2   18.63    1.13
  -5  -6  -2   17.21    1.39
  -5  -6  -2   18.59    1.55
   5   6   2   16.67    1.41
   5   6   2   16.82    1.32
   5   6   2   18.22    1.31
  -6  -6  -2    5.73    0.91
  -6  -6  -2    6.33    1.07
  -6  -6  -2    5.48    0.92
  -6  -6  -2    5.52    0.74
   6   6   2    4.56    0.71
   6   6   2    3.95    0.88
   6   6   2    4.00    0.79
  -7  -6  -2   15.36    1.15
  -7  -6  -2   17.58    1.88
  -7  -6  -2   15.86    1.50
  -7  -6  -2   16.22    1.40
   7   6   2   13.96    1.14
  -8  -6  -2    0.38    0.48
   8   6   2    0.43    0.30
  12  -7  -2   -0.21    0.42
 -12   7   2    0.69    0.40
  11  -7  -2    0.35    0.45
 -11   7   2    1.14    0.48
  10  -7  -2    0.54    0.44
 -10   7   2    0.29    0.33
 -10   7   2    2.41    1.02
   9  -7  -2    6.54    1.01
  -9   7   2    7.65    2.59
  -9   7   2    8.48    1.23
  -9   7   2    6.33    1.25
   8  -7  -2    6.86    1.01
   8  -7  -2    5.99    0.86
  -8   7   2    7.44    1.30
  -8   7   2    7.20    1.05
   7  -7  -2    7.20    0.97
   7  -7  -2    7.46    0.92
  -7   7   2    6.30    1.18
  -7   7   2    7.25    0.95
   6  -7  -2  137.89    5.61
   6  -7  -2  133.55    5.87
  -6   7   2  131.22    5.11
  -6   7   2  138.18    6.08
  -6   7   2  133.19    5.93
   5  -7  -2    1.43    0.31
   5  -7  -2    1.67    0.48
  -5   7   2    1.92    0.42
  -5   7   2    2.67    0.76
  -5   7   2    2.25    0.41
   4  -7  -2    3.21    0.40
  -4   7   2    3.22    0.40
  -4   7   2    3.35    0.77
  -3   7   2   -0.06    0.30
  -3   7   2    0.34    0.09
  -3   7   2    0.01    0.12
  -3   7   2    0.40    0.16
  -2   7   2    2.15    0.59
  -2   7   2    2.69    0.38
  -2   7   2    2.36    0.34
  -2   7   2    2.42    0.31
   1  -7  -2    0.14    0.13
   1  -7  -2    0.05    0.10
  -1   7   2    0.14    0.17
  -1   7   2    0.06    0.14
  -1   7   2    0.16    0.34
  -1   7   2    0.03    0.24
   0  -7  -2    1.31    0.32
   0   7   2    0.87    0.47
   0   7   2    1.23    0.35
   0   7   2    1.12    0.41
   0   7   2    0.98    0.29
  -1  -7  -2   14.70    0.84
  -1  -7  -2   10.55    0.64
  -1  -7  -2   10.01    0.87
   1   7   2   10.70    1.23
   1   7   2    9.60    1.03
   1   7   2   10.36    0.77
  -2  -7  -2   20.85    1.18
  -2  -7  -2   20.17    1.38
  -2  -7  -2   19.98    1.23
   2   7   2   18.94    1.26
   2   7   2   22.41    1.60
   2   7   2   21.71    1.48
   2   7   2   20.91    1.21
  -3  -7  -2    5.58    0.87
  -3  -7  -2    6.06    0.65
  -3  -7  -2    6.78    0.83
  -3  -7  -2    6.58    0.80
   3   7   2    7.41    0.90
   3   7   2    7.66    0.81
   3   7   2    6.16    0.98
   3   7   2    5.76    0.95
  -4  -7  -2    0.61    0.35
  -4  -7  -2    0.87    0.32
  -4  -7  -2    0.29    0.41
   4   7   2    1.11    0.45
   4   7   2    0.85    0.34
   4   7   2    0.81    0.48
  -5  -7  -2    4.88    0.95
  -5  -7  -2    5.41    0.71
  -5  -7  -2    5.36    0.85
   5   7   2    4.92    0.93
  -6  -7  -2    0.25    0.40
  -6  -7  -2    1.32    0.67
   6   7   2    0.41    0.37
  -7  -7  -2    1.27    0.59
  -7  -7  -2    0.56    0.63
   7   7   2    0.84    0.44
  11  -8  -2    8.25    1.36
 -11   8   2    8.60    1.37
  10  -8  -2    9.73    1.26
  10  -8  -2    7.69    1.20
 -10   8   2    7.49    1.23
 -10   8   2   12.49    3.32
   9  -8  -2    2.49    0.65
   9  -8  -2    2.57    0.68
  -9   8   2    2.56    0.67
  -9   8   2    3.54    1.02
  -9   8   2    5.71    2.40
   8  -8  -2    0.33    0.34
   8  -8  -2    1.37    0.56
  -8   8   2    1.37    0.47
  -8   8   2    0.79    0.67
   7  -8  -2    5.54    0.80
   7  -8  -2    8.18    1.07
  -7   8   2    9.11    0.87
  -7   8   2    9.63    1.48
   6  -8  -2   37.74    1.99
   6  -8  -2   32.79    2.06
  -6   8   2   37.11    1.99
  -6   8   2   37.31    2.58
  -6   8   2   35.69    1.87
   5  -8  -2   29.99    1.55
   5  -8  -2   27.16    1.79
  -5   8   2   28.37    1.53
  -5   8   2   31.35    2.23
  -5   8   2   28.72    1.53
  -4   8   2    3.46    0.27
  -4   8   2    3.39    0.83
  -3   8   2    0.55    0.47
  -3   8   2    0.76    0.25
  -2   8   2   14.27    1.57
  -2   8   2   13.24    0.91
   1  -8  -2   10.35    0.57
   1  -8  -2   11.36    0.55
  -1   8   2    9.98    0.77
  -1   8   2   10.41    0.90
  -1   8   2   11.91    0.75
  -1   8   2    8.82    1.21
   0  -8  -2    1.58    0.36
   0   8   2    1.18    0.45
   0   8   2    1.09    0.49
   0   8   2    0.90    0.33
   0   8   2    0.85    0.30
  -1  -8  -2   41.44    2.10
   1   8   2   41.54    2.31
   1   8   2   43.45    2.12
   1   8   2   41.44    2.47
   1   8   2   45.44    1.96
  -2  -8  -2   31.03    1.85
   2   8   2   30.03    2.04
   2   8   2   33.42    1.82
   2   8   2   31.86    1.98
   2   8   2   33.55    1.67
  -3  -8  -2   -0.16    0.31
   3   8   2   -0.45    0.26
   3   8   2    0.49    0.52
   3   8   2    0.48    0.44
   3   8   2    0.54    0.26
  -4  -8  -2    1.51    0.60
   4   8   2    4.72    0.98
   4   8   2    1.78    0.55
   4   8   2    3.23    0.62
  -5  -8  -2    1.97    0.72
   5   8   2    0.28    0.48
   5   8   2    0.08    0.30
  -6  -8  -2    0.53    0.56
   6   8   2    0.06    0.33
  -7  -8  -2    1.60    0.79
   7   8   2    1.77    0.57
  10  -9  -2    3.73    0.83
 -10   9   2    4.49    2.06
 -10   9   2    3.53    1.09
   9  -9  -2   -0.20    0.34
  -9   9   2   -0.13    0.53
   8  -9  -2    6.34    1.04
  -8   9   2    3.62    0.99
   7  -9  -2    7.61    1.11
  -7   9   2    6.54    1.28
   6  -9  -2   45.90    2.62
  -6   9   2   50.65    3.16
  -5   9   2    0.31    0.52
  -4   9   2    2.59    0.82
  -4   9   2    1.89    0.31
  -3   9   2   26.57    2.01
  -3   9   2   22.56    1.24
  -2   9   2    6.42    1.11
  -2   9   2    8.74    0.81
  -1   9   2   61.55    2.46
  -1   9   2   62.20    2.89
  -1   9   2   58.79    3.29
   0  -9  -2   12.43    0.84
   0   9   2   13.81    1.16
   0   9   2   11.21    0.95
   0   9   2   11.38    1.42
   0   9   2   11.80    0.82
  -1  -9  -2    2.21    0.49
   1   9   2    2.27    0.70
   1   9   2    2.10    0.42
   1   9   2    2.23    0.63
   1   9   2    2.49    0.55
  -2  -9  -2    8.04    0.97
   2   9   2    8.81    1.25
   2   9   2    9.38    1.21
   2   9   2   11.61    1.20
  -3  -9  -2    7.76    1.08
   3   9   2    5.53    1.06
   3   9   2    8.68    1.09
   3   9   2    8.14    1.20
  -4  -9  -2    0.97    0.57
   4   9   2    1.46    0.66
   4   9   2    0.63    0.44
  -5  -9  -2    0.99    0.65
   5   9   2    0.67    0.41
   5   9   2    1.52    0.66
  -6  -9  -2   -0.17    0.52
   6   9   2    0.29    0.40
  10 -10  -2    0.47    0.49
 -10  10   2    2.57    1.30
 -10  10   2   -0.01    0.54
   9 -10  -2   13.01    1.58
  -9  10   2   12.44    1.87
   8 -10  -2    0.66    0.48
  -8  10   2    0.19    0.54
   7 -10  -2    1.98    0.66
  -7  10   2    2.12    0.87
  -6  10   2   19.08    2.20
  -5  10   2    3.96    0.39
  -5  10   2    3.48    0.98
  -4  10   2   14.99    0.92
  -4  10   2   13.82    1.77
  -3  10   2   14.56    1.04
  -3  10   2   16.29    1.89
  -2  10   2   -0.17    0.32
  -2  10   2   -0.21    0.27
  -1  10   2    0.32    0.38
  -1  10   2    0.59    0.52
   0 -10  -2    0.14    0.20
   0  10   2    0.27    0.45
   0  10   2    0.27    0.42
  -1 -10  -2    0.33    0.28
   1  10   2    0.29    0.46
   1  10   2    0.52    0.52
   1  10   2    0.57    0.39
  -2 -10  -2   15.16    1.29
   2  10   2   20.61    1.69
   2  10   2   20.34    1.49
   2  10   2   18.59    1.95
  -3 -10  -2    1.84    0.60
   3  10   2    1.33    0.53
   3  10   2    0.90    0.62
  -4 -10  -2    6.86    1.07
   4  10   2    7.65    1.29
  -5 -10  -2   -0.12    0.52
   5  10   2   -0.15    0.33
  10 -11  -2   16.33    1.83
 -10  11   2   11.14    1.86
  -9  11   2   10.38    1.80
  -8  11   2    2.84    1.08
  -7  11   2   12.62    1.92
  -6  11   2    0.23    0.58
  -6  11   2    0.56    0.20
  -5  11   2   17.75    1.04
  -5  11   2   18.82    2.22
  -4  11   2    3.03    0.55
  -4  11   2    3.30    0.96
  -3  11   2    1.12    0.58
  -3  11   2    0.30    0.35
  -2  11   2   15.15    1.25
  -2  11   2   17.68    2.00
  -1  11   2    5.81    1.17
  -1  11   2    6.26    0.92
   0 -11  -2    0.11    0.18
   0 -11  -2    0.24    0.20
   0  11   2    0.28    0.47
   0  11   2   -0.42    0.41
  -1 -11  -2    3.54    0.58
   1  11   2    2.75    0.73
   1  11   2    2.25    0.77
   1  11   2    2.36    0.79
  -2 -11  -2    0.87    0.43
   2  11   2    0.96    0.70
   2  11   2    1.16    0.64
   2  11   2    1.20    0.60
  -3 -11  -2   -0.12    0.36
   3  11   2   -0.68    0.36
   3  11   2   -0.24    0.44
  -4 -11  -2    3.41    0.84
   4  11   2    2.36    0.67
   4  11   2    3.52    1.00
  -9  12   2    0.85    0.84
  -8  12   2    1.91    0.97
  -7  12   2    4.92    1.30
  -6  12   2    3.96    0.53
  -6  12   2    3.96    1.14
  -5  12   2   -0.12    0.48
  -5  12   2    0.28    0.32
  -4  12   2    1.32    0.49
  -4  12   2    2.05    0.90
  -3  12   2    3.12    0.95
  -3  12   2    1.44    0.52
  -2  12   2   -0.02    0.39
  -2  12   2    0.58    0.61
  -1  12   2    4.86    0.92
  -1  12   2    6.74    1.25
   0  12   2    0.11    0.51
   0  12   2   -0.02    0.42
  -1 -12  -2    5.61    0.68
   1  12   2    4.32    1.12
   1  12   2    5.85    1.12
  -2 -12  -2   -0.14    0.31
   2  12   2   -0.30    0.49
   2  12   2    0.96    0.73
   2  12   2   -0.54    0.43
  -3 -12  -2   -0.45    0.31
   3  12   2    0.81    0.68
  -8  13   2    5.75    1.48
  -7  13   2    7.17    0.72
  -7  13   2    8.29    1.70
  -6  13   2    7.62    1.59
  -6  13   2    9.59    0.86
  -5  13   2    5.87    1.44
  -5  13   2    4.31    0.74
  -4  13   2    1.46    0.82
  -4  13   2    0.70    0.49
  -3  13   2    5.63    0.90
  -3  13   2    7.77    1.53
  -2  13   2    4.27    0.85
  -2  13   2    5.62    1.31
  -1  13   2    0.32    0.53
  -1  13   2    0.55    0.68
   0  13   2    1.07    0.72
   0  13   2    1.26    0.69
  -1 -13  -2    0.24    0.27
   1  13   2    0.67    0.76
   1  13   2    1.08    0.77
  -7  14   2    0.90    0.45
  -6  14   2    2.33    0.61
  -6  14   2    4.60    1.33
  -5  14   2    0.55    0.85
  -5  14   2   -0.03    0.44
  -4  14   2    1.42    0.65
  -4  14   2    2.63    1.07
  -3  14   2    8.30    1.55
  -3  14   2    6.60    1.06
  -2  14   2    0.09    0.55
  -2  14   2    0.81    0.77
  -1  14   2    6.23    1.17
  -1  14   2    5.28    1.29
   0  15  -3    1.86    0.85
   0  15  -3    3.96    1.24
  -1  15  -3   -0.33    0.51
  -1  15  -3    0.17    0.55
  -2  15  -3    4.59    0.95
  -2  15  -3    5.11    1.36
  -3  15  -3   13.72    2.22
  -3  15  -3    8.53    1.18
  -4  15  -3    0.59    0.69
  -4  15  -3    0.16    0.47
  -5  15  -3    0.94    0.85
  -5  15  -3    0.27    0.44
   5 -15   3   -0.13    0.44
  -6  15  -3    3.35    0.68
  -6  15  -3    3.16    1.26
   6 -15   3    3.75    1.05
   2  14  -3    6.01    1.18
   2  14  -3    6.60    1.36
  -2 -14   3    7.67    0.69
   1  14  -3    5.68    1.15
   1  14  -3    5.33    1.28
   0  14  -3    1.29    0.74
   0  14  -3    2.75    0.99
  -1  14  -3    7.29    1.15
  -1  14  -3    7.92    1.57
  -2  14  -3    1.23    0.82
  -2  14  -3    1.21    0.59
  -3  14  -3    1.54    0.58
  -3  14  -3    1.94    0.94
   3 -14   3    2.07    0.81
  -4  14  -3    9.39    1.81
  -4  14  -3    8.35    1.01
   4 -14   3    8.55    1.40
  -5  14  -3    1.18    0.93
  -5  14  -3    1.27    0.47
   5 -14   3   -0.16    0.39
  -6  14  -3    0.88    0.40
  -6  14  -3    0.45    0.90
   6 -14   3   -0.23    0.42
  -7  14  -3    2.83    1.33
   7 -14   3    1.51    0.75
   4  13  -3    0.43    0.52
  -4 -13   3    0.60    0.41
   3  13  -3    2.82    0.70
   3  13  -3    1.15    0.71
   3  13  -3    1.70    0.74
  -3 -13   3    1.47    0.49
  -3 -13   3    1.24    0.49
   2  13  -3    2.58    0.83
   2  13  -3    2.11    0.64
   2  13  -3    4.31    1.04
  -2 -13   3    4.23    0.60
   1  13  -3    9.40    1.38
   1  13  -3   10.09    1.55
  -1 -13   3   10.58    0.64
   0  13  -3   -0.10    0.49
   0  13  -3    0.31    0.57
  -1  13  -3    3.87    1.06
  -1  13  -3    3.80    0.84
  -2  13  -3    3.90    1.15
  -2  13  -3    5.35    0.87
   2 -13   3    4.48    0.96
  -3  13  -3    0.68    0.45
  -3  13  -3    1.27    0.82
   3 -13   3    1.48    0.65
  -4  13  -3    3.08    0.60
  -4  13  -3    2.75    1.10
   4 -13   3    2.42    0.81
  -5  13  -3    1.77    0.43
  -5  13  -3    0.53    0.71
   5 -13   3    1.58    0.69
  -6  13  -3    0.07    0.67
   6 -13   3    0.48    0.53
  -7  13  -3   -0.80    0.61
   7 -13   3    0.02    0.48
  -8  13  -3   -0.01    0.62
   8 -13   3   -0.07    0.51
   5  12  -3    0.13    0.43
  -5 -12   3    1.17    0.60
   4  12  -3    5.80    1.01
  -4 -12   3    6.51    0.97
   3  12  -3    8.05    1.02
   3  12  -3    5.81    1.10
   3  12  -3    5.26    1.02
  -3 -12   3    5.50    0.81
   2  12  -3    0.61    0.41
   2  12  -3    1.15    0.66
   2  12  -3    2.16    0.75
  -2 -12   3    1.04    0.38
  -2 -12   3    1.45    0.43
   1  12  -3    1.40    0.68
   1  12  -3    2.02    0.78
  -1 -12   3    2.15    0.36
   0  12  -3   -0.10    0.45
   0  12  -3   -0.18    0.42
  -1  12  -3    0.00    0.37
  -1  12  -3   -0.35    0.41
  -2  12  -3    3.95    1.13
  -2  12  -3    2.62    0.61
   2 -12   3    3.57    0.82
  -3  12  -3   11.64    0.99
  -3  12  -3   14.80    2.06
   3 -12   3   13.59    1.60
  -4  12  -3    2.64    1.07
  -4  12  -3    5.54    0.65
   4 -12   3    6.50    1.16
  -5  12  -3   -0.06    0.61
  -5  12  -3    0.47    0.24
   5 -12   3    0.30    0.45
  -6  12  -3    3.88    1.24
   6 -12   3    3.45    0.94
  -7  12  -3    5.06    1.37
   7 -12   3    3.08    0.91
  -8  12  -3    2.96    1.18
   8 -12   3    1.84    0.76
  -9  12  -3    2.74    1.18
   9 -12   3    4.12    1.04
   6  11  -3    7.79    1.18
  -6 -11   3    8.45    1.25
   5  11  -3   14.03    1.50
  -5 -11   3   10.06    1.26
   4  11  -3    0.30    0.46
   4  11  -3    0.12    0.38
  -4 -11   3    0.46    0.39
   3  11  -3    3.26    0.78
   3  11  -3    2.58    0.74
   3  11  -3    1.70    0.49
  -3 -11   3    2.14    0.56
   2  11  -3   -0.38    0.29
   2  11  -3    0.61    0.59
   2  11  -3    0.42    0.40
  -2 -11   3    0.25    0.28
  -2 -11   3    0.17    0.28
   1  11  -3    0.53    0.40
   1  11  -3    0.46    0.50
   1  11  -3   -0.45    0.39
  -1 -11   3    0.06    0.21
   0  11  -3    1.15    0.59
   0  11  -3    0.31    0.41
  -1  11  -3    0.41    0.38
  -1  11  -3   -0.19    0.45
   1 -11   3    0.15    0.31
  -2  11  -3    1.78    0.49
  -2  11  -3    1.78    0.78
   2 -11   3    1.79    0.61
  -3  11  -3    1.73    0.81
  -3  11  -3    2.83    0.49
   3 -11   3    3.12    0.81
  -4  11  -3   18.61    2.32
  -4  11  -3   16.37    0.92
   4 -11   3   14.01    1.61
  -5  11  -3   33.90    2.84
   5 -11   3   34.14    2.36
  -6  11  -3    0.12    0.52
   6 -11   3    0.10    0.37
  -7  11  -3    0.08    0.67
   7 -11   3    2.60    0.84
  -8  11  -3    2.47    1.07
   8 -11   3    2.98    0.87
  -9  11  -3    0.50    0.70
   9 -11   3   -0.06    0.40
 -10  11  -3    1.18    0.91
  10 -11   3    0.49    0.51
   7  10  -3   -0.08    0.41
  -7 -10   3    0.10    0.50
   6  10  -3   -0.05    0.41
  -6 -10   3   -0.18    0.43
   5  10  -3    1.35    0.56
  -5 -10   3    1.58    0.58
   4  10  -3    6.02    0.99
   4  10  -3    4.03    0.83
   4  10  -3    4.62    0.81
  -4 -10   3    6.49    0.92
   3  10  -3    6.53    1.02
   3  10  -3    5.73    1.00
  -3 -10   3    4.92    0.77
   2  10  -3   34.54    2.13
   2  10  -3   35.20    2.27
  -2 -10   3   32.29    1.75
   1  10  -3   27.97    2.03
   1  10  -3   25.17    1.57
   1  10  -3   26.68    1.75
  -1 -10   3   24.65    1.32
   0  10  -3   18.34    1.36
   0  10  -3   19.07    2.03
   0 -10   3   19.19    1.42
   0 -10   3   18.87    0.86
  -1  10  -3    0.35    0.35
  -1  10  -3   -0.08    0.34
   1 -10   3   -0.39    0.27
  -2  10  -3   18.78    2.12
  -2  10  -3   21.22    1.25
   2 -10   3   21.22    1.59
  -3  10  -3    6.24    0.61
  -3  10  -3    5.23    1.17
   3 -10   3    5.92    0.98
  -4  10  -3   39.58    1.56
  -4  10  -3   38.44    2.86
  -4  10  -3   39.46    2.04
   4 -10   3   34.86    2.33
  -5  10  -3    0.16    0.26
  -5  10  -3   -0.07    0.49
   5 -10   3    0.08    0.31
  -6  10  -3    0.84    0.37
   6 -10   3    0.36    0.45
  -7  10  -3    1.48    0.49
   7 -10   3    1.69    0.68
  -8  10  -3    1.08    0.44
   8 -10   3    0.66    0.55
  -9  10  -3    3.66    0.74
   9 -10   3    3.84    0.99
 -10  10  -3   13.66    1.30
  10 -10   3   11.26    1.66
   8   9  -3   -0.32    0.36
  -8  -9   3   -0.29    0.49
   7   9  -3    0.34    0.44
  -7  -9   3    1.91    0.68
   6   9  -3   -0.10    0.38
  -6  -9   3    0.23    0.45
   5   9  -3    0.00    0.34
  -5  -9   3   -0.10    0.35
   4   9  -3    0.02    0.29
   4   9  -3    0.32    0.45
   4   9  -3    0.10    0.29
  -4  -9   3   -0.34    0.27
   3   9  -3    7.59    0.77
   3   9  -3    5.41    0.93
   3   9  -3    6.24    0.95
  -3  -9   3    6.77    0.82
   2   9  -3    0.39    0.36
   2   9  -3    0.56    0.25
   2   9  -3    0.78    0.55
   2   9  -3   -0.26    0.25
  -2  -9   3    0.52    0.28
   1   9  -3   28.83    1.55
   1   9  -3   30.88    1.81
   1   9  -3   31.68    2.08
   1   9  -3   27.68    1.61
  -1  -9   3   29.28    1.46
  -1  -9   3   29.35    1.45
   0   9  -3   -0.01    0.36
   0   9  -3   -0.24    0.30
   0   9  -3    0.11    0.24
   0   9  -3    0.00    0.15
   0  -9   3   -0.15    0.12
   0  -9   3    0.32    0.29
   0  -9   3    0.09    0.12
  -1   9  -3    3.44    0.48
  -1   9  -3    3.01    0.80
  -1   9  -3    4.50    0.62
   1  -9   3    3.45    0.67
  -2   9  -3    3.90    0.51
  -2   9  -3    4.23    0.98
  -2   9  -3    4.49    0.62
   2  -9   3    3.75    0.75
  -3   9  -3   15.26    0.79
  -3   9  -3   12.43    1.69
  -3   9  -3   17.79    1.08
   3  -9   3   15.76    1.32
  -4   9  -3    5.39    0.69
   4  -9   3    6.75    1.05
  -5   9  -3    9.53    0.90
   5  -9   3   11.19    1.38
  -6   9  -3    1.93    0.52
   6  -9   3    1.80    0.65
  -7   9  -3    8.91    1.12
   7  -9   3    8.71    1.29
  -8   9  -3    4.61    0.91
   8  -9   3    4.26    0.98
  -9   9  -3    1.86    0.62
   9  -9   3    0.94    0.56
  10  -9   3   -0.11    0.35
   8   8  -3   -0.05    0.35
  -8  -8   3    0.30    0.54
  -8  -8   3    0.87    0.55
   7   8  -3    3.22    0.67
   7   8  -3    4.21    0.86
  -7  -8   3    4.55    0.92
  -7  -8   3    4.90    0.88
   6   8  -3    5.64    0.88
   6   8  -3    6.45    1.01
  -6  -8   3    6.07    0.91
  -6  -8   3    5.34    0.95
   5   8  -3   -0.15    0.21
   5   8  -3    0.04    0.30
   5   8  -3    0.13    0.22
   5   8  -3   -0.41    0.23
  -5  -8   3   -0.04    0.36
  -5  -8   3   -0.24    0.30
   4   8  -3    8.71    0.76
   4   8  -3    7.91    0.95
   4   8  -3    8.80    0.89
   4   8  -3   11.47    1.17
  -4  -8   3    9.14    1.02
  -4  -8   3   13.84    1.00
  -4  -8   3    9.13    0.72
   3   8  -3    4.34    0.66
   3   8  -3    6.87    0.57
   3   8  -3    6.70    0.93
   3   8  -3    4.39    0.76
   3   8  -3    4.95    0.62
  -3  -8   3    4.96    0.64
  -3  -8   3    3.84    0.63
  -3  -8   3    4.65    0.51
   2   8  -3    0.37    0.44
   2   8  -3    0.20    0.18
   2   8  -3   -0.03    0.12
   2   8  -3   -0.08    0.23
   2   8  -3    0.20    0.31
  -2  -8   3   -0.19    0.23
  -2  -8   3    0.30    0.25
  -2  -8   3   -0.03    0.18
   1   8  -3   30.21    1.71
   1   8  -3   31.66    1.99
   1   8  -3   29.70    1.19
   1   8  -3   31.55    1.57
  -1  -8   3   29.06    1.42
  -1  -8   3   28.29    1.41
  -1  -8   3   29.34    1.67
  -1  -8   3   27.12    1.35
   0   8  -3    1.43    0.40
   0   8  -3    1.19    0.28
   0   8  -3    1.34    0.34
   0   8  -3    1.66    0.59
   0  -8   3    1.75    0.47
   0  -8   3    1.52    0.24
   0  -8   3    1.35    0.22
  -1   8  -3    0.40    0.23
  -1   8  -3    0.02    0.33
  -1   8  -3   -0.48    0.25
  -1   8  -3    0.04    0.23
   1  -8   3    0.07    0.24
  -2   8  -3    2.16    0.33
  -2   8  -3    2.05    0.30
  -2   8  -3    2.48    0.44
  -2   8  -3    2.36    0.74
   2  -8   3    1.67    0.49
  -3   8  -3   31.17    1.67
  -3   8  -3   32.08    1.20
   3  -8   3   30.03    1.92
  -4   8  -3    0.24    0.14
  -4   8  -3    0.15    0.23
   4  -8   3   -0.07    0.25
  -5   8  -3    4.57    0.72
  -5   8  -3    4.42    0.50
   5  -8   3    4.76    0.90
  -6   8  -3  120.38    4.76
  -6   8  -3  137.09    5.94
   6  -8   3  132.57    5.76
  -7   8  -3    2.60    0.62
   7  -8   3    2.25    0.69
  -8   8  -3    1.05    0.45
   8  -8   3    1.75    0.64
  -9   8  -3    5.68    1.03
   9  -8   3    4.09    0.92
 -10   8  -3    1.08    0.41
  10  -8   3   -0.18    0.36
 -11   8  -3    6.01    1.05
   9   7  -3    0.99    0.57
  -9  -7   3    2.65    0.77
   8   7  -3    3.53    0.66
   8   7  -3    4.97    0.98
  -8  -7   3    5.16    0.92
   7   7  -3   16.05    1.24
   7   7  -3   17.43    1.52
  -7  -7   3   16.42    1.64
  -7  -7   3   16.62    1.36
   6   7  -3   46.18    2.72
   6   7  -3   47.66    2.39
   6   7  -3   45.05    2.37
  -6  -7   3   47.54    2.58
  -6  -7   3   46.31    2.42
   5   7  -3    0.10    0.27
   5   7  -3   -0.08    0.27
   5   7  -3    0.45    0.33
   5   7  -3    0.13    0.23
  -5  -7   3    1.08    0.41
  -5  -7   3    0.37    0.37
   4   7  -3   45.80    2.47
   4   7  -3   42.29    2.05
   4   7  -3   47.97    2.28
   4   7  -3   43.50    2.21
   4   7  -3   56.03    2.45
  -4  -7   3   42.68    2.27
  -4  -7   3   43.54    2.18
  -4  -7   3   42.42    1.94
   3   7  -3   -0.08    0.25
   3   7  -3    0.16    0.16
   3   7  -3    0.39    0.26
   3   7  -3   -0.22    0.41
   3   7  -3    0.00    0.17
  -3  -7   3    0.18    0.19
  -3  -7   3   -0.20    0.24
  -3  -7   3    0.19    0.26
   2   7  -3   25.09    1.43
   2   7  -3   25.58    1.53
   2   7  -3   24.22    1.14
   2   7  -3   25.62    1.61
  -2  -7   3   23.89    1.34
  -2  -7   3   25.65    1.09
  -2  -7   3   24.63    1.29
   1   7  -3    0.66    0.22
   1   7  -3    1.15    0.45
   1   7  -3    1.11    0.17
   1   7  -3    0.50    0.24
   1   7  -3    0.86    0.35
  -1  -7   3    0.80    0.25
  -1  -7   3    0.60    0.29
  -1  -7   3    0.80    0.25
  -1  -7   3    0.60    0.24
   0   7  -3    4.50    0.82
   0   7  -3    3.28    0.48
   0   7  -3    2.50    0.39
   0   7  -3    3.21    0.43
   0  -7   3    2.78    0.53
   0  -7   3    2.62    0.29
   0  -7   3    3.01    0.32
  -1   7  -3   77.93    3.78
  -1   7  -3   75.48    3.09
  -1   7  -3   79.34    3.39
  -1   7  -3   75.90    2.94
   1  -7   3   72.82    3.37
  -2   7  -3    0.03    0.20
  -2   7  -3    0.11    0.12
  -2   7  -3    0.06    0.10
  -2   7  -3    0.12    0.06
   2  -7   3   -0.07    0.15
  -3   7  -3    5.49    0.36
  -3   7  -3    5.39    0.64
   3  -7   3    5.44    0.83
  -4   7  -3    0.57    0.19
  -4   7  -3    0.43    0.27
   4  -7   3    0.53    0.37
  -5   7  -3   27.91    1.38
  -5   7  -3   28.53    1.76
   5  -7   3   30.22    1.94
   5  -7   3   31.87    1.52
  -6   7  -3   37.45    2.20
  -6   7  -3   32.82    1.68
   6  -7   3   37.63    2.29
   6  -7   3   38.14    1.88
  -7   7  -3    2.65    0.66
   7  -7   3    2.68    0.59
   7  -7   3    2.79    0.68
  -8   7  -3    0.21    0.34
   8  -7   3    0.37    0.35
   8  -7   3    0.99    0.54
  -9   7  -3   13.96    1.69
   9  -7   3   11.65    1.55
 -10   7  -3    5.60    1.12
  10  -7   3    4.34    0.99
 -11   7  -3    1.57    0.45
  10   6  -3    1.13    0.62
 -10  -6   3    0.96    0.61
 -10  -6   3    1.93    0.65
   9   6  -3    1.72    0.66
  -9  -6   3    1.00    0.56
   8   6  -3   -0.28    0.29
   8   6  -3   -0.12    0.23
  -8  -6   3    0.06    0.40
  -8  -6   3   -0.40    0.20
   7   6  -3    2.90    0.73
   7   6  -3    3.51    0.71
   7   6  -3    3.11    0.58
  -7  -6   3    4.34    0.74
  -7  -6   3    2.56    0.69
  -7  -6   3    3.01    0.54
   6   6  -3   10.54    1.12
   6   6  -3   11.60    1.14
   6   6  -3   11.03    0.96
  -6  -6   3   12.04    1.25
  -6  -6   3   11.32    0.99
   5   6  -3    0.22    0.27
   5   6  -3    0.28    0.27
   5   6  -3   -0.09    0.18
   5   6  -3   -0.09    0.21
  -5  -6   3    0.37    0.32
  -5  -6   3    0.15    0.29
   4   6  -3    8.53    0.83
   4   6  -3    7.33    0.75
   4   6  -3    8.92    0.74
   4   6  -3    7.36    0.80
   4   6  -3    8.60    0.94
  -4  -6   3    8.38    0.65
  -4  -6   3    6.83    0.75
  -4  -6   3    7.68    0.86
   3   6  -3    2.01    0.44
   3   6  -3    1.75    0.31
   3   6  -3    1.77    0.39
   3   6  -3    2.00    0.50
   3   6  -3    1.53    0.38
  -3  -6   3    1.15    0.27
  -3  -6   3    1.87    0.43
  -3  -6   3    1.18    0.32
   2   6  -3   10.69    0.94
   2   6  -3   11.83    0.67
   2   6  -3   11.07    0.84
   2   6  -3   10.47    0.90
  -2  -6   3   12.33    0.83
  -2  -6   3   11.60    0.77
  -2  -6   3   13.19    0.64
   1   6  -3   12.95    0.85
   1   6  -3   16.14    1.19
   1   6  -3   15.33    0.66
   1   6  -3   13.96    0.96
  -1  -6   3   14.06    0.96
  -1  -6   3   15.76    0.82
  -1  -6   3   14.37    0.62
  -1  -6   3   14.54    0.83
   0   6  -3    3.87    0.51
   0   6  -3    3.19    0.67
   0   6  -3    3.75    0.48
   0   6  -3    1.94    0.34
   0  -6   3    3.45    0.54
   0  -6   3    3.51    0.28
   0  -6   3    3.28    0.30
  -1   6  -3  319.76   11.29
  -1   6  -3  323.06   12.97
  -1   6  -3  330.46   11.76
  -1   6  -3  323.71   11.81
   1  -6   3  313.53   11.87
  -2   6  -3  112.70    4.78
  -2   6  -3  112.60    3.78
   2  -6   3  110.69    4.65
  -3   6  -3    3.68    0.31
  -3   6  -3    3.27    0.48
   3  -6   3    4.23    0.36
   3  -6   3    3.24    0.60
  -4   6  -3   16.03    0.87
  -4   6  -3   16.00    1.13
   4  -6   3   19.18    0.98
   4  -6   3   15.83    1.25
  -5   6  -3    0.03    0.22
  -5   6  -3    0.27    0.19
   5  -6   3    0.06    0.14
   5  -6   3    0.09    0.28
  -6   6  -3   12.39    1.12
   6  -6   3   11.90    1.34
   6  -6   3   11.82    0.93
  -7   6  -3    5.16    0.91
  -7   6  -3    6.14    1.67
   7  -6   3    4.31    0.70
   7  -6   3    6.04    1.00
  -8   6  -3   13.47    1.35
   8  -6   3   13.18    1.51
   8  -6   3   11.60    1.31
  -9   6  -3    4.70    1.01
   9  -6   3    4.00    0.92
 -10   6  -3    1.18    0.62
  10  -6   3    0.60    0.54
 -11   6  -3    1.58    0.78
  10   5  -3    2.89    0.86
 -10  -5   3    2.54    0.86
 -10  -5   3    3.09    0.76
   9   5  -3    0.54    0.41
  -9  -5   3    1.64    0.59
  -9  -5   3    0.60    0.32
   8   5  -3    1.61    0.29
   8   5  -3    2.15    0.67
  -8  -5   3    1.51    0.41
  -8  -5   3    1.47    0.49
   7   5  -3    2.96    0.66
   7   5  -3    4.14    0.85
   7   5  -3    2.83    0.48
  -7  -5   3    3.25    0.51
  -7  -5   3    3.03    0.67
  -7  -5   3    4.11    0.69
   6   5  -3    0.03    0.22
   6   5  -3    0.32    0.34
   6   5  -3    0.20    0.25
  -6  -5   3    0.10    0.19
  -6  -5   3    0.15    0.30
  -6  -5   3    0.45    0.34
   5   5  -3    6.52    0.66
   5   5  -3    6.58    0.75
   5   5  -3    7.23    0.86
   5   5  -3    4.83    0.67
   5   5  -3    6.51    0.90
  -5  -5   3    5.87    0.68
  -5  -5   3    6.46    0.64
  -5  -5   3    6.66    0.79
  -5  -5   3    6.26    0.81
   4   5  -3    0.03    0.21
   4   5  -3    0.21    0.15
   4   5  -3    0.13    0.19
   4   5  -3    0.22    0.21
   4   5  -3    0.06    0.29
  -4  -5   3   -0.06    0.13
  -4  -5   3    0.04    0.21
  -4  -5   3   -0.05    0.22
   3   5  -3   68.58    2.62
   3   5  -3   64.70    2.79
   3   5  -3   66.28    2.78
   3   5  -3   65.19    3.12
  -3  -5   3   65.16    2.53
  -3  -5   3   66.67    2.82
  -3  -5   3   66.84    2.78
   2   5  -3   25.23    1.26
   2   5  -3   25.19    1.12
   2   5  -3   25.20    1.39
   2   5  -3   25.61    1.42
   2   5  -3   25.58    1.38
  -2  -5   3   23.76    1.06
  -2  -5   3   26.66    1.27
  -2  -5   3   26.13    1.30
  -2  -5   3   25.10    1.23
   1   5  -3   12.21    0.81
   1   5  -3   10.97    0.73
   1   5  -3   11.04    0.91
   1   5  -3    9.41    0.66
  -1  -5   3   11.32    0.66
  -1  -5   3   10.87    0.67
  -1  -5   3   12.17    0.78
  -1  -5   3   11.97    0.51
   0   5  -3   61.23    2.54
   0   5  -3   65.99    2.79
   0   5  -3   51.54    2.37
   0  -5   3   65.35    2.31
   0  -5   3   63.28    2.67
   0  -5   3   63.27    2.32
  -1   5  -3    0.27    0.11
  -1   5  -3    0.34    0.14
  -1   5  -3   -0.19    0.15
  -1   5  -3    0.06    0.09
   1  -5   3   -0.10    0.14
  -2   5  -3    4.58    0.46
  -2   5  -3    4.55    0.29
   2  -5   3    3.23    0.55
   2  -5   3    4.03    0.30
  -3   5  -3  154.62    6.44
  -3   5  -3  146.69    5.21
   3  -5   3  152.66    6.04
   3  -5   3  152.15    5.29
  -4   5  -3   36.51    1.56
  -4   5  -3   36.88    1.97
   4  -5   3   33.50    1.58
   4  -5   3   35.73    1.98
  -5   5  -3   -0.13    0.13
  -5   5  -3   -0.02    0.20
   5  -5   3   -0.06    0.21
   5  -5   3    0.18    0.18
  -6   5  -3    5.57    0.88
  -6   5  -3    4.10    1.24
   6  -5   3    4.65    0.83
   6  -5   3    3.50    0.58
  -7   5  -3    4.01    0.81
   7  -5   3    3.95    0.78
   7  -5   3    2.90    0.58
  -8   5  -3   18.96    1.66
   8  -5   3   18.23    1.54
   8  -5   3   18.89    1.43
  -9   5  -3    5.80    1.08
   9  -5   3    6.35    1.11
 -10   5  -3    0.57    0.51
 -11  -4   3    1.40    0.57
  10   4  -3    0.80    0.52
 -10  -4   3    1.25    0.56
   9   4  -3    0.91    0.54
  -9  -4   3    1.19    0.49
  -9  -4   3    0.98    0.36
   8   4  -3    5.47    1.05
  -8  -4   3    4.77    0.74
  -8  -4   3    4.19    0.58
   7   4  -3   58.82    3.35
   7   4  -3   61.40    2.48
   7   4  -3   62.95    2.95
  -7  -4   3   58.99    2.38
  -7  -4   3   62.11    2.83
   6   4  -3    7.83    1.05
   6   4  -3    7.78    0.68
   6   4  -3    9.35    1.03
  -6  -4   3    6.30    0.61
  -6  -4   3    8.11    0.75
  -6  -4   3    8.25    0.94
   5   4  -3   42.73    1.78
   5   4  -3   42.95    1.91
   5   4  -3   40.80    2.00
   5   4  -3   40.50    2.36
   5   4  -3   39.45    1.91
  -5  -4   3   44.28    1.71
  -5  -4   3   43.07    2.09
  -5  -4   3   41.36    1.98
  -5  -4   3   42.77    1.94
   4   4  -3    5.93    0.79
   4   4  -3    7.24    0.62
   4   4  -3    7.39    0.77
   4   4  -3    7.51    0.74
   4   4  -3    7.29    0.52
  -4  -4   3    8.24    0.61
  -4  -4   3    6.85    0.59
  -4  -4   3    7.42    0.77
  -4  -4   3    6.67    0.50
   3   4  -3   61.61    2.90
   3   4  -3   62.62    2.65
   3   4  -3   58.40    2.52
   3   4  -3   59.57    2.47
   3   4  -3   60.31    2.40
  -3  -4   3   60.64    2.56
  -3  -4   3   63.65    2.37
  -3  -4   3   58.68    2.53
   2   4  -3    4.21    0.51
   2   4  -3    4.04    0.52
   2   4  -3    3.59    0.35
   2   4  -3    4.14    0.45
   2   4  -3    4.08    0.34
  -2  -4   3    4.55    0.39
  -2  -4   3    4.26    0.45
  -2  -4   3    4.06    0.46
  -2  -4   3    3.84    0.32
   1   4  -3   79.94    3.35
   1   4  -3   72.71    2.94
   1   4  -3   75.84    3.11
  -1  -4   3   80.34    3.08
  -1  -4   3   79.47    2.67
  -1  -4   3   74.75    2.99
  -1  -4   3   77.03    2.93
   0   4  -3   29.73    1.31
   0   4  -3   26.62    1.21
   0   4  -3   30.48    1.47
   0  -4   3   28.35    1.17
   0  -4   3   29.58    1.43
   0  -4   3   28.62    1.16
   0  -4   3   30.06    1.17
  -1   4  -3    0.25    0.17
  -1   4  -3    0.10    0.10
  -1   4  -3    0.11    0.07
   1  -4   3    0.04    0.06
   1  -4   3    0.43    0.20
  -2   4  -3    0.36    0.19
  -2   4  -3    0.60    0.14
   2  -4   3    0.30    0.12
   2  -4   3    0.30    0.21
  -3   4  -3   22.34    1.02
  -3   4  -3   21.99    1.31
   3  -4   3   22.26    1.06
   3  -4   3   24.40    1.39
  -4   4  -3    8.88    0.62
  -4   4  -3    8.77    0.78
   4  -4   3    8.59    0.95
   4  -4   3    8.87    0.65
  -5   4  -3    1.97    0.75
  -5   4  -3    2.46    0.40
  -5   4  -3    1.85    0.48
   5  -4   3    1.47    0.44
   5  -4   3    1.47    0.36
  -6   4  -3   53.53    4.49
  -6   4  -3   53.45    2.95
   6  -4   3   55.29    2.92
   6  -4   3   53.57    2.49
   6  -4   3   52.05    2.73
  -7   4  -3    3.85    0.79
   7  -4   3    4.22    0.69
   7  -4   3    4.94    0.86
   7  -4   3    5.68    0.93
  -8   4  -3    0.37    0.38
  -8   4  -3    0.02    0.15
   8  -4   3    0.56    0.44
   8  -4   3   -0.01    0.35
  -9   4  -3    1.38    0.60
   9  -4   3    2.03    0.69
   9  -4   3    1.51    0.59
 -10   4  -3    3.17    0.93
  11   3  -3   -0.07    0.40
 -11  -3   3    0.11    0.42
 -11  -3   3   -0.17    0.40
  10   3  -3   -0.20    0.31
 -10  -3   3   -0.28    0.30
   9   3  -3   13.51    1.70
  -9  -3   3   12.81    1.09
  -9  -3   3   14.12    0.94
   8   3  -3    2.09    0.66
  -8  -3   3    1.96    0.39
  -8  -3   3    2.00    0.46
   7   3  -3    1.35    0.43
   7   3  -3    0.77    0.43
  -7  -3   3    1.46    0.32
  -7  -3   3    0.58    0.32
   6   3  -3   18.72    1.25
   6   3  -3   19.21    0.99
   6   3  -3   20.29    1.49
   6   3  -3   18.16    0.88
   6   3  -3   18.75    0.96
  -6  -3   3   17.94    0.94
  -6  -3   3   16.90    1.19
  -6  -3   3   18.85    1.11
   5   3  -3    0.24    0.18
   5   3  -3    0.07    0.13
   5   3  -3    0.13    0.18
   5   3  -3    0.18    0.18
   5   3  -3    0.00    0.22
  -5  -3   3    0.11    0.18
  -5  -3   3    0.13    0.21
  -5  -3   3    0.28    0.19
  -5  -3   3    0.23    0.15
  -5  -3   3   -0.15    0.82
   4   3  -3   21.55    1.10
   4   3  -3   23.37    1.20
   4   3  -3   21.63    1.12
   4   3  -3   20.21    1.35
   4   3  -3   21.77    0.95
  -4  -3   3   20.33    1.17
  -4  -3   3   23.05    1.16
  -4  -3   3   22.40    0.96
  -4  -3   3   22.62    2.64
  -4  -3   3   21.46    1.11
   3   3  -3    1.45    0.22
   3   3  -3    1.25    0.26
   3   3  -3    1.58    0.36
   3   3  -3    0.95    0.32
   3   3  -3    1.13    0.26
  -3  -3   3    1.44    0.30
  -3  -3   3    1.46    0.26
  -3  -3   3    1.17    0.24
   2   3  -3   47.73    2.30
   2   3  -3   48.80    1.71
   2   3  -3   48.46    2.12
   2   3  -3   50.27    2.04
   2   3  -3   48.61    2.05
  -2  -3   3   50.78    1.96
  -2  -3   3   48.09    1.88
  -2  -3   3   50.60    2.03
  -2  -3   3   52.49    2.05
   1   3  -3    3.72    0.38
   1   3  -3    3.09    0.41
   1   3  -3    3.72    0.40
  -1  -3   3    3.44    0.35
  -1  -3   3    3.38    0.37
  -1  -3   3    3.64    0.36
  -1  -3   3    3.45    0.33
   0   3  -3   21.28    1.24
   0   3  -3   23.90    1.07
   0   3  -3   23.66    1.01
   0  -3   3   22.96    0.95
   0  -3   3   20.51    1.11
   0  -3   3   22.14    0.94
  -1   3  -3  177.31    6.37
  -1   3  -3  174.46    7.14
  -1   3  -3  175.77    6.34
   1  -3   3  168.65    5.83
   1  -3   3  175.42    6.50
  -2   3  -3   27.17    1.22
  -2   3  -3   30.39    1.57
   2  -3   3   35.94    1.28
   2  -3   3   29.78    1.53
  -3   3  -3    9.74    0.77
  -3   3  -3    9.43    0.60
   3  -3   3   10.13    0.80
  -4   3  -3   19.29    1.02
  -4   3  -3   19.62    1.86
  -4   3  -3   19.53    1.29
   4  -3   3   18.79    1.22
   4  -3   3   17.91    1.04
  -5   3  -3   20.90    2.05
  -5   3  -3   20.55    1.48
  -5   3  -3   21.93    1.21
   5  -3   3   27.88    1.59
   5  -3   3   20.37    1.38
   5  -3   3   22.14    1.26
  -6   3  -3   -0.03    0.27
  -6   3  -3    0.53    0.39
   6  -3   3    0.06    0.27
   6  -3   3    0.49    0.26
   6  -3   3   -0.20    0.20
  -7   3  -3    3.08    0.35
  -7   3  -3    2.94    0.73
   7  -3   3    3.46    0.77
   7  -3   3    2.86    0.66
   7  -3   3    3.42    0.65
  -8   3  -3   20.89    1.79
   8  -3   3   21.84    1.77
   8  -3   3   21.41    1.61
  -9   3  -3   13.06    1.74
   9  -3   3   13.06    1.49
   9  -3   3   12.54    1.56
 -10   3  -3    8.45    1.43
  11   2  -3    3.58    1.03
 -11  -2   3    4.22    0.79
 -11  -2   3    3.09    0.95
  10   2  -3   11.07    1.55
 -10  -2   3   10.10    1.11
 -10  -2   3    9.98    0.93
   9   2  -3   37.76    2.64
  -9  -2   3   41.97    1.79
  -9  -2   3   41.25    2.07
   8   2  -3   -0.07    0.27
   8   2  -3    0.46    0.34
  -8  -2   3    0.28    0.24
  -8  -2   3    0.23    1.22
  -8  -2   3    0.62    0.22
   7   2  -3    0.10    0.25
   7   2  -3    0.00    0.24
  -7  -2   3   -0.15    0.13
  -7  -2   3   -0.07    0.18
  -7  -2   3    0.17    1.30
   6   2  -3    0.48    0.13
   6   2  -3    0.61    0.30
   6   2  -3    0.94    0.41
  -6  -2   3    0.51    0.22
  -6  -2   3    0.57    0.29
  -6  -2   3    0.16    1.11
  -6  -2   3    0.60    0.20
   5   2  -3    1.05    0.20
   5   2  -3    0.69    0.28
   5   2  -3    0.64    0.17
   5   2  -3    0.78    0.35
   5   2  -3    0.47    0.10
  -5  -2   3    0.57    0.24
  -5  -2   3    0.78    0.92
  -5  -2   3    0.65    0.20
  -5  -2   3    0.81    0.18
   4   2  -3    3.68    0.60
   4   2  -3    3.51    0.50
   4   2  -3    3.84    0.45
   4   2  -3    3.53    0.40
  -4  -2   3    3.50    0.34
  -4  -2   3    3.98    0.42
  -4  -2   3    4.01    0.50
  -4  -2   3    4.23    0.50
  -4  -2   3    4.30    1.40
   3   2  -3   31.08    1.34
   3   2  -3   31.87    1.67
   3   2  -3   29.59    1.36
   3   2  -3   31.73    1.17
   3   2  -3   30.68    1.11
  -3  -2   3   31.38    1.16
  -3  -2   3   29.53    2.95
  -3  -2   3   32.16    1.39
  -3  -2   3   31.18    1.40
  -3  -2   3   32.23    1.36
   2   2  -3  144.17    6.19
   2   2  -3  149.81    5.62
   2   2  -3  153.99    4.67
   2   2  -3  146.28    5.41
  -2  -2   3  151.18    5.16
  -2  -2   3  146.81    5.56
  -2  -2   3  149.31    5.39
  -2  -2   3  149.08    5.33
  -2  -2   3  155.22   10.54
   1   2  -3  161.48    6.34
   1   2  -3  152.35    5.79
  -1  -2   3  148.02    5.70
  -1  -2   3  167.22    5.58
  -1  -2   3  147.83    5.47
  -1  -2   3  153.09    5.48
  -1  -2   3  148.05   10.58
   0   2  -3   39.35    1.49
   0   2  -3   35.27    1.69
   0  -2   3   36.10    1.57
   0  -2   3   36.57    1.74
   0  -2   3   34.83    1.43
   0  -2   3   37.58    1.40
  -1   2  -3   32.74    1.32
  -1   2  -3   30.80    1.54
  -1   2  -3   31.27    1.26
  -1   2  -3   31.51    1.29
  -1   2  -3   30.96    1.22
   1  -2   3   32.89    1.25
   1  -2   3   32.89    1.20
   1  -2   3   30.59    1.46
   1  -2   3   31.45    1.16
  -2   2  -3   30.23    1.19
  -2   2  -3   29.26    1.54
  -2   2  -3   28.89    1.24
  -2   2  -3   29.71    1.17
   2  -2   3   29.83    1.26
   2  -2   3   32.71    1.51
  -3   2  -3    3.62    0.54
  -3   2  -3    3.48    0.48
  -3   2  -3    3.14    0.38
  -3   2  -3    3.54    0.23
  -3   2  -3    3.36    0.22
   3  -2   3    3.45    0.43
   3  -2   3    3.17    0.50
  -4   2  -3    1.81    0.22
  -4   2  -3    1.97    0.45
  -4   2  -3    1.96    0.22
  -4   2  -3    1.49    0.40
  -4   2  -3    2.49    0.38
   4  -2   3    2.49    0.50
   4  -2   3    1.62    0.41
   4  -2   3    1.67    0.35
  -5   2  -3    5.04    0.78
  -5   2  -3    4.98    0.88
  -5   2  -3    3.16    0.35
  -5   2  -3    4.57    0.37
  -5   2  -3    3.67    0.54
   5  -2   3    3.84    0.65
   5  -2   3    4.43    0.60
   5  -2   3    4.56    0.72
  -6   2  -3   64.62    3.43
  -6   2  -3   62.92    4.81
   6  -2   3   63.55    3.35
   6  -2   3   67.46    3.12
   6  -2   3   64.28    2.89
  -7   2  -3    1.12    0.49
   7  -2   3    1.15    0.42
   7  -2   3    1.39    0.51
   7  -2   3    2.19    0.66
  -8   2  -3   25.72    2.06
   8  -2   3   27.96    1.84
   8  -2   3   25.43    1.95
  -9   2  -3    1.49    0.63
   9  -2   3    1.01    0.58
 -10   2  -3    0.17    0.35
  10  -2   3    0.21    0.48
 -12  -1   3    0.77    0.48
  11   1  -3    2.55    0.82
 -11  -1   3    4.03    1.05
 -11  -1   3    4.35    0.71
  10   1  -3    8.34    1.32
 -10  -1   3    8.85    0.69
 -10  -1   3    7.54    2.66
 -10  -1   3    8.28    0.89
   9   1  -3    3.55    0.86
  -9  -1   3    2.79    1.84
  -9  -1   3    3.33    0.45
  -9  -1   3    3.69    0.54
   8   1  -3   31.05    1.86
   8   1  -3   26.33    1.98
  -8  -1   3   25.75    3.59
  -8  -1   3   26.74    1.22
  -8  -1   3   29.21    1.44
   7   1  -3   86.38    3.77
   7   1  -3   86.40    4.38
  -7  -1   3   85.22    3.50
  -7  -1   3   89.50    2.99
  -7  -1   3   88.52    7.46
   6   1  -3   32.21    1.75
   6   1  -3   33.11    1.27
   6   1  -3   33.47    2.03
  -6  -1   3   33.23    1.26
  -6  -1   3   31.80    3.50
  -6  -1   3   31.67    1.45
  -6  -1   3   31.27    1.57
   5   1  -3    9.42    0.88
   5   1  -3    9.83    0.79
  -5  -1   3    9.69    0.50
  -5  -1   3    9.50    0.68
  -5  -1   3   10.27    0.58
  -5  -1   3   10.16    0.68
  -5  -1   3    9.55    0.75
  -5  -1   3   11.09    2.12
   4   1  -3   22.27    1.38
  -4  -1   3   23.73    0.88
  -4  -1   3   23.28    1.09
  -4  -1   3   23.49    1.10
  -4  -1   3   22.19    1.17
  -4  -1   3   22.47    2.51
   3   1  -3   26.79    1.43
   3   1  -3   26.36    1.09
   3   1  -3   25.33    0.86
   3   1  -3   25.78    1.07
  -3  -1   3   24.24    2.51
  -3  -1   3   26.61    1.21
  -3  -1   3   25.10    0.93
  -3  -1   3   24.54    1.12
  -3  -1   3   25.27    1.09
   2   1  -3    2.87    0.19
   2   1  -3    2.75    0.31
   2   1  -3    2.75    0.37
  -2  -1   3    1.85    0.79
  -2  -1   3    2.48    0.19
  -2  -1   3    3.00    0.31
  -2  -1   3    3.24    0.29
   1   1  -3  101.45    4.14
  -1  -1   3   94.68    4.12
  -1  -1   3   89.83    3.52
  -1  -1   3   96.88    3.68
  -1  -1   3  110.16    6.99
   0   1  -3  719.16   44.27
   0   1  -3  605.52   28.25
   0   1  -3  713.80   23.55
   0   1  -3  639.17   26.19
   0  -1   3  704.45   24.48
   0  -1   3  647.70   25.37
   0  -1   3  716.94   26.92
   0  -1   3  706.32   23.89
   0  -1   3  640.44   47.22
  -1   1  -3  140.08    5.82
  -1   1  -3  139.61    5.11
  -1   1  -3  142.95    9.25
  -1   1  -3  134.31    5.24
   1  -1   3  152.49    5.18
   1  -1   3  141.97    4.83
   1  -1   3  136.62    4.94
   1  -1   3  137.32    5.25
  -2   1  -3   17.98    0.89
  -2   1  -3   18.19    0.85
  -2   1  -3   18.22    0.94
  -2   1  -3   18.75    1.09
   2  -1   3   18.13    0.90
   2  -1   3   17.44    1.02
   2  -1   3   19.00    0.80
   2  -1   3   18.76    0.75
  -3   1  -3    0.80    0.19
  -3   1  -3    0.96    0.23
  -3   1  -3    0.71    0.22
  -3   1  -3    0.56    0.24
   3  -1   3    0.59    0.20
   3  -1   3    0.73    0.26
  -4   1  -3    9.33    0.73
  -4   1  -3   10.45    0.72
  -4   1  -3   10.67    0.90
  -4   1  -3    9.80    0.62
   4  -1   3    8.63    0.71
   4  -1   3    9.12    0.78
   4  -1   3    9.49    0.85
  -5   1  -3    3.50    0.57
  -5   1  -3    3.32    0.66
   5  -1   3    4.52    0.67
   5  -1   3    4.19    0.72
   5  -1   3    3.82    0.58
  -6   1  -3   22.34    1.67
   6  -1   3   22.26    1.48
   6  -1   3   22.38    1.42
   6  -1   3   22.92    1.62
  -7   1  -3    1.64    0.59
   7  -1   3    1.33    0.49
   7  -1   3    1.03    0.51
   7  -1   3    1.14    0.43
  -8   1  -3    0.28    0.42
   8  -1   3    0.22    0.37
   8  -1   3    0.14    0.37
  -9   1  -3    0.02    0.32
   9  -1   3   -0.39    0.37
 -10   1  -3    3.23    0.95
  10  -1   3    2.77    0.92
 -12   0   3   -0.13    0.27
  11   0  -3    0.49    0.52
 -11   0   3    0.38    0.42
 -11   0   3    0.78    0.36
  10   0  -3    0.00    0.35
 -10   0   3    0.34    1.47
 -10   0   3   -0.13    0.18
 -10   0   3   -0.04    0.23
   9   0  -3    4.61    0.92
  -9   0   3    3.39    0.41
  -9   0   3    3.44    1.76
   8   0  -3    0.98    0.44
   8   0  -3    0.72    0.42
  -8   0   3    1.23    1.33
  -8   0   3    0.56    0.22
  -8   0   3    0.69    0.19
   7   0  -3    0.60    0.19
   7   0  -3    1.53    0.46
   7   0  -3    0.90    0.41
  -7   0   3    0.72    0.96
  -7   0   3    0.45    0.15
   6   0  -3    4.04    0.70
   6   0  -3    4.22    0.63
   6   0  -3    4.73    0.32
  -6   0   3    4.09    0.28
  -6   0   3    2.89    0.51
  -6   0   3    3.76    0.32
  -6   0   3    3.72    1.29
   5   0  -3    1.08    0.16
   5   0  -3    0.92    0.34
  -5   0   3    0.93    0.28
  -5   0   3    0.64    0.12
  -5   0   3    1.31    0.22
  -5   0   3    0.44    0.64
   4   0  -3   16.16    1.09
  -4   0   3   14.68    1.99
  -4   0   3   17.62    0.72
  -4   0   3   16.24    0.59
  -4   0   3   15.94    0.94
   3   0  -3  419.91   16.93
  -3   0   3  414.64   15.16
  -3   0   3  437.61   14.70
  -3   0   3  418.79   28.27
  -3   0   3  413.92   12.76
   2   0  -3  264.30    8.13
   2   0  -3  266.99    9.33
   2   0  -3  261.19   10.79
  -2   0   3  275.71    9.48
  -2   0   3  259.68   18.24
  -2   0   3  282.11    9.72
   1   0  -3  757.64   36.10
  -1   0   3  880.83   32.33
  -1   0   3  850.92   33.81
  -1   0   3 1000.00   33.01
  -1   0   3  798.18   31.04
   0   0  -3  885.57   30.90
   0   0  -3  713.56   26.98
   0   0   3  740.79   27.57
   0   0   3  731.58   27.35
   0   0   3  741.43   50.92
   0   0   3  866.28   30.92
  -1   0  -3   92.01    3.80
  -1   0  -3   85.44    3.43
   1   0   3   89.12    3.23
   1   0   3   88.88    3.50
   1   0   3   91.64    3.19
   1   0   3   86.93    3.39
  -2   0  -3   59.94    2.50
  -2   0  -3   58.00    2.29
  -2   0  -3   57.29    2.73
   2   0   3   59.38    4.06
   2   0   3   60.12    2.24
   2   0   3   59.31    2.31
   2   0   3   62.55    2.56
   2   0   3   60.95    2.34
  -3   0  -3   23.89    1.30
  -3   0  -3   23.13    1.40
  -3   0  -3   23.29    1.17
   3   0   3   23.91    1.38
   3   0   3   24.10    1.20
   3   0   3   23.30    1.86
   3   0   3   22.93    1.00
   3   0   3   23.15    1.09
   3   0   3   24.58    1.33
  -4   0  -3    0.91    0.35
  -4   0  -3    1.29    0.35
  -4   0  -3    1.00    0.30
   4   0   3    0.96    0.35
   4   0   3    1.08    0.14
   4   0   3    1.61    0.52
   4   0   3    1.31    0.33
   4   0   3    1.00    0.35
   4   0   3    1.45    0.18
  -5   0  -3  111.52    4.67
  -5   0  -3  113.91    5.34
   5   0   3  113.15    4.74
   5   0   3  118.12    5.28
   5   0   3  116.08    4.50
  -6   0  -3   11.98    1.20
   6   0   3   12.03    1.02
   6   0   3   11.60    1.04
   6   0   3   14.16    1.20
  -7   0  -3    4.62    0.93
   7   0   3    4.35    0.79
   7   0   3    3.70    0.80
  -8   0  -3   -0.18    0.32
   8   0   3    0.07    0.40
   8   0   3    0.04    0.32
  -9   0  -3    0.10    0.34
   9   0   3    0.38    0.44
 -10   0  -3    1.24    0.51
 -10   0  -3    1.75    0.63
  10   0   3    0.48    0.57
 -12   1   3    2.32    0.54
  11  -1  -3    4.57    1.03
 -11   1   3    3.30    0.95
 -11   1   3    3.07    0.54
  10  -1  -3   10.33    1.47
 -10   1   3   12.04    0.79
 -10   1   3    9.37    2.52
 -10   1   3   10.08    0.65
   9  -1  -3    2.82    0.79
  -9   1   3    2.75    1.47
  -9   1   3    3.12    0.35
   8  -1  -3   24.43    1.82
  -8   1   3   25.30    0.98
  -8   1   3   24.01    3.19
   7  -1  -3   22.64    1.68
   7  -1  -3   25.46    1.17
  -7   1   3   24.16    3.10
  -7   1   3   24.39    1.30
   6  -1  -3    9.52    0.61
   6  -1  -3   10.85    1.00
  -6   1   3   12.05    0.89
  -6   1   3   13.56    2.53
  -6   1   3    9.65    0.71
   5  -1  -3   14.93    1.12
   5  -1  -3   15.82    0.76
  -5   1   3   13.30    0.92
  -5   1   3   17.25    2.26
  -5   1   3   14.96    0.85
   4  -1  -3   -0.02    0.14
  -4   1   3    0.00    0.41
  -4   1   3    0.07    0.12
  -4   1   3    0.13    0.13
   3  -1  -3    0.29    0.17
  -3   1   3    0.27    0.47
  -3   1   3    0.30    0.15
   2  -1  -3    6.89    0.47
  -2   1   3    5.38    0.30
  -2   1   3    5.90    0.48
   1  -1  -3  230.63    9.25
   1  -1  -3  248.32    8.37
   1  -1  -3  230.20    8.12
   1  -1  -3  223.74    7.04
  -1   1   3  227.86    9.23
  -1   1   3  227.11    8.04
  -1   1   3  225.21    8.29
  -1   1   3  227.48    8.40
   0  -1  -3  402.73   16.45
   0  -1  -3  409.14   14.54
   0   1   3  406.12   14.74
   0   1   3  403.91   15.05
   0   1   3  440.66   16.47
   0   1   3  423.15   14.40
  -1  -1  -3   64.32    2.75
  -1  -1  -3   67.51    2.96
   1   1   3   69.59    2.56
   1   1   3   70.22    2.54
   1   1   3   68.23    2.70
   1   1   3   66.40    2.79
  -2  -1  -3   25.14    1.34
  -2  -1  -3   24.07    1.16
  -2  -1  -3   24.91    1.36
   2   1   3   24.98    1.33
   2   1   3   23.21    1.16
   2   1   3   25.69    1.19
   2   1   3   24.90    1.11
  -3  -1  -3   16.25    1.11
  -3  -1  -3   16.43    1.08
  -3  -1  -3   14.23    0.90
   3   1   3   17.83    0.86
   3   1   3   16.95    1.10
   3   1   3   14.98    1.06
   3   1   3   17.09    0.87
   3   1   3   16.76    0.98
   3   1   3   15.84    1.61
  -4  -1  -3   -0.11    0.15
  -4  -1  -3    0.25    0.25
  -4  -1  -3    0.09    0.20
   4   1   3    0.01    0.16
   4   1   3   -0.02    0.10
   4   1   3    0.14    0.15
   4   1   3    0.08    0.18
   4   1   3   -0.04    0.24
  -5  -1  -3   23.57    1.55
  -5  -1  -3   23.59    1.65
   5   1   3   22.78    1.03
   5   1   3   24.55    1.10
   5   1   3   26.73    1.50
   5   1   3   22.65    1.47
   5   1   3   24.68    1.62
  -6  -1  -3   15.60    1.38
   6   1   3   14.44    1.19
   6   1   3   14.57    1.18
   6   1   3   17.22    1.38
  -7  -1  -3   14.95    0.94
  -7  -1  -3   15.72    1.44
   7   1   3   12.68    1.19
   7   1   3   13.82    1.34
  -8  -1  -3    1.22    0.36
  -8  -1  -3    0.45    0.46
  -8  -1  -3    0.69    0.41
   8   1   3    0.92    0.51
  -9  -1  -3    0.79    0.45
  -9  -1  -3    1.31    0.64
   9   1   3    0.44    0.51
 -10  -1  -3    3.75    0.83
 -10  -1  -3    3.83    0.81
  12  -2  -3    5.71    1.21
 -12   2   3    6.29    0.74
 -12   2   3    4.70    1.16
  11  -2  -3    0.49    0.49
 -11   2   3    0.52    0.52
 -11   2   3    0.89    0.23
  10  -2  -3    0.21    0.40
 -10   2   3    2.04    0.80
 -10   2   3    0.10    0.13
   9  -2  -3    0.75    0.45
  -9   2   3    1.94    1.08
   8  -2  -3    0.80    0.42
  -8   2   3    1.92    1.15
   7  -2  -3    9.28    1.15
   7  -2  -3    9.65    0.68
  -7   2   3    8.91    0.80
  -7   2   3   11.74    2.52
   6  -2  -3   53.94    2.89
   6  -2  -3   55.37    2.30
  -6   2   3   53.42    2.47
  -6   2   3   56.49    2.49
  -6   2   3   57.17    5.38
   5  -2  -3  309.93   10.95
   5  -2  -3  318.18   12.67
  -5   2   3  289.96   10.56
  -5   2   3  303.37   11.11
  -5   2   3  305.28   21.55
   4  -2  -3  221.16    8.65
  -4   2   3  198.47    7.63
  -4   2   3  200.15   14.97
   3  -2  -3   47.13    2.21
   2  -2  -3    1.08    0.23
  -2   2   3    1.08    0.24
  -2   2   3    0.93    0.11
  -2   2   3    0.64    0.22
  -2   2   3    1.15    0.12
  -2   2   3    1.09    0.12
   1  -2  -3  137.99    4.95
   1  -2  -3  136.96    4.86
   1  -2  -3  136.41    4.18
   1  -2  -3  131.39    5.48
  -1   2   3  133.38    5.01
  -1   2   3  131.71    4.22
  -1   2   3  130.32    5.09
  -1   2   3  134.54    5.45
  -1   2   3  137.77    4.80
   0  -2  -3  337.97   10.27
   0  -2  -3  336.94   12.21
   0  -2  -3  330.92   11.84
   0  -2  -3  328.83   13.31
   0   2   3  344.62   11.69
   0   2   3  335.36   13.32
   0   2   3  330.99   12.06
   0   2   3  328.79   12.23
  -1  -2  -3   90.95    2.97
  -1  -2  -3   87.51    3.80
  -1  -2  -3   90.08    3.58
   1   2   3   89.77    3.53
   1   2   3   89.74    3.27
   1   2   3   87.38    3.34
   1   2   3   88.54    3.62
  -2  -2  -3    1.71    0.40
  -2  -2  -3    1.62    0.30
  -2  -2  -3    1.85    0.36
  -2  -2  -3    1.39    0.32
  -2  -2  -3    1.54    0.24
   2   2   3    1.53    0.27
   2   2   3    2.10    0.37
   2   2   3    1.98    0.35
   2   2   3    2.24    0.43
  -3  -2  -3   81.85    2.83
  -3  -2  -3   78.31    3.13
  -3  -2  -3   85.24    3.77
  -3  -2  -3   78.77    3.31
  -3  -2  -3   85.91    3.53
   3   2   3   81.45    3.29
   3   2   3   79.90    3.15
   3   2   3   80.01    3.46
   3   2   3   73.24    3.64
   3   2   3   81.86    3.20
  -4  -2  -3    1.19    0.27
  -4  -2  -3    0.84    0.38
  -4  -2  -3    1.02    0.37
  -4  -2  -3    1.99    0.39
   4   2   3    1.84    0.33
   4   2   3    1.37    0.28
   4   2   3    1.48    0.47
   4   2   3    1.28    0.34
   4   2   3    1.22    0.38
  -5  -2  -3    9.31    0.70
  -5  -2  -3   11.29    1.23
  -5  -2  -3   11.15    1.05
  -5  -2  -3   10.12    0.84
   5   2   3   10.87    0.92
   5   2   3   11.34    1.03
   5   2   3    8.37    1.03
   5   2   3    9.86    0.69
  -6  -2  -3    2.11    0.63
  -6  -2  -3    1.93    0.49
  -6  -2  -3    1.34    0.35
   6   2   3    1.71    0.55
   6   2   3    1.28    0.42
   6   2   3    1.25    0.49
   6   2   3    1.48    0.25
  -7  -2  -3    1.72    0.48
  -7  -2  -3    1.79    0.60
  -7  -2  -3    2.19    0.43
   7   2   3    1.27    0.51
   7   2   3    2.24    0.61
  -8  -2  -3   19.16    1.17
  -8  -2  -3   17.60    1.68
  -8  -2  -3   15.81    1.31
   8   2   3   16.21    1.60
  -9  -2  -3    0.32    0.43
  -9  -2  -3    0.80    0.44
   9   2   3   -0.31    0.42
  12  -3  -3    0.70    0.54
 -12   3   3    1.14    0.64
  11  -3  -3    2.22    0.77
 -11   3   3    4.23    1.10
  10  -3  -3    4.91    1.03
 -10   3   3    7.48    1.95
   9  -3  -3    0.34    0.37
  -9   3   3    1.76    1.20
   8  -3  -3    2.68    0.65
   8  -3  -3    3.21    0.52
  -8   3   3    3.27    0.68
  -8   3   3    2.62    1.35
   7  -3  -3    0.27    0.27
   7  -3  -3    0.26    0.22
  -7   3   3    0.10    0.26
  -7   3   3   -0.08    0.59
   6  -3  -3   18.45    1.30
   6  -3  -3   15.75    0.99
  -6   3   3   17.99    1.14
  -6   3   3   16.14    2.55
  -6   3   3   17.36    1.19
   5  -3  -3   30.06    1.43
   5  -3  -3   30.35    1.71
  -5   3   3   28.37    1.59
  -5   3   3   28.04    1.49
  -5   3   3   27.72    3.44
   4  -3  -3  133.34    5.52
  -4   3   3  122.09    5.04
   3  -3  -3    0.11    0.12
  -3   3   3   -0.04    0.14
   2  -3  -3   20.10    1.00
  -2   3   3   19.87    1.17
  -2   3   3   19.89    1.02
  -2   3   3   19.92    0.84
  -2   3   3   19.20    0.73
  -2   3   3   21.48    0.85
   1  -3  -3    7.18    0.35
   1  -3  -3    7.18    0.41
   1  -3  -3    7.15    0.49
   1  -3  -3    8.02    0.48
  -1   3   3    6.72    0.44
  -1   3   3    7.10    0.42
  -1   3   3    6.66    0.62
  -1   3   3    6.18    0.45
  -1   3   3    6.80    0.39
   0  -3  -3    7.94    0.49
   0  -3  -3    8.63    0.46
   0  -3  -3    8.10    0.52
   0  -3  -3    8.79    0.63
   0  -3  -3    8.21    0.52
   0   3   3    8.86    0.73
   0   3   3    8.49    0.60
   0   3   3    8.96    0.53
   0   3   3    7.38    0.51
  -1  -3  -3    3.40    0.50
  -1  -3  -3    2.39    0.34
  -1  -3  -3    2.80    0.33
  -1  -3  -3    2.61    0.36
   1   3   3    2.16    0.35
   1   3   3    2.56    0.37
   1   3   3    3.55    0.56
   1   3   3    2.89    0.44
  -2  -3  -3   89.30    3.06
  -2  -3  -3   88.87    3.93
  -2  -3  -3   93.44    3.63
  -2  -3  -3   85.68    3.70
   2   3   3   89.78    3.77
   2   3   3   94.23    3.70
   2   3   3   79.38    3.34
   2   3   3   90.25    3.46
  -3  -3  -3   30.44    1.48
  -3  -3  -3   29.41    1.69
  -3  -3  -3   30.47    1.71
  -3  -3  -3   27.32    1.26
  -3  -3  -3   27.21    1.48
   3   3   3   29.29    1.50
   3   3   3   28.37    1.52
   3   3   3   30.86    1.46
   3   3   3   30.78    1.71
   3   3   3   28.22    1.62
  -4  -3  -3    0.22    0.32
  -4  -3  -3    0.41    0.20
  -4  -3  -3    0.76    0.32
  -4  -3  -3    0.02    0.21
   4   3   3    0.39    0.29
   4   3   3    0.19    0.24
   4   3   3    0.16    0.22
   4   3   3    0.14    0.33
  -5  -3  -3    2.39    0.53
  -5  -3  -3    3.57    0.75
  -5  -3  -3    1.60    0.37
  -5  -3  -3    2.62    0.64
   5   3   3    2.49    0.63
   5   3   3    2.46    0.39
   5   3   3    2.25    0.55
   5   3   3    2.90    0.56
  -6  -3  -3    7.00    1.06
  -6  -3  -3    7.27    0.90
  -6  -3  -3    6.13    0.69
   6   3   3    6.62    0.60
   6   3   3    7.77    1.05
   6   3   3    6.11    0.97
  -7  -3  -3    9.64    1.38
  -7  -3  -3   12.03    0.90
  -7  -3  -3    9.07    1.05
   7   3   3    8.77    1.23
   7   3   3   12.22    1.36
  -8  -3  -3    1.60    0.43
  -8  -3  -3    2.34    0.70
  -8  -3  -3    1.70    0.56
   8   3   3    2.52    0.77
  -9  -3  -3    1.50    0.65
  -9  -3  -3    3.93    0.84
  12  -4  -3    0.08    0.47
 -12   4   3    0.05    0.37
  11  -4  -3    5.68    1.11
 -11   4   3    5.85    1.21
  10  -4  -3    5.14    1.03
 -10   4   3    5.59    1.91
 -10   4   3    5.01    1.10
   9  -4  -3   25.55    1.94
  -9   4   3   30.37    3.91
   8  -4  -3    4.85    0.86
   8  -4  -3    5.08    0.69
  -8   4   3    3.76    1.68
  -8   4   3    5.50    0.92
   7  -4  -3    0.70    0.35
   7  -4  -3    0.71    0.30
  -7   4   3    0.81    0.93
  -7   4   3    0.49    0.36
   6  -4  -3   16.20    1.20
   6  -4  -3   16.20    1.04
  -6   4   3   15.25    1.19
  -6   4   3   15.13    2.57
  -6   4   3   15.65    1.07
   5  -4  -3    5.22    0.70
   5  -4  -3    5.07    0.63
  -5   4   3    6.27    0.84
  -5   4   3    6.83    0.74
   4  -4  -3   10.87    0.80
  -4   4   3   10.19    0.90
   3  -4  -3   18.20    1.01
  -3   4   3   19.24    1.24
   2  -4  -3    4.37    0.35
  -2   4   3    4.70    0.29
  -2   4   3    4.95    0.35
  -2   4   3    5.38    0.36
  -2   4   3    4.27    0.33
  -2   4   3    4.95    0.41
  -2   4   3    4.63    0.66
   1  -4  -3    7.76    0.52
   1  -4  -3    8.49    0.47
   1  -4  -3    8.56    0.49
  -1   4   3    8.60    0.53
  -1   4   3    7.51    0.45
  -1   4   3    7.83    0.55
  -1   4   3    7.54    0.43
  -1   4   3    9.08    0.77
   0  -4  -3   82.18    3.24
   0  -4  -3   75.81    3.35
   0  -4  -3   80.47    3.36
   0  -4  -3   81.35    3.18
   0  -4  -3   81.25    2.71
   0   4   3   81.44    3.39
   0   4   3   81.63    3.12
   0   4   3   80.75    3.49
   0   4   3   81.35    2.76
   0   4   3   81.71    3.02
   0   4   3   81.02    3.30
  -1  -4  -3    6.94    0.56
  -1  -4  -3    7.21    0.54
  -1  -4  -3    7.45    0.78
  -1  -4  -3    7.10    0.48
   1   4   3    6.52    0.57
   1   4   3    6.47    0.55
   1   4   3    7.51    0.66
   1   4   3    8.28    0.89
  -2  -4  -3   39.32    1.56
  -2  -4  -3   36.28    1.78
  -2  -4  -3   39.82    1.94
  -2  -4  -3   37.17    1.96
   2   4   3   37.36    1.91
   2   4   3   38.68    1.77
   2   4   3   36.49    2.02
   2   4   3   40.09    1.78
  -3  -4  -3    3.26    0.53
  -3  -4  -3    4.51    0.73
  -3  -4  -3    4.03    0.50
  -3  -4  -3    3.46    0.58
   3   4   3    2.68    0.52
   3   4   3    3.59    0.54
   3   4   3    4.54    0.58
   3   4   3    4.50    0.76
  -4  -4  -3   19.78    1.45
  -4  -4  -3   22.65    1.17
  -4  -4  -3   22.99    1.58
  -4  -4  -3   23.14    1.37
   4   4   3   19.11    1.40
   4   4   3   24.46    1.38
   4   4   3   21.84    1.51
   4   4   3   24.77    1.34
  -5  -4  -3   15.76    1.38
  -5  -4  -3   15.95    1.01
  -5  -4  -3   19.19    1.42
  -5  -4  -3   16.91    1.20
   5   4   3   13.95    1.29
   5   4   3   15.61    1.21
   5   4   3   14.51    1.26
  -6  -4  -3   -0.77    0.34
  -6  -4  -3    0.33    0.35
  -6  -4  -3    1.25    0.46
  -6  -4  -3    0.50    0.29
   6   4   3    0.51    0.28
   6   4   3    0.40    0.40
   6   4   3    0.57    0.48
  -7  -4  -3    3.46    0.71
  -7  -4  -3    3.35    0.59
  -7  -4  -3    5.29    1.02
   7   4   3    3.80    0.51
   7   4   3    3.02    0.76
  -8  -4  -3    1.38    0.53
  -8  -4  -3    1.10    0.51
  -9  -4  -3    1.25    0.60
  12  -5  -3    9.50    1.47
 -12   5   3   13.75    2.00
  11  -5  -3    5.04    1.08
 -11   5   3    6.61    1.33
 -11   5   3    7.68    1.98
  10  -5  -3    0.23    0.40
 -10   5   3    1.57    1.06
 -10   5   3    0.95    0.52
   9  -5  -3    8.02    0.93
   9  -5  -3    7.19    1.09
  -9   5   3    4.32    1.95
  -9   5   3    4.64    0.97
   8  -5  -3    0.81    0.40
   8  -5  -3    0.49    0.33
  -8   5   3    0.73    0.47
  -8   5   3    0.17    0.75
   7  -5  -3   16.02    1.12
   7  -5  -3   13.44    1.16
  -7   5   3   18.39    3.68
  -7   5   3   15.07    1.32
   6  -5  -3    3.42    0.62
   6  -5  -3    4.58    0.67
  -6   5   3    4.64    0.66
  -6   5   3    2.92    0.67
   5  -5  -3    0.10    0.18
   5  -5  -3   -0.15    0.18
  -5   5   3   -0.14    0.24
   4  -5  -3    7.30    0.59
  -4   5   3    5.70    0.84
  -3   5   3   16.92    0.71
  -3   5   3   17.85    0.68
  -3   5   3   16.38    1.24
  -3   5   3   18.65    0.94
  -3   5   3   18.43    0.73
   2  -5  -3    0.44    0.11
  -2   5   3    0.63    0.33
  -2   5   3    0.67    0.12
  -2   5   3    0.71    0.21
  -2   5   3    0.76    0.16
   1  -5  -3    0.35    0.09
   1  -5  -3    0.23    0.15
   1  -5  -3    0.27    0.12
  -1   5   3    0.17    0.11
  -1   5   3    0.31    0.16
  -1   5   3    0.39    0.20
  -1   5   3    0.60    0.32
   0  -5  -3    2.63    0.35
   0  -5  -3    3.90    0.52
   0  -5  -3    3.09    0.34
   0  -5  -3    2.74    0.26
   0  -5  -3    3.14    0.30
   0   5   3    2.48    0.38
   0   5   3    2.52    0.55
   0   5   3    2.92    0.48
   0   5   3    2.54    0.38
  -1  -5  -3    3.97    0.57
  -1  -5  -3    4.49    0.52
  -1  -5  -3    3.92    0.42
  -1  -5  -3    3.92    0.39
   1   5   3    3.86    0.48
   1   5   3    4.10    0.69
   1   5   3    5.39    0.69
   1   5   3    4.00    0.51
  -2  -5  -3   53.77    2.57
  -2  -5  -3   52.23    2.38
  -2  -5  -3   55.21    2.05
  -2  -5  -3   49.28    2.48
   2   5   3   54.09    2.36
   2   5   3   52.37    2.66
   2   5   3   52.96    2.29
   2   5   3   52.19    2.53
  -3  -5  -3    7.02    0.66
  -3  -5  -3    8.46    1.03
  -3  -5  -3    8.51    0.78
  -3  -5  -3    7.91    0.75
   3   5   3    8.10    0.85
   3   5   3    9.10    0.92
   3   5   3    8.48    1.09
   3   5   3    8.28    0.94
  -4  -5  -3    7.12    0.85
  -4  -5  -3    7.73    1.06
  -4  -5  -3    6.33    0.90
  -4  -5  -3    6.72    0.73
   4   5   3    6.67    0.81
   4   5   3    7.46    1.04
   4   5   3    8.14    0.92
  -5  -5  -3    3.09    0.74
  -5  -5  -3    3.01    0.65
  -5  -5  -3    2.76    0.51
  -5  -5  -3    2.43    0.56
   5   5   3    2.31    0.68
   5   5   3    1.53    0.41
  -6  -5  -3    9.16    1.25
  -6  -5  -3   11.72    1.24
  -6  -5  -3   10.40    0.99
  -6  -5  -3   11.12    1.45
   6   5   3    8.52    0.92
   6   5   3   11.21    1.35
  -7  -5  -3    0.97    0.45
  -7  -5  -3   -0.04    0.38
  -7  -5  -3    0.18    0.27
   7   5   3    0.01    0.26
  -8  -5  -3    0.31    0.47
  12  -6  -3    0.76    0.54
 -12   6   3    2.12    0.74
  11  -6  -3    0.50    0.42
 -11   6   3    1.25    0.64
  10  -6  -3   29.55    2.13
 -10   6   3   28.51    4.21
 -10   6   3   26.62    2.18
   9  -6  -3    4.20    0.86
   9  -6  -3    5.63    0.84
  -9   6   3    6.69    2.41
  -9   6   3    5.44    1.04
  -9   6   3    5.30    1.00
   8  -6  -3   11.44    1.02
   8  -6  -3   12.71    1.16
  -8   6   3   12.15    1.19
  -8   6   3   12.19    3.26
  -8   6   3   12.19    1.49
   7  -6  -3    5.38    0.82
   7  -6  -3    4.17    0.72
  -7   6   3    3.64    0.84
   6  -6  -3   10.98    0.96
   6  -6  -3   12.40    0.96
  -6   6   3   11.07    1.36
   5  -6  -3   11.09    0.83
  -5   6   3   10.59    1.27
   4  -6  -3    2.54    0.37
  -4   6   3    2.31    0.59
   3  -6  -3   64.53    2.57
  -3   6   3   57.84    2.02
  -3   6   3   59.49    2.35
  -3   6   3   59.79    3.01
  -3   6   3   58.66    2.35
  -3   6   3   60.13    2.56
  -2   6   3    3.52    0.43
  -2   6   3    3.15    0.34
  -2   6   3    3.34    0.68
  -2   6   3    2.99    0.37
   1  -6  -3    2.91    0.31
   1  -6  -3    3.51    0.40
  -1   6   3    3.11    0.41
  -1   6   3    2.06    0.57
  -1   6   3    3.99    0.53
  -1   6   3    2.19    0.31
   0  -6  -3    2.57    0.28
   0  -6  -3    2.31    0.33
   0  -6  -3    2.48    0.27
   0  -6  -3    1.70    0.37
   0   6   3    1.78    0.44
   0   6   3    1.86    0.52
   0   6   3    1.67    0.35
   0   6   3    2.42    0.40
  -1  -6  -3   28.18    1.63
  -1  -6  -3   29.60    1.46
  -1  -6  -3   30.66    1.50
  -1  -6  -3   30.27    1.30
   1   6   3   29.87    1.48
   1   6   3   32.25    1.90
   1   6   3   30.26    1.55
   1   6   3   29.68    1.70
  -2  -6  -3    0.11    0.24
  -2  -6  -3    0.11    0.28
  -2  -6  -3   -0.12    0.15
  -2  -6  -3    0.20    0.18
   2   6   3   -0.29    0.17
   2   6   3   -0.41    0.34
   2   6   3   -0.32    0.21
   2   6   3    0.27    0.38
  -3  -6  -3    5.86    0.63
  -3  -6  -3    6.39    0.79
  -3  -6  -3    5.64    0.91
  -3  -6  -3    7.26    0.70
   3   6   3    8.01    0.87
   3   6   3    7.19    0.86
   3   6   3    7.02    0.93
   3   6   3    5.19    0.90
  -4  -6  -3    4.61    0.72
  -4  -6  -3    4.96    0.76
  -4  -6  -3    5.96    0.70
  -4  -6  -3    5.47    0.90
   4   6   3    5.62    0.79
   4   6   3    4.64    0.91
   4   6   3    4.57    0.74
  -5  -6  -3    6.08    0.74
  -5  -6  -3    7.13    0.92
  -5  -6  -3    5.73    0.89
  -5  -6  -3    4.73    0.92
   5   6   3    4.50    0.67
   5   6   3    5.97    1.04
  -6  -6  -3    1.89    0.55
  -6  -6  -3    1.19    0.43
  -6  -6  -3    1.94    0.71
   6   6   3    1.39    0.65
   6   6   3    1.50    0.46
  -7  -6  -3    7.00    0.88
  -7  -6  -3    5.84    0.98
  -7  -6  -3    4.30    1.06
   7   6   3    5.52    0.78
  -8  -6  -3    0.27    0.53
 -12   7   3   11.63    1.07
 -11   7   3    3.22    1.02
 -11   7   3    1.71    0.57
  10  -7  -3    0.91    0.45
 -10   7   3    2.73    1.66
 -10   7   3    1.76    0.65
   9  -7  -3   28.62    1.99
   9  -7  -3   30.38    1.85
  -9   7   3   27.19    2.14
  -9   7   3   29.54    2.10
  -9   7   3   28.00    4.35
   8  -7  -3   30.25    1.94
   8  -7  -3   29.27    1.84
  -8   7   3   30.20    2.01
  -8   7   3   29.73    2.20
   7  -7  -3    1.49    0.46
   7  -7  -3    1.11    0.44
  -7   7   3    1.02    0.57
  -7   7   3    1.92    0.51
   6  -7  -3    0.17    0.25
  -6   7   3    0.30    0.41
  -6   7   3   -0.11    0.20
   5  -7  -3    9.09    0.69
  -5   7   3    6.27    1.04
  -5   7   3    7.94    0.68
   4  -7  -3   53.81    2.34
  -4   7   3   50.30    1.98
  -4   7   3   55.25    2.95
  -4   7   3   51.35    2.33
  -4   7   3   53.01    1.98
  -3   7   3   16.99    0.76
  -3   7   3   15.99    0.87
  -3   7   3   14.17    1.32
  -2   7   3    0.37    0.16
  -2   7   3   -0.20    0.28
  -2   7   3    0.54    0.21
  -2   7   3    0.82    0.28
   1  -7  -3   35.91    1.57
   1  -7  -3   39.38    1.53
  -1   7   3   37.86    1.72
  -1   7   3   34.27    2.15
  -1   7   3   36.15    1.51
  -1   7   3   35.04    1.83
   0  -7  -3   26.43    1.41
   0   7   3   24.94    1.33
   0   7   3   27.70    1.82
   0   7   3   25.68    1.41
   0   7   3   28.28    1.59
  -1  -7  -3   10.39    0.92
   1   7   3    9.61    1.21
   1   7   3   11.26    0.82
   1   7   3   11.16    1.04
  -2  -7  -3   20.82    1.48
   2   7   3   22.96    1.57
   2   7   3   19.68    1.60
   2   7   3   21.93    1.36
   2   7   3   23.06    1.32
  -3  -7  -3   -0.12    0.33
  -3  -7  -3   -0.18    0.21
   3   7   3   -0.27    0.40
   3   7   3   -0.10    0.18
   3   7   3    0.30    0.45
   3   7   3    0.15    0.29
  -4  -7  -3    0.52    0.36
  -4  -7  -3    1.91    0.64
   4   7   3    1.38    0.49
   4   7   3    0.55    0.53
  -5  -7  -3    3.16    0.82
  -5  -7  -3    3.55    0.73
   5   7   3    1.47    0.51
   5   7   3    2.92    0.80
  -6  -7  -3    1.57    0.73
  -6  -7  -3    1.67    0.62
   6   7   3    1.21    0.49
  -7  -7  -3    2.55    0.95
   7   7   3    3.00    0.64
 -11   8   3    6.29    1.08
 -10   8   3   11.12    3.38
 -10   8   3    7.87    1.21
   9  -8  -3    6.66    1.00
  -9   8   3    7.12    1.08
  -9   8   3    5.10    2.43
  -9   8   3    5.43    1.20
   8  -8  -3   10.08    0.99
   8  -8  -3    9.42    1.16
  -8   8   3    9.55    0.99
  -8   8   3    8.53    1.39
   7  -8  -3    0.67    0.32
  -7   8   3    0.21    0.50
  -7   8   3    0.33    0.28
  -6   8   3   20.40    1.84
  -5   8   3   10.18    1.39
  -4   8   3    5.52    1.05
  -4   8   3    7.57    0.51
  -3   8   3    2.22    0.39
  -3   8   3    1.19    0.56
  -2   8   3    1.10    0.53
  -2   8   3    1.98    0.44
   1  -8  -3   45.77    1.88
  -1   8   3   45.33    2.00
  -1   8   3   48.36    2.72
  -1   8   3   47.13    2.14
  -1   8   3   46.68    2.29
   0  -8  -3   10.31    0.83
   0   8   3   10.74    0.90
   0   8   3   11.05    1.03
   0   8   3    9.40    1.25
   0   8   3   10.43    0.79
  -1  -8  -3    0.02    0.27
   1   8   3   -0.68    0.35
   1   8   3   -0.04    0.27
   1   8   3    0.50    0.51
   1   8   3    0.23    0.23
  -2  -8  -3    1.58    0.52
   2   8   3    1.94    0.43
   2   8   3    1.89    0.68
   2   8   3    1.51    0.48
   2   8   3    1.60    0.59
  -3  -8  -3    1.30    0.55
   3   8   3    1.12    0.62
   3   8   3    1.24    0.60
   3   8   3    2.02    0.47
   3   8   3    1.13    0.50
  -4  -8  -3    0.20    0.47
   4   8   3    0.80    0.58
   4   8   3   -0.04    0.34
  -5  -8  -3    0.13    0.50
   5   8   3   -0.01    0.46
   5   8   3    0.39    0.37
  -6  -8  -3    3.03    0.92
   6   8   3    1.74    0.57
 -11   9   3    4.50    1.37
 -10   9   3    3.21    1.02
 -10   9   3    7.21    2.31
  -9   9   3    4.25    1.06
  -8   9   3    1.95    0.82
  -7   9   3   -0.14    0.50
  -6   9   3   17.24    1.96
  -5   9   3    1.11    0.22
  -5   9   3    0.33    0.49
  -4   9   3    2.76    0.41
  -4   9   3    1.75    0.69
  -3   9   3    1.81    0.68
  -3   9   3    1.42    0.39
  -2   9   3   59.32    2.71
  -2   9   3   54.44    3.17
   1  -9  -3   68.98    2.66
  -1   9   3   74.17    3.32
  -1   9   3   73.91    3.75
  -1   9   3   70.49    2.87
   0  -9  -3    5.54    0.62
   0   9   3    4.86    0.61
   0   9   3    4.40    0.65
   0   9   3    4.56    0.79
   0   9   3    4.62    0.94
  -1  -9  -3    6.15    0.78
   1   9   3    7.01    1.01
   1   9   3    6.16    1.10
   1   9   3    6.92    0.89
  -2  -9  -3    0.46    0.40
   2   9   3    0.71    0.54
   2   9   3    1.52    0.66
   2   9   3    1.17    0.50
  -3  -9  -3    1.06    0.53
   3   9   3    1.63    0.60
   3   9   3    1.12    0.62
  -4  -9  -3    0.02    0.45
   4   9   3   -0.25    0.46
   4   9   3   -0.10    0.38
  -5  -9  -3    0.57    0.59
   5   9   3    0.45    0.41
   5   9   3    0.36    0.62
 -11  10   3   16.71    2.31
 -10  10   3    8.71    1.63
 -10  10   3   10.12    3.33
  -9  10   3    1.15    0.69
  -8  10   3   -0.27    0.52
  -7  10   3    1.32    0.70
  -6  10   3   21.58    0.96
  -6  10   3   23.02    2.06
  -5  10   3    4.91    0.51
  -5  10   3    3.82    1.06
  -4  10   3    2.26    0.82
  -4  10   3    2.12    0.43
  -3  10   3    0.10    0.42
  -3  10   3    0.40    0.33
  -2  10   3   -0.12    0.32
  -2  10   3    0.14    0.42
  -1  10   3    0.49    0.53
  -1  10   3    0.48    0.43
   0 -10  -3    6.07    0.66
   0  10   3    6.88    1.02
   0  10   3    6.92    1.20
  -1 -10  -3    0.12    0.27
   1  10   3   -0.09    0.46
   1  10   3   -0.01    0.46
   1  10   3    0.01    0.34
  -2 -10  -3   -0.03    0.31
   2  10   3   -0.28    0.49
   2  10   3    0.37    0.50
   2  10   3    0.00    0.41
  -3 -10  -3    0.85    0.48
   3  10   3    1.20    0.56
   3  10   3    0.49    0.59
  -4 -10  -3   -0.17    0.47
   4  10   3    0.69    0.63
   4  10   3    0.70    0.45
 -10  11   3    0.85    0.76
  -9  11   3    4.98    1.31
  -8  11   3    0.56    0.64
  -7  11   3   -0.03    0.60
  -6  11   3   31.51    2.57
  -6  11   3   29.90    1.43
  -5  11   3   19.39    1.16
  -5  11   3   17.89    2.16
  -4  11   3    3.19    0.99
  -4  11   3    2.52    0.53
  -3  11   3    0.62    0.57
  -3  11   3    0.50    0.39
  -2  11   3    2.39    0.61
  -2  11   3    0.98    0.61
  -1  11   3    0.47    0.55
  -1  11   3    0.00    0.42
   0 -11  -3    0.43    0.23
   0  11   3   -0.04    0.49
   0  11   3   -0.17    0.48
  -1 -11  -3    1.96    0.48
   1  11   3    1.94    0.64
   1  11   3    2.36    0.76
   1  11   3    1.25    0.68
  -2 -11  -3   14.09    1.23
   2  11   3   16.12    1.78
   2  11   3   13.60    1.73
   2  11   3   16.36    1.62
  -3 -11  -3    0.65    0.48
   3  11   3   -0.01    0.47
   3  11   3    0.28    0.61
  -9  12   3    0.95    0.84
  -8  12   3    1.07    0.78
  -7  12   3    4.14    1.17
  -7  12   3    3.53    0.46
  -6  12   3    0.64    0.32
  -6  12   3    0.47    0.66
  -5  12   3    1.26    0.75
  -5  12   3    0.78    0.41
  -4  12   3    8.23    1.55
  -4  12   3    7.99    0.98
  -3  12   3    1.71    0.79
  -3  12   3    2.67    0.65
  -2  12   3   -0.08    0.45
  -2  12   3    0.89    0.52
  -1  12   3    3.59    0.83
  -1  12   3    4.99    1.13
   0  12   3    0.20    0.53
   0  12   3    1.41    0.69
  -1 -12  -3    9.18    0.83
   1  12   3    9.47    1.55
   1  12   3   10.40    1.47
  -2 -12  -3    0.93    0.43
   2  12   3    0.50    0.61
   2  12   3    1.10    0.64
  -8  13   3    0.22    0.72
  -7  13   3    0.44    0.35
  -7  13   3    0.62    0.80
  -6  13   3    6.30    1.47
  -6  13   3    8.97    0.96
  -5  13   3    0.42    0.44
  -5  13   3    0.21    0.61
  -4  13   3    1.28    0.56
  -4  13   3    1.73    0.87
  -3  13   3    0.11    0.59
  -3  13   3   -0.35    0.42
  -2  13   3    1.64    0.83
  -2  13   3    0.85    0.57
  -1  13   3    0.56    0.64
  -1  13   3   -0.01    0.52
   0  13   3    0.81    0.72
   0  13   3    1.65    0.93
  -6  14   3    0.16    0.45
  -6  14   3    0.42    0.75
  -5  14   3   15.66    2.25
  -5  14   3   17.69    1.48
  -4  14   3   17.51    1.56
  -4  14   3   14.67    2.13
  -3  14   3    0.86    0.61
  -3  14   3    0.98    0.78
   1  15  -4    2.28    0.86
   1  15  -4    2.81    1.08
   0  15  -4    2.92    0.90
   0  15  -4    5.18    1.30
  -1  15  -4    0.50    0.63
  -1  15  -4    0.55    0.70
  -2  15  -4   -0.17    0.61
  -2  15  -4    0.63    0.57
  -3  15  -4   -0.10    0.67
  -3  15  -4    0.22    0.50
   3 -15   4    0.47    0.57
  -4  15  -4    1.00    0.53
  -4  15  -4    0.47    0.91
   4 -15   4    1.05    0.63
  -5  15  -4   12.68    2.25
  -5  15  -4   10.04    1.15
   5 -15   4   11.23    1.71
  -6  15  -4    5.63    0.81
  -6  15  -4    4.51    1.52
   6 -15   4    6.87    1.36
   3  14  -4    8.24    1.22
  -3 -14   4    9.90    1.02
   2  14  -4    0.78    0.70
   2  14  -4    1.25    0.71
  -2 -14   4    1.53    0.37
   1  14  -4    0.24    0.60
   1  14  -4    0.73    0.63
   0  14  -4    2.88    0.88
   0  14  -4    4.69    1.20
  -1  14  -4   11.21    1.44
  -1  14  -4   12.72    1.96
  -2  14  -4    0.82    0.78
  -2  14  -4    0.95    0.56
   2 -14   4   -0.12    0.45
  -3  14  -4    0.18    0.63
  -3  14  -4    0.27    0.45
   3 -14   4    0.57    0.58
  -4  14  -4    4.22    0.74
  -4  14  -4    6.58    1.57
   4 -14   4    5.92    1.20
  -5  14  -4    1.26    0.48
  -5  14  -4    1.22    0.88
   5 -14   4    2.78    0.93
  -6  14  -4    2.67    0.54
  -6  14  -4    3.62    1.29
   6 -14   4    2.71    0.91
  -7  14  -4    4.07    1.47
   7 -14   4    5.76    1.29
   4  13  -4    3.40    0.85
  -4 -13   4    2.08    0.59
  -4 -13   4    2.28    0.63
   3  13  -4   -0.07    0.41
   3  13  -4    0.65    0.68
   3  13  -4   -0.39    0.34
  -3 -13   4    0.12    0.36
   2  13  -4    2.50    0.86
   2  13  -4    2.97    0.84
  -2 -13   4    3.16    0.52
   1  13  -4    4.18    1.09
   1  13  -4    3.30    0.89
  -1 -13   4    3.95    0.40
   0  13  -4    1.63    0.75
   0  13  -4    1.71    0.68
  -1  13  -4    0.03    0.46
  -1  13  -4    0.41    0.64
   1 -13   4    0.06    0.37
  -2  13  -4    0.14    0.40
  -2  13  -4    0.82    0.76
   2 -13   4    0.58    0.47
  -3  13  -4    0.96    0.48
  -3  13  -4    3.07    1.15
   3 -13   4    1.31    0.65
  -4  13  -4   -0.12    0.48
  -4  13  -4   -0.23    0.32
   4 -13   4   -0.21    0.39
  -5  13  -4    2.26    1.02
  -5  13  -4    2.27    0.48
   5 -13   4    2.55    0.85
  -6  13  -4    0.53    0.29
  -6  13  -4    0.67    0.70
   6 -13   4   -0.10    0.49
  -7  13  -4    2.27    1.12
   7 -13   4    1.42    0.72
  -8  13  -4    1.63    1.01
   8 -13   4    1.49    0.75
   5  12  -4    1.19    0.59
  -5 -12   4    0.39    0.47
   4  12  -4    1.42    0.59
  -4 -12   4    1.61    0.53
   3  12  -4    0.81    0.68
   3  12  -4    0.08    0.37
   3  12  -4    0.12    0.44
  -3 -12   4    0.37    0.37
  -3 -12   4   -0.11    0.28
   2  12  -4    0.88    0.65
   2  12  -4    0.44    0.37
   2  12  -4    0.61    0.59
  -2 -12   4    0.96    0.35
   1  12  -4   18.63    2.06
   1  12  -4   18.75    1.62
  -1 -12   4   18.10    0.98
   0  12  -4   11.76    1.39
   0  12  -4    9.20    1.53
  -1  12  -4    1.84    0.58
  -1  12  -4    2.38    0.84
   1 -12   4    3.06    0.73
  -2  12  -4    0.06    0.53
  -2  12  -4    0.03    0.34
   2 -12   4    0.24    0.42
  -3  12  -4    6.32    1.43
  -3  12  -4    5.47    0.75
   3 -12   4    6.24    1.12
  -4  12  -4    4.13    1.18
  -4  12  -4    3.21    0.52
   4 -12   4    4.04    0.93
  -5  12  -4   10.34    0.72
  -5  12  -4   11.13    1.91
   5 -12   4    9.43    1.43
  -6  12  -4    5.90    1.54
   6 -12   4    5.53    1.13
  -7  12  -4    9.32    1.83
   7 -12   4   11.07    1.64
  -8  12  -4    2.07    1.05
   8 -12   4    2.62    0.91
  -9  12  -4    0.10    0.74
   9 -12   4    0.46    0.59
   6  11  -4    9.28    1.28
  -6 -11   4   10.95    1.38
   5  11  -4   12.56    1.44
  -5 -11   4   13.29    1.42
   4  11  -4   -0.15    0.33
  -4 -11   4    0.39    0.38
   3  11  -4    1.08    0.54
   3  11  -4    0.72    0.62
   3  11  -4    0.63    0.43
  -3 -11   4    1.23    0.42
   2  11  -4   15.73    1.76
   2  11  -4   16.00    1.46
  -2 -11   4   16.72    1.11
  -2 -11   4   14.95    1.08
   1  11  -4    3.27    0.88
   1  11  -4    4.17    0.85
  -1 -11   4    4.11    0.50
   0  11  -4   17.80    1.41
   0  11  -4   18.91    2.12
   0 -11   4   18.84    1.46
  -1  11  -4    2.58    0.60
  -1  11  -4    4.54    1.06
   1 -11   4    2.70    0.68
  -2  11  -4   12.77    1.03
  -2  11  -4   13.50    1.88
   2 -11   4   12.27    1.44
  -3  11  -4   14.58    2.03
  -3  11  -4   14.03    0.98
   3 -11   4   12.34    1.50
  -4  11  -4    0.67    0.26
  -4  11  -4   -0.30    0.49
   4 -11   4    0.63    0.47
  -5  11  -4   19.02    0.86
  -5  11  -4   19.23    2.44
   5 -11   4   19.54    1.71
   6 -11   4    4.42    1.01
   7 -11   4    3.27    0.93
   8 -11   4    2.66    0.84
   9 -11   4    0.21    0.51
   7  10  -4   -0.37    0.37
  -7 -10   4   -0.21    0.49
   6  10  -4    3.78    0.83
  -6 -10   4    3.43    0.82
   5  10  -4    0.46    0.43
  -5 -10   4    0.17    0.42
   4  10  -4    1.37    0.53
   4  10  -4    0.49    0.49
   4  10  -4    1.66    0.54
  -4 -10   4    1.21    0.47
   3  10  -4    0.40    0.40
   3  10  -4    0.00    0.30
   3  10  -4    0.58    0.55
  -3 -10   4    0.19    0.28
   2  10  -4   10.34    1.38
   2  10  -4   12.22    1.34
  -2 -10   4   11.26    0.90
  -2 -10   4   11.54    0.90
   1  10  -4   13.71    1.30
   1  10  -4   13.05    1.63
  -1 -10   4   18.22    1.31
  -1 -10   4   16.22    0.95
   0  10  -4    1.43    0.67
   0  10  -4    0.95    0.46
   0 -10   4    0.93    0.44
   0 -10   4    2.18    0.24
  -1  10  -4    5.78    0.76
  -1  10  -4    6.35    0.66
  -1  10  -4    6.79    1.26
   1 -10   4    6.35    0.96
  -2  10  -4    6.95    0.87
  -2  10  -4    7.57    1.35
  -2  10  -4    7.44    0.79
   2 -10   4    7.31    1.06
  -3  10  -4   13.71    0.87
  -3  10  -4   13.81    1.05
  -3  10  -4   14.23    1.91
   3 -10   4   12.08    1.44
  -4  10  -4    8.23    0.83
  -4  10  -4    7.53    0.49
   4 -10   4    7.68    1.15
  -5  10  -4   10.93    0.99
   5 -10   4    9.43    1.36
  -6  10  -4    2.50    0.60
   6 -10   4    2.77    0.76
  -7  10  -4    4.00    0.80
   7 -10   4    3.98    0.95
  -8  10  -4    2.50    0.67
   8 -10   4    2.84    0.83
  -9  10  -4    2.90    0.63
   9 -10   4    1.81    0.77
 -10  10  -4    9.23    1.31
  10 -10   4    6.97    1.35
   8   9  -4    2.52    0.67
  -8  -9   4    2.15    0.75
   7   9  -4   -0.10    0.38
  -7  -9   4    0.39    0.52
  -7  -9   4    0.44    0.47
   6   9  -4   -0.49    0.31
  -6  -9   4   -0.20    0.35
  -6  -9   4    0.02    0.40
   5   9  -4    5.27    0.87
   5   9  -4    5.05    0.86
  -5  -9   4    5.25    0.87
  -5  -9   4    5.37    0.83
   4   9  -4    2.28    0.57
   4   9  -4    3.46    0.71
   4   9  -4    3.74    0.74
   4   9  -4    5.04    0.82
  -4  -9   4    2.92    0.62
   3   9  -4   34.13    2.12
   3   9  -4   33.86    1.94
   3   9  -4   36.32    2.02
   3   9  -4   35.94    2.14
  -3  -9   4   34.61    1.89
   2   9  -4    7.58    1.05
   2   9  -4    7.23    0.71
   2   9  -4    7.69    1.10
  -2  -9   4    7.71    0.80
   1   9  -4    9.09    0.76
   1   9  -4    8.60    1.23
   1   9  -4    9.74    1.10
  -1  -9   4    9.20    0.69
  -1  -9   4    8.83    0.99
   0   9  -4    7.70    1.23
   0   9  -4    7.33    0.66
   0   9  -4    5.69    0.73
   0   9  -4    5.48    0.75
   0  -9   4    7.20    0.46
   0  -9   4    7.75    0.45
   0  -9   4    8.08    1.01
  -1   9  -4   10.82    1.53
  -1   9  -4   11.08    0.89
  -1   9  -4   11.22    0.97
   1  -9   4   12.57    1.13
  -2   9  -4   31.84    1.75
  -2   9  -4   31.77    1.57
   2  -9   4   31.26    1.97
  -3   9  -4    3.17    0.56
  -3   9  -4    3.32    0.38
   3  -9   4    2.95    0.70
  -4   9  -4    4.03    0.65
   4  -9   4    3.05    0.74
  -5   9  -4    0.46    0.34
   5  -9   4    0.17    0.36
  -6   9  -4   13.60    1.18
   6  -9   4   13.61    1.65
  -7   9  -4    1.71    0.57
   7  -9   4    1.80    0.70
  -8   9  -4    1.10    0.48
   8  -9   4    0.71    0.56
  -9   9  -4   13.88    1.41
   9  -9   4   13.29    1.75
 -10   9  -4   10.85    1.51
  10  -9   4    9.16    1.49
   9   8  -4    2.34    0.54
  -9  -8   4    2.24    0.74
   8   8  -4    1.77    0.53
   8   8  -4    2.83    0.79
  -8  -8   4    2.17    0.73
  -8  -8   4    2.01    0.65
   7   8  -4    0.36    0.40
   7   8  -4    0.25    0.36
  -7  -8   4    0.67    0.51
  -7  -8   4    1.29    0.50
   6   8  -4   12.05    1.27
   6   8  -4   13.73    1.29
  -6  -8   4   12.22    1.12
  -6  -8   4    9.95    1.23
   5   8  -4    7.35    0.86
   5   8  -4    5.66    0.85
   5   8  -4    9.96    1.01
  -5  -8   4    9.77    1.05
  -5  -8   4    7.37    0.96
   4   8  -4    2.31    0.55
   4   8  -4    1.72    0.51
   4   8  -4    2.69    0.59
   4   8  -4    1.78    0.58
   4   8  -4    2.22    0.44
  -4  -8   4    2.16    0.49
  -4  -8   4    1.90    0.37
  -4  -8   4    2.62    0.59
   3   8  -4    3.04    0.70
   3   8  -4    3.44    0.67
   3   8  -4    3.62    0.60
   3   8  -4    3.52    0.47
   3   8  -4    3.78    0.64
  -3  -8   4    3.61    0.42
  -3  -8   4    3.83    0.59
  -3  -8   4    2.00    0.46
   2   8  -4    4.64    0.83
   2   8  -4    4.36    0.76
   2   8  -4    3.83    0.59
  -2  -8   4    3.67    0.36
  -2  -8   4    3.80    0.62
  -2  -8   4    4.04    0.53
  -2  -8   4    3.39    0.53
   1   8  -4   15.12    1.32
   1   8  -4   14.64    0.98
   1   8  -4   13.91    0.96
   1   8  -4   14.14    1.14
  -1  -8   4   14.51    0.79
  -1  -8   4   14.07    1.07
  -1  -8   4   14.43    0.88
   0   8  -4    2.68    0.68
   0   8  -4    1.44    0.35
   0   8  -4    1.43    0.41
   0   8  -4    1.57    0.37
   0  -8   4    1.65    0.25
   0  -8   4    1.59    0.23
   0  -8   4    1.82    0.47
  -1   8  -4    2.98    0.59
  -1   8  -4    3.87    0.52
   1  -8   4    3.15    0.61
  -2   8  -4    1.75    0.28
  -2   8  -4    2.32    0.36
  -2   8  -4    2.79    0.48
   2  -8   4    2.50    0.57
  -3   8  -4   13.62    0.62
  -3   8  -4   13.38    0.60
  -3   8  -4   13.94    1.01
  -3   8  -4   13.05    0.62
   3  -8   4   16.09    1.30
  -4   8  -4   20.39    1.35
  -4   8  -4   19.39    0.94
   4  -8   4   20.25    1.55
  -5   8  -4   28.51    1.77
  -5   8  -4   27.19    1.31
   5  -8   4   27.01    1.94
   5  -8   4   28.45    1.44
  -6   8  -4   29.10    1.92
   6  -8   4   28.85    1.60
   6  -8   4   33.17    2.19
  -7   8  -4    3.12    0.71
   7  -8   4    2.35    0.73
   7  -8   4    4.55    0.72
  -8   8  -4    0.18    0.33
   8  -8   4   -0.07    0.40
   8  -8   4    0.28    0.34
  -9   8  -4    2.63    0.77
   9  -8   4    2.40    0.83
 -10   8  -4    0.99    0.32
  10  -8   4    0.28    0.48
   9   7  -4    3.45    0.88
   9   7  -4    3.89    0.50
  -9  -7   4    4.57    0.86
   8   7  -4    6.83    0.85
   8   7  -4    5.67    1.07
  -8  -7   4    5.84    0.93
   7   7  -4    1.95    0.52
   7   7  -4    2.08    0.56
   7   7  -4    1.51    0.59
  -7  -7   4    1.92    0.62
  -7  -7   4    1.77    0.57
   6   7  -4    0.34    0.31
   6   7  -4   -0.19    0.27
   6   7  -4   -0.01    0.31
  -6  -7   4   -0.08    0.34
  -6  -7   4    0.07    0.33
   5   7  -4    1.23    0.45
   5   7  -4    3.36    0.56
   5   7  -4    2.30    0.53
   5   7  -4    1.74    0.43
  -5  -7   4    1.88    0.53
  -5  -7   4    1.67    0.51
   4   7  -4    0.77    0.46
   4   7  -4    0.45    0.32
   4   7  -4    0.57    0.32
   4   7  -4    0.56    0.25
   4   7  -4    0.26    0.31
  -4  -7   4    0.88    0.27
  -4  -7   4    0.86    0.38
  -4  -7   4    0.60    0.35
   3   7  -4   44.33    1.82
   3   7  -4   42.83    2.23
   3   7  -4   37.32    2.00
   3   7  -4   40.11    2.13
  -3  -7   4   41.16    1.70
  -3  -7   4   38.72    1.94
  -3  -7   4   42.54    2.04
   2   7  -4   62.32    2.97
   2   7  -4   64.96    3.06
   2   7  -4   61.23    2.70
   2   7  -4   63.49    2.90
  -2  -7   4   61.43    2.29
  -2  -7   4   63.91    2.67
  -2  -7   4   60.70    2.63
  -2  -7   4   64.27    2.77
   1   7  -4   31.66    1.70
   1   7  -4   29.50    1.63
   1   7  -4   31.60    1.96
  -1  -7   4   30.32    1.41
  -1  -7   4   35.42    1.75
  -1  -7   4   33.33    1.15
  -1  -7   4   29.13    1.44
   0   7  -4   13.71    0.98
   0   7  -4   12.22    0.88
   0  -7   4   12.67    0.65
   0  -7   4   12.35    0.97
   0  -7   4   11.63    0.62
  -1   7  -4    0.37    0.22
  -1   7  -4    0.29    0.16
  -1   7  -4    0.01    0.30
   1  -7   4    0.05    0.20
  -2   7  -4    0.10    0.12
  -2   7  -4   -0.02    0.24
  -2   7  -4    0.15    0.15
   2  -7   4    0.37    0.28
  -3   7  -4    4.99    0.66
  -3   7  -4    4.05    0.33
   3  -7   4    4.21    0.36
   3  -7   4    4.10    0.73
  -4   7  -4    2.25    0.50
  -4   7  -4    2.05    0.31
   4  -7   4    2.94    0.66
   4  -7   4    2.27    0.37
  -5   7  -4   18.28    1.32
  -5   7  -4   16.42    0.95
   5  -7   4   16.26    1.39
   5  -7   4   16.42    1.03
  -6   7  -4    8.34    1.08
   6  -7   4    8.69    0.92
   6  -7   4    7.95    1.15
  -7   7  -4    7.49    1.09
   7  -7   4    7.26    1.14
   7  -7   4    8.31    0.98
  -8   7  -4    2.99    0.74
   8  -7   4    4.07    0.94
   8  -7   4    2.27    0.59
  -9   7  -4    0.75    0.47
   9  -7   4    0.77    0.53
 -10   7  -4    1.08    0.51
  10  -7   4    0.57    0.57
  10   6  -4    0.22    0.41
 -10  -6   4    0.19    0.47
   9   6  -4    2.24    0.72
  -9  -6   4    3.37    0.76
   8   6  -4    4.17    0.92
   8   6  -4    5.15    0.67
  -8  -6   4    5.34    0.86
   7   6  -4   34.49    1.86
   7   6  -4   36.86    2.07
   7   6  -4   36.40    2.38
  -7  -6   4   31.88    1.93
  -7  -6   4   33.52    2.09
   6   6  -4    5.83    0.98
   6   6  -4    4.90    0.73
   6   6  -4    6.06    0.82
  -6  -6   4    8.29    0.98
  -6  -6   4    6.34    0.88
   5   6  -4    0.18    0.30
   5   6  -4   -0.02    0.20
   5   6  -4    0.56    0.28
   5   6  -4    0.01    0.26
  -5  -6   4    0.09    0.29
  -5  -6   4    0.14    0.20
  -5  -6   4   -0.11    0.25
   4   6  -4   47.69    2.18
   4   6  -4   49.63    2.56
   4   6  -4   46.00    2.26
   4   6  -4   47.53    2.37
   4   6  -4   47.16    2.12
  -4  -6   4   50.74    2.04
  -4  -6   4   44.54    2.27
  -4  -6   4   46.30    2.22
   3   6  -4    0.23    0.24
   3   6  -4    0.09    0.13
   3   6  -4    0.21    0.22
   3   6  -4   -0.29    0.26
   3   6  -4    0.04    0.20
  -3  -6   4    0.20    0.22
  -3  -6   4    0.38    0.15
  -3  -6   4    0.02    0.20
   2   6  -4   39.77    1.82
   2   6  -4   36.98    2.01
   2   6  -4   37.71    1.97
   2   6  -4   41.52    1.98
  -2  -6   4   36.17    1.75
  -2  -6   4   40.03    1.84
  -2  -6   4   38.18    1.49
  -2  -6   4   36.03    1.72
   1   6  -4   64.85    3.06
   1   6  -4   65.40    2.94
   1   6  -4   65.22    2.81
  -1  -6   4   62.64    2.55
  -1  -6   4   65.45    2.58
  -1  -6   4   61.75    2.21
  -1  -6   4   63.24    2.79
   0   6  -4  162.72    6.25
   0   6  -4  175.88    7.21
   0   6  -4  176.61    6.61
   0  -6   4  176.23    6.12
   0  -6   4  169.77    6.10
   0  -6   4  171.30    6.64
  -1   6  -4    0.25    0.19
  -1   6  -4    0.17    0.14
  -1   6  -4    0.10    0.24
   1  -6   4   -0.17    0.16
  -2   6  -4   32.39    1.70
  -2   6  -4   32.09    1.30
  -2   6  -4   32.61    1.22
  -2   6  -4   31.67    1.27
   2  -6   4   31.85    1.82
   2  -6   4   31.99    1.25
  -3   6  -4   57.37    2.24
  -3   6  -4   61.68    2.91
   3  -6   4   62.23    2.96
   3  -6   4   62.04    2.33
  -4   6  -4   18.42    0.96
  -4   6  -4   18.89    1.30
   4  -6   4   19.68    1.43
   4  -6   4   19.57    1.04
  -5   6  -4    0.21    0.26
  -5   6  -4    0.36    0.23
   5  -6   4    0.09    0.17
   5  -6   4    0.29    0.32
  -6   6  -4   10.97    1.10
   6  -6   4   10.98    1.35
   6  -6   4   11.06    0.91
  -7   6  -4   -0.02    0.26
   7  -6   4    0.32    0.41
   7  -6   4    0.36    0.25
  -8   6  -4   14.41    1.43
   8  -6   4   13.00    1.56
  -9   6  -4    6.75    1.19
   9  -6   4    7.35    1.26
 -10   6  -4    1.31    0.61
  10  -6   4    1.20    0.69
  10   5  -4    2.80    0.87
 -10  -5   4    4.32    0.82
   9   5  -4    1.59    0.62
  -9  -5   4    2.26    0.49
  -9  -5   4    2.41    0.62
   8   5  -4    1.56    0.60
   8   5  -4    0.74    0.22
  -8  -5   4    1.24    0.36
  -8  -5   4    1.41    0.51
   7   5  -4   -0.30    0.18
   7   5  -4    0.16    0.30
   7   5  -4    0.28    0.32
  -7  -5   4    0.14    0.23
  -7  -5   4    0.59    0.43
  -7  -5   4   -0.29    0.26
   6   5  -4    1.88    0.43
   6   5  -4    1.72    0.54
   6   5  -4    1.78    0.45
  -6  -5   4    1.61    0.44
  -6  -5   4    2.12    0.55
   5   5  -4   16.38    1.13
   5   5  -4   15.81    1.26
   5   5  -4   15.17    1.06
   5   5  -4   15.63    0.87
   5   5  -4   15.44    1.06
  -5  -5   4   16.16    1.15
  -5  -5   4   16.22    1.01
  -5  -5   4   14.86    1.06
   4   5  -4    0.51    0.20
   4   5  -4    0.30    0.19
   4   5  -4    0.05    0.36
   4   5  -4    0.37    0.25
   4   5  -4    0.38    0.24
  -4  -5   4    0.34    0.19
  -4  -5   4    0.17    0.24
  -4  -5   4    0.26    0.25
   3   5  -4   12.55    0.89
   3   5  -4   14.25    0.93
   3   5  -4   13.87    1.02
   3   5  -4   14.97    1.01
  -3  -5   4   13.29    0.86
  -3  -5   4   14.52    0.78
  -3  -5   4   13.13    0.91
   2   5  -4   41.40    2.11
   2   5  -4   45.49    1.98
   2   5  -4   42.20    2.16
  -2  -5   4   44.87    1.93
  -2  -5   4   43.97    1.71
  -2  -5   4   43.63    1.95
  -2  -5   4   47.55    1.96
   1   5  -4   15.57    0.98
   1   5  -4   15.08    0.87
  -1  -5   4   13.92    0.80
  -1  -5   4   15.18    0.80
  -1  -5   4   14.80    0.93
  -1  -5   4   14.89    0.64
   0   5  -4    9.05    0.58
   0   5  -4    9.79    0.80
   0   5  -4    8.20    0.63
   0  -5   4    8.93    0.50
   0  -5   4    8.30    0.71
   0  -5   4    9.37    0.50
  -1   5  -4    1.12    0.19
  -1   5  -4    0.81    0.21
  -1   5  -4    0.50    0.14
   1  -5   4    0.60    0.25
   1  -5   4    0.57    0.10
  -2   5  -4    4.44    0.33
  -2   5  -4    5.11    0.28
  -2   5  -4    4.33    0.56
  -2   5  -4    4.63    0.25
   2  -5   4    4.74    0.34
   2  -5   4    3.92    0.62
  -3   5  -4    8.83    0.77
  -3   5  -4    8.66    0.55
   3  -5   4    7.40    0.92
   3  -5   4    8.33    0.56
  -4   5  -4    2.13    0.48
  -4   5  -4    2.20    0.36
   4  -5   4    1.95    0.51
   4  -5   4    1.62    0.33
  -5   5  -4    6.29    0.89
  -5   5  -4    7.57    0.63
   5  -5   4    7.59    1.01
   5  -5   4    8.13    0.69
  -6   5  -4    4.49    0.80
  -6   5  -4    5.08    1.22
   6  -5   4    3.87    0.78
   6  -5   4    4.93    0.71
  -7   5  -4    3.30    0.75
   7  -5   4    2.63    0.56
   7  -5   4    2.36    0.71
  -8   5  -4    0.84    0.47
   8  -5   4    1.45    0.59
  -9   5  -4    0.13    0.31
   9  -5   4   -0.12    0.36
 -10   5  -4    6.21    1.28
  11   4  -4    0.70    0.56
 -11  -4   4   -0.11    0.46
  10   4  -4   -0.01    0.36
 -10  -4   4    0.12    0.40
   9   4  -4    6.77    1.19
  -9  -4   4    5.47    0.68
  -9  -4   4    7.75    0.97
   8   4  -4    0.80    0.46
  -8  -4   4    0.77    0.39
  -8  -4   4    0.99    0.32
   7   4  -4   31.77    2.17
   7   4  -4   31.05    1.85
   7   4  -4   31.71    1.46
  -7  -4   4   32.04    1.72
  -7  -4   4   30.62    1.45
   6   4  -4    2.35    0.63
   6   4  -4    1.26    0.34
   6   4  -4    1.88    0.48
  -6  -4   4    0.66    0.34
  -6  -4   4    1.63    0.41
  -6  -4   4    1.06    0.30
   5   4  -4    0.76    0.30
   5   4  -4    1.24    0.22
   5   4  -4    2.16    0.39
   5   4  -4    0.88    0.29
   5   4  -4    1.06    0.38
  -5  -4   4    0.94    0.29
  -5  -4   4    1.08    0.36
  -5  -4   4    1.20    0.36
   4   4  -4    0.69    0.25
   4   4  -4    0.90    0.29
   4   4  -4    0.47    0.27
   4   4  -4    0.84    0.36
   4   4  -4    0.61    0.18
  -4  -4   4    0.74    0.29
  -4  -4   4    0.40    0.21
  -4  -4   4    0.57    0.21
   3   4  -4    4.03    0.53
   3   4  -4    3.75    0.57
   3   4  -4    2.97    0.50
   3   4  -4    3.88    0.46
  -3  -4   4    3.57    0.43
  -3  -4   4    4.04    0.50
  -3  -4   4    3.42    0.44
  -3  -4   4    3.31    0.36
   2   4  -4    9.41    0.69
   2   4  -4   10.54    0.77
   2   4  -4   10.73    0.77
  -2  -4   4   10.31    0.66
  -2  -4   4    9.88    0.67
  -2  -4   4   11.10    0.60
  -2  -4   4   11.43    0.67
   1   4  -4  135.71    5.69
   1   4  -4  128.63    4.98
   1   4  -4  132.96    5.20
  -1  -4   4  139.62    5.09
  -1  -4   4  136.21    4.92
  -1  -4   4  134.91    5.10
   0   4  -4   11.79    0.67
   0   4  -4    9.97    0.79
   0   4  -4   10.03    0.68
   0  -4   4   11.88    0.80
   0  -4   4   10.96    0.55
   0  -4   4   11.86    0.57
  -1   4  -4    0.41    0.17
  -1   4  -4    0.33    0.12
  -1   4  -4    0.26    0.13
  -1   4  -4    1.46    0.30
   1  -4   4    0.36    0.22
   1  -4   4    0.23    0.10
  -2   4  -4    9.00    0.40
  -2   4  -4    8.71    0.43
  -2   4  -4    8.35    0.50
  -2   4  -4    8.26    0.68
   2  -4   4    7.87    0.50
   2  -4   4    7.94    0.73
  -3   4  -4   38.84    1.58
  -3   4  -4   36.28    1.98
   3  -4   4   38.23    1.62
   3  -4   4   36.29    1.94
  -4   4  -4   16.52    0.92
  -4   4  -4   15.19    1.17
   4  -4   4   17.24    1.21
   4  -4   4   15.84    0.96
  -5   4  -4    1.37    0.44
  -5   4  -4    1.26    0.55
  -5   4  -4    1.65    0.37
   5  -4   4    1.28    0.33
   5  -4   4    0.75    0.37
  -6   4  -4   89.23    4.53
   6  -4   4   93.46    4.23
   6  -4   4   94.85    3.85
  -7   4  -4    0.62    0.23
  -7   4  -4    0.29    0.35
   7  -4   4    0.19    0.33
   7  -4   4    0.18    0.22
   8  -4   4    5.59    1.02
  -9   4  -4    1.36    0.57
   9  -4   4    1.62    0.69
 -10   4  -4    2.09    0.78
  11   3  -4    0.58    0.53
 -11  -3   4   -0.20    0.38
  10   3  -4    1.28    0.64
 -10  -3   4    1.84    0.55
   9   3  -4    9.18    1.38
  -9  -3   4    7.77    0.92
  -9  -3   4    6.48    0.72
   8   3  -4   -0.08    0.24
   8   3  -4   -0.04    0.33
  -8  -3   4    0.10    0.27
  -8  -3   4   -0.32    0.14
   7   3  -4   33.90    1.96
   7   3  -4   35.64    2.29
  -7  -3   4   34.45    4.17
  -7  -3   4   35.61    1.79
  -7  -3   4   33.92    1.50
   6   3  -4   82.43    4.11
   6   3  -4   85.30    3.52
   6   3  -4   81.53    3.16
   6   3  -4   82.38    3.15
  -6  -3   4   80.77    7.04
  -6  -3   4   79.13    3.45
  -6  -3   4   81.17    3.41
  -6  -3   4   82.55    2.90
   5   3  -4    0.73    0.24
   5   3  -4    0.77    0.27
   5   3  -4    0.90    0.38
   5   3  -4    1.03    0.32
  -5  -3   4    0.62    0.25
  -5  -3   4    1.85    1.20
  -5  -3   4    0.78    0.28
  -5  -3   4    1.03    0.32
  -5  -3   4    0.73    0.20
   4   3  -4    5.43    0.74
   4   3  -4    5.14    0.57
   4   3  -4    5.95    0.33
   4   3  -4    5.76    0.49
  -4  -3   4    5.19    0.49
  -4  -3   4    6.13    0.52
  -4  -3   4    6.30    1.67
  -4  -3   4    6.61    0.65
   3   3  -4   13.15    0.81
   3   3  -4   12.48    0.68
   3   3  -4   13.21    0.80
   3   3  -4   12.39    0.91
  -3  -3   4   11.99    0.73
  -3  -3   4   11.97    0.60
  -3  -3   4   12.24    0.77
  -3  -3   4   12.61    0.74
  -3  -3   4   13.36    1.89
   2   3  -4   13.38    0.86
   2   3  -4   12.87    0.78
   2   3  -4   14.46    0.90
  -2  -3   4   14.23    0.77
  -2  -3   4   11.67    0.68
  -2  -3   4   15.08    0.74
  -2  -3   4   13.66    0.75
  -2  -3   4   13.30    1.78
   1   3  -4   47.77    2.05
   1   3  -4   53.40    1.99
   1   3  -4   47.08    2.25
  -1  -3   4   46.92    1.98
  -1  -3   4   44.90    1.87
  -1  -3   4   44.79    1.91
   0   3  -4    6.84    0.48
   0   3  -4    5.49    0.54
   0   3  -4    6.67    0.52
   0  -3   4    6.30    0.38
   0  -3   4    6.12    0.38
   0  -3   4    6.37    0.53
  -1   3  -4  119.94    5.19
  -1   3  -4  118.24    4.56
  -1   3  -4  122.19    4.65
  -1   3  -4  120.51    4.48
   1  -3   4  122.34    4.80
   1  -3   4  125.33    4.24
   1  -3   4  124.57    4.31
   1  -3   4  130.32    4.33
  -2   3  -4   93.59    3.38
  -2   3  -4   94.16    4.16
  -2   3  -4   94.20    3.53
  -2   3  -4   93.41    3.57
   2  -3   4   97.74    3.91
   2  -3   4   94.78    3.40
  -3   3  -4    9.89    0.49
  -3   3  -4    9.42    0.64
  -3   3  -4    9.49    0.82
  -3   3  -4   10.33    0.52
   3  -3   4   12.02    0.69
   3  -3   4    8.97    0.83
  -4   3  -4    9.59    0.68
  -4   3  -4    8.56    0.91
  -4   3  -4    8.23    0.45
  -4   3  -4    7.61    0.79
  -4   3  -4    7.64    0.48
   4  -3   4    8.39    0.67
   4  -3   4    8.52    0.96
  -5   3  -4   22.62    1.04
  -5   3  -4   21.72    1.54
  -5   3  -4   21.97    1.81
  -5   3  -4   21.95    1.02
   5  -3   4   22.02    1.30
   5  -3   4   23.20    1.52
  -6   3  -4    4.26    0.82
  -6   3  -4    4.67    0.44
   6  -3   4    4.01    0.75
   6  -3   4    4.51    0.67
  -7   3  -4    2.67    0.71
   7  -3   4    1.65    0.49
   7  -3   4    1.82    0.58
  -8   3  -4    0.04    0.31
   8  -3   4    0.31    0.35
  -9   3  -4    3.94    0.94
   9  -3   4    4.19    0.89
 -10   3  -4    1.66    0.65
  11   2  -4   22.94    2.05
 -11  -2   4   21.24    1.51
  10   2  -4    0.04    0.41
 -10  -2   4    0.36    0.32
 -10  -2   4    0.24    1.60
 -10  -2   4    0.61    0.27
   9   2  -4   -0.46    0.22
  -9  -2   4   -0.63    1.22
  -9  -2   4    0.08    0.24
  -9  -2   4    0.20    0.19
   8   2  -4   11.05    1.43
   8   2  -4   11.45    1.27
  -8  -2   4   13.32    0.92
  -8  -2   4   11.76    0.75
  -8  -2   4   12.29    2.92
   7   2  -4    1.70    0.47
   7   2  -4    0.64    0.41
  -7  -2   4    1.36    1.37
  -7  -2   4    0.80    0.32
  -7  -2   4    1.23    0.29
   6   2  -4    9.83    1.19
  -6  -2   4    9.73    2.25
  -6  -2   4   10.16    0.80
  -6  -2   4    9.34    0.58
  -6  -2   4    9.55    0.68
   5   2  -4    0.97    0.37
   5   2  -4    0.89    0.19
   5   2  -4    0.59    0.17
  -5  -2   4    0.29    0.20
  -5  -2   4    0.83    0.20
  -5  -2   4    0.78    0.22
  -5  -2   4    0.52    0.88
  -5  -2   4    0.73    0.25
   4   2  -4   10.35    0.89
   4   2  -4   11.19    0.68
   4   2  -4   11.59    0.68
  -4  -2   4   11.44    0.74
  -4  -2   4   11.16    0.67
  -4  -2   4   12.32    1.93
  -4  -2   4   12.27    0.79
   3   2  -4  216.15    7.66
   3   2  -4  202.88    8.79
  -3  -2   4  220.18    7.63
  -3  -2   4  209.66    7.35
  -3  -2   4  217.18    7.48
  -3  -2   4  214.69    7.87
  -3  -2   4  206.03   14.83
   2   2  -4   47.26    2.19
   2   2  -4   44.87    1.92
   2   2  -4   44.30    1.92
  -2  -2   4   45.49    1.85
  -2  -2   4   45.29    1.88
  -2  -2   4   49.77    1.82
  -2  -2   4   44.15    3.85
   1   2  -4  162.58    6.64
  -1  -2   4  159.40    5.92
  -1  -2   4  154.99   11.02
  -1  -2   4  160.73    5.70
   0   2  -4   50.85    2.10
   0   2  -4   51.41    3.88
   0   2  -4   50.81    2.14
   0   2  -4   49.49    2.35
   0  -2   4   52.16    1.96
   0  -2   4   49.36    2.15
   0  -2   4   60.11    3.94
   0  -2   4   49.90    2.02
  -1   2  -4  410.18   26.99
  -1   2  -4  403.95   15.07
  -1   2  -4  410.95   16.58
  -1   2  -4  403.40   14.48
   1  -2   4  406.81   14.80
   1  -2   4  425.28   14.36
   1  -2   4  425.66   13.74
   1  -2   4  422.05   14.35
  -2   2  -4   51.52    1.98
  -2   2  -4   49.27    2.42
  -2   2  -4   49.93    3.39
  -2   2  -4   52.83    2.10
  -2   2  -4   50.43    2.07
  -2   2  -4   50.82    2.01
   2  -2   4   52.40    1.83
   2  -2   4   48.95    1.98
   2  -2   4   48.36    2.27
   2  -2   4   50.03    1.80
  -3   2  -4   14.20    1.05
  -3   2  -4   15.11    0.86
  -3   2  -4   15.16    0.79
  -3   2  -4   15.36    0.77
  -3   2  -4   15.27    0.88
   3  -2   4   15.32    1.05
   3  -2   4   14.69    0.88
  -4   2  -4   45.33    2.45
  -4   2  -4   46.83    1.93
  -4   2  -4   46.93    2.07
  -4   2  -4   45.58    2.00
   4  -2   4   44.05    2.03
   4  -2   4   45.11    2.29
  -5   2  -4    4.36    0.79
   5  -2   4    3.05    0.54
   5  -2   4    2.46    0.55
  -6   2  -4    0.53    0.37
   6  -2   4   -0.02    0.22
   6  -2   4    0.06    0.23
  -7   2  -4    0.17    0.31
   7  -2   4    0.37    0.37
  -8   2  -4    2.70    0.81
   8  -2   4    2.32    0.68
  -9   2  -4   -0.07    0.35
 -10   2  -4    2.13    0.77
 -12  -1   4    1.85    0.60
  11   1  -4    0.67    0.57
 -11  -1   4    0.48    0.34
  10   1  -4    1.85    0.67
 -10  -1   4    1.61    0.44
 -10  -1   4    1.79    0.36
 -10  -1   4    1.16    1.86
   9   1  -4   -0.04    0.29
  -9  -1   4    0.47    0.26
  -9  -1   4   -0.06    1.21
  -9  -1   4    0.17    0.18
   8   1  -4    2.86    0.72
  -8  -1   4    2.38    0.34
  -8  -1   4    2.18    0.38
  -8  -1   4    3.03    1.69
   7   1  -4   12.10    1.19
  -7  -1   4   14.46    2.76
  -7  -1   4   13.46    0.70
  -7  -1   4   12.60    0.79
   6   1  -4   -0.12    0.21
  -6  -1   4    0.04    0.10
  -6  -1   4    0.35    0.21
  -6  -1   4    0.08    0.13
  -6  -1   4   -0.35    0.72
   5   1  -4    0.87    0.34
  -5  -1   4    0.97    0.25
  -5  -1   4    0.66    0.18
  -5  -1   4    0.75    0.27
  -5  -1   4    0.70    0.16
  -5  -1   4    2.01    0.95
   4   1  -4   11.31    0.91
   4   1  -4   11.14    0.53
   4   1  -4   12.34    0.54
  -4  -1   4   12.42    1.79
  -4  -1   4   11.84    0.55
  -4  -1   4   11.13    0.76
  -4  -1   4   12.39    0.70
  -4  -1   4   11.93    0.63
   3   1  -4   15.76    0.59
   3   1  -4   14.72    0.79
   3   1  -4   16.99    0.76
   3   1  -4   14.94    0.99
  -3  -1   4   17.09    0.82
  -3  -1   4   16.02    0.67
  -3  -1   4   16.86    0.77
  -3  -1   4   14.27    1.89
   2   1  -4   -0.13    0.16
   2   1  -4   -0.24    0.10
  -2  -1   4   -0.04    0.13
  -2  -1   4   -0.16    0.40
  -2  -1   4   -0.19    0.11
  -2  -1   4    0.03    0.13
  -2  -1   4   -0.02    0.13
   1   1  -4   13.01    1.57
   1   1  -4   16.13    0.82
  -1  -1   4   13.08    1.51
  -1  -1   4   11.77    0.72
   0   1  -4   79.72    5.47
   0   1  -4   75.56    2.97
   0   1  -4   73.74    3.28
   0  -1   4   75.94    3.01
   0  -1   4   75.97    2.79
   0  -1   4   74.29    2.91
   0  -1   4   73.67    5.37
  -1   1  -4   72.43    3.25
  -1   1  -4   76.10    2.95
   1  -1   4   72.51    4.99
   1  -1   4   73.72    2.83
   1  -1   4   75.07    2.71
   1  -1   4   68.75    2.99
   1  -1   4   76.02    2.71
  -2   1  -4  118.12    4.32
  -2   1  -4  121.53    5.24
  -2   1  -4  124.19    4.65
   2  -1   4  125.90    4.46
   2  -1   4  116.87    4.76
   2  -1   4  123.09    4.36
   2  -1   4  120.25    4.34
  -3   1  -4   69.23    2.76
  -3   1  -4   70.38    2.98
  -3   1  -4   71.23    3.36
   3  -1   4   67.04    2.79
   3  -1   4   72.65    2.61
   3  -1   4   73.81    3.12
  -4   1  -4   86.70    3.54
  -4   1  -4   84.84    4.00
  -4   1  -4   81.12    3.27
   4  -1   4   81.80    3.32
   4  -1   4   84.47    3.66
  -5   1  -4    0.54    0.34
   5  -1   4   -0.13    0.19
   5  -1   4    0.29    0.29
  -6   1  -4    0.10    0.27
   6  -1   4    0.10    0.25
   6  -1   4   -0.06    0.21
  -7   1  -4   -0.02    0.29
   7  -1   4   -0.02    0.31
  -8   1  -4   11.13    1.56
   8  -1   4   15.53    1.63
  -9   1  -4    0.48    0.47
 -10   1  -4   22.32    2.09
 -12   0   4   -0.35    0.30
  11   0  -4    4.23    1.00
 -11   0   4    4.14    0.62
  10   0  -4    0.10    0.34
 -10   0   4    0.34    0.21
 -10   0   4   -0.75    1.22
 -10   0   4    0.34    0.24
   9   0  -4    4.79    0.98
  -9   0   4    6.10    0.48
  -9   0   4    6.40    2.19
  -9   0   4    5.64    0.54
   8   0  -4    5.29    0.96
  -8   0   4    5.66    0.42
  -8   0   4    7.33    2.17
  -8   0   4    5.94    0.50
   7   0  -4   34.91    2.19
  -7   0   4   32.05    3.77
  -7   0   4   32.79    1.44
  -7   0   4   33.82    1.26
   6   0  -4    0.00    0.21
  -6   0   4    0.19    0.19
  -6   0   4    0.04    0.10
  -6   0   4    0.13    0.09
  -6   0   4    0.08    0.10
  -6   0   4    0.24    0.71
   5   0  -4  169.41    7.34
  -5   0   4  168.03   12.51
  -5   0   4  175.33    6.00
  -5   0   4  162.87    6.14
  -5   0   4  173.30    5.26
  -5   0   4  165.69    6.20
   4   0  -4  225.84    9.32
  -4   0   4  228.24   15.88
  -4   0   4  227.23    6.84
  -4   0   4  211.21    8.09
  -4   0   4  219.77    7.80
  -4   0   4  224.59    7.87
   3   0  -4    5.91    0.28
   3   0  -4    7.49    0.60
  -3   0   4    5.72    0.39
  -3   0   4    5.96    0.35
  -3   0   4    6.96    1.50
   2   0  -4    3.29    0.42
   2   0  -4    3.84    0.27
   2   0  -4    2.07    0.29
  -2   0   4    3.57    0.30
  -2   0   4    2.14    0.31
  -2   0   4    3.35    0.28
  -2   0   4    2.07    0.80
   1   0  -4    0.52    0.18
   1   0  -4    0.90    0.38
  -1   0   4    0.62    0.19
  -1   0   4    0.61    0.44
  -1   0   4    0.37    0.15
  -1   0   4    0.39    0.21
   0   0  -4    1.51    0.30
   0   0  -4    1.08    0.26
   0   0   4    2.13    0.26
   0   0   4    1.84    0.59
   0   0   4    1.85    0.26
   0   0   4    1.95    0.37
  -1   0  -4   22.50    1.24
  -1   0  -4   24.91    1.29
   1   0   4   22.58    1.27
   1   0   4   23.77    1.10
   1   0   4   25.30    1.12
   1   0   4   23.23    1.04
  -2   0  -4   43.59    2.12
  -2   0  -4   40.52    1.75
  -2   0  -4   42.66    1.99
   2   0   4   41.67    1.76
   2   0   4   41.53    2.01
   2   0   4   42.68    1.79
   2   0   4   41.83    1.69
  -3   0  -4  114.64    4.36
  -3   0  -4  117.56    5.25
  -3   0  -4  118.79    4.74
   3   0   4  119.40    4.82
   3   0   4  121.07    4.33
   3   0   4  117.37    4.47
   3   0   4  120.55    4.43
   3   0   4  120.32    7.93
  -4   0  -4    0.01    0.20
  -4   0  -4    0.18    0.23
   4   0   4    0.68    0.29
   4   0   4    0.30    0.28
   4   0   4    0.31    0.15
   4   0   4    0.30    0.12
   4   0   4    0.18    0.23
  -5   0  -4    4.62    0.79
  -5   0  -4    3.70    0.69
   5   0   4    3.22    0.66
   5   0   4    3.49    0.63
  -6   0  -4    0.30    0.37
   6   0   4    0.13    0.24
   6   0   4    0.62    0.33
  -7   0  -4    2.20    0.69
   7   0   4    3.38    0.74
  -8   0  -4    7.28    1.22
   8   0   4    6.05    1.02
  -9   0  -4    0.31    0.35
 -10   0  -4    5.53    0.92
  12  -1  -4    3.66    1.02
 -12   1   4    4.05    0.63
 -12   1   4    3.12    0.97
  11  -1  -4    3.60    0.90
 -11   1   4    4.06    0.57
 -11   1   4    3.85    2.17
 -11   1   4    3.99    0.49
  10  -1  -4   12.51    1.65
 -10   1   4   11.31    2.84
 -10   1   4   11.41    0.68
   9  -1  -4    5.50    0.98
  -9   1   4    4.19    0.40
  -9   1   4    6.12    1.98
  -9   1   4    4.76    0.42
   8  -1  -4    9.14    1.27
  -8   1   4    8.05    0.44
  -8   1   4    6.72    2.03
   7  -1  -4    0.90    0.41
  -7   1   4    0.79    0.13
  -7   1   4   -0.23    0.59
  -7   1   4    0.83    0.26
   6  -1  -4   47.55    2.55
  -6   1   4   45.35    1.44
  -6   1   4   44.20    4.57
  -6   1   4   43.90    1.88
  -6   1   4   44.01    2.14
   5  -1  -4    3.44    0.60
  -5   1   4    3.72    0.56
  -5   1   4    1.86    1.05
  -5   1   4    3.20    0.39
   4  -1  -4    0.55    0.25
  -4   1   4    0.21    0.05
  -4   1   4   -0.04    0.47
  -4   1   4    0.19    0.14
  -3   1   4   17.91    0.99
  -3   1   4   23.06    0.84
  -3   1   4   17.96    2.37
   2  -1  -4   38.60    1.47
   2  -1  -4   40.82    1.83
  -2   1   4   38.49    1.56
  -2   1   4   37.60    3.60
  -2   1   4   36.75    1.52
   1  -1  -4  115.40    5.03
   1  -1  -4  123.40    4.51
  -1   1   4  120.44    4.55
  -1   1   4  127.05    4.38
  -1   1   4  117.45    4.60
   0  -1  -4  337.30   13.98
   0  -1  -4  343.40   12.43
   0   1   4  355.30   12.22
   0   1   4  372.42   12.80
   0   1   4  338.78   12.59
  -1  -1  -4  200.72    7.30
  -1  -1  -4  198.98    8.06
   1   1   4  197.15    7.36
   1   1   4  192.21    6.77
   1   1   4  190.50    7.33
   1   1   4  195.85    6.99
  -2  -1  -4    3.40    0.55
  -2  -1  -4    3.92    0.55
   2   1   4    3.44    0.57
   2   1   4    3.96    0.42
   2   1   4    3.32    0.46
   2   1   4    3.90    0.46
  -3  -1  -4   41.09    1.84
  -3  -1  -4   43.16    2.12
  -3  -1  -4   40.46    2.16
   3   1   4   41.75    2.12
   3   1   4   39.89    1.86
   3   1   4   40.01    3.19
   3   1   4   39.69    1.79
   3   1   4   42.14    1.75
  -4  -1  -4    8.94    1.03
  -4  -1  -4    8.03    0.84
   4   1   4    9.39    0.93
   4   1   4   11.10    1.21
   4   1   4    7.45    0.93
   4   1   4    8.42    0.58
   4   1   4    8.30    0.69
  -5  -1  -4   16.92    1.36
  -5  -1  -4   17.44    1.35
   5   1   4   16.87    1.20
   5   1   4   15.89    1.27
   5   1   4   16.22    0.83
  -6  -1  -4    1.93    0.59
   6   1   4    2.21    0.59
  -7  -1  -4   -0.02    0.33
  -7  -1  -4    0.08    0.20
   7   1   4    0.02    0.31
  -8  -1  -4    0.23    0.26
  -8  -1  -4   -0.03    0.29
  -8  -1  -4   -0.22    0.30
   8   1   4    0.06    0.37
  -9  -1  -4   -0.54    0.33
  -9  -1  -4    0.61    0.43
  12  -2  -4    2.94    0.89
 -12   2   4    3.04    0.54
 -12   2   4    3.12    0.98
  11  -2  -4    3.91    0.93
 -11   2   4    5.54    1.91
 -11   2   4    3.53    0.42
 -11   2   4    3.11    0.44
  10  -2  -4    1.25    0.58
 -10   2   4    2.58    1.13
 -10   2   4    1.32    0.23
   9  -2  -4   11.15    1.45
  -9   2   4    7.48    2.23
  -9   2   4    6.58    0.38
   8  -2  -4    9.35    1.26
  -8   2   4    7.45    2.18
   7  -2  -4   -0.18    0.12
   7  -2  -4   -0.02    0.25
  -7   2   4   -0.16    0.53
  -7   2   4    0.01    0.20
   6  -2  -4    5.55    0.83
  -6   2   4    6.96    2.01
  -6   2   4    6.57    0.70
  -6   2   4    7.71    0.87
   5  -2  -4    5.02    0.70
  -5   2   4    3.50    0.54
  -5   2   4    3.70    1.40
  -5   2   4    4.67    0.57
   4  -2  -4   28.84    1.51
  -4   2   4   23.00    1.27
  -4   2   4   24.44    3.05
   3  -2  -4   12.11    0.81
  -3   2   4   12.91    0.48
  -3   2   4   13.56    0.51
  -3   2   4   11.07    0.50
   2  -2  -4    8.09    0.30
   2  -2  -4    7.70    0.42
   2  -2  -4    8.10    0.40
   2  -2  -4    7.20    0.55
  -2   2   4    8.29    0.48
  -2   2   4    7.44    0.46
  -2   2   4    8.79    0.66
   1  -2  -4   76.65    2.52
   1  -2  -4   75.96    3.32
   1  -2  -4   78.46    3.01
   1  -2  -4   76.98    2.96
  -1   2   4   81.27    3.04
  -1   2   4   75.29    3.34
  -1   2   4   77.52    2.90
  -1   2   4   76.12    3.19
   0  -2  -4   21.94    1.17
   0  -2  -4   20.17    0.87
   0  -2  -4   20.29    1.08
   0   2   4   20.84    0.99
   0   2   4   20.51    1.04
   0   2   4   20.25    1.20
  -1  -2  -4    2.29    0.38
  -1  -2  -4    2.15    0.43
  -1  -2  -4    2.35    0.31
  -1  -2  -4    2.34    0.33
   1   2   4    2.35    0.36
   1   2   4    2.94    0.37
   1   2   4    1.75    0.43
   1   2   4    2.86    0.44
  -2  -2  -4   18.49    1.13
  -2  -2  -4   18.44    0.89
  -2  -2  -4   17.99    1.02
  -2  -2  -4   16.61    1.18
   2   2   4   17.27    1.18
   2   2   4   16.91    1.00
   2   2   4   18.71    0.97
   2   2   4   16.98    1.04
  -3  -2  -4    9.25    1.00
  -3  -2  -4   10.79    0.87
  -3  -2  -4    9.34    0.64
   3   2   4   10.35    0.94
   3   2   4   10.60    0.72
   3   2   4    9.41    0.75
   3   2   4    9.80    0.78
  -4  -2  -4    4.83    0.79
  -4  -2  -4    4.95    0.66
  -4  -2  -4    4.46    0.52
  -4  -2  -4    4.47    0.76
   4   2   4    5.33    0.84
   4   2   4    5.99    0.76
   4   2   4    5.65    0.60
  -5  -2  -4   21.62    1.13
  -5  -2  -4   19.44    1.49
  -5  -2  -4   21.31    1.57
  -5  -2  -4   19.04    1.26
   5   2   4   18.39    1.31
   5   2   4   20.15    1.46
   5   2   4   18.22    1.03
  -6  -2  -4   -0.10    0.27
  -6  -2  -4    0.10    0.22
  -6  -2  -4    0.24    0.30
   6   2   4   -0.09    0.15
   6   2   4   -0.11    0.33
  -7  -2  -4    0.42    0.41
  -7  -2  -4   -0.14    0.27
  -7  -2  -4   -0.01    0.22
   7   2   4   -0.31    0.31
  -8  -2  -4    5.01    1.02
  -8  -2  -4    4.50    0.81
  -9  -2  -4    1.61    0.64
  -9  -2  -4    1.30    0.56
  12  -3  -4    0.43    0.51
 -12   3   4    0.34    0.53
  11  -3  -4    1.65    0.67
 -11   3   4    2.21    0.29
 -11   3   4    5.48    1.40
  10  -3  -4    9.14    1.37
 -10   3   4   12.64    2.86
   9  -3  -4    1.21    0.54
  -9   3   4    2.17    1.31
   8  -3  -4   19.60    1.12
   8  -3  -4   21.28    1.63
  -8   3   4   19.46    3.16
   7  -3  -4    0.95    0.41
   7  -3  -4    0.98    0.29
  -7   3   4    1.56    1.15
  -7   3   4    1.06    0.39
   6  -3  -4   29.45    1.78
  -6   3   4   27.24    1.54
  -6   3   4   24.47    3.44
  -6   3   4   27.30    1.68
   5  -3  -4   29.84    1.72
  -5   3   4   28.53    1.58
  -5   3   4   31.62    3.74
   4  -3  -4  100.48    4.26
  -4   3   4   90.52    3.90
   3  -3  -4  116.95    4.93
  -3   3   4  110.53    4.25
  -3   3   4  113.81    4.25
  -3   3   4  125.51    4.66
  -3   3   4  117.28    3.63
   2  -3  -4   40.31    1.47
   2  -3  -4   39.77    1.82
   2  -3  -4   39.58    1.48
  -2   3   4   37.36    1.90
  -2   3   4   38.71    1.64
  -2   3   4   37.89    1.40
  -2   3   4   41.35    1.83
  -2   3   4   40.70    1.60
   1  -3  -4    9.28    0.46
   1  -3  -4   10.11    0.64
   1  -3  -4    9.79    0.53
   1  -3  -4    9.74    0.69
  -1   3   4    9.19    0.56
  -1   3   4    8.71    0.60
  -1   3   4    9.89    0.58
  -1   3   4    8.15    0.75
   0  -3  -4   54.06    1.89
   0  -3  -4   55.56    2.34
   0  -3  -4   48.56    2.17
   0  -3  -4   51.59    2.35
   0   3   4   55.43    2.17
   0   3   4   55.13    2.50
   0   3   4   52.60    2.28
  -1  -3  -4    0.13    0.13
  -1  -3  -4    0.17    0.15
  -1  -3  -4    0.18    0.16
  -1  -3  -4    0.04    0.19
   1   3   4    0.36    0.29
   1   3   4    0.25    0.23
   1   3   4    0.33    0.21
   1   3   4    0.35    0.19
  -2  -3  -4   26.02    1.56
  -2  -3  -4   27.26    1.40
  -2  -3  -4   26.74    1.19
  -2  -3  -4   26.08    1.49
   2   3   4   26.41    1.60
   2   3   4   26.17    1.33
   2   3   4   27.12    1.46
   2   3   4   25.56    1.35
  -3  -3  -4    4.04    0.50
  -3  -3  -4    2.78    0.54
  -3  -3  -4    3.43    0.66
  -3  -3  -4    3.36    0.52
   3   3   4    3.63    0.70
   3   3   4    2.61    0.52
   3   3   4    3.40    0.53
   3   3   4    2.94    0.46
  -4  -3  -4    2.42    0.50
  -4  -3  -4    1.64    0.35
  -4  -3  -4    1.20    0.52
  -4  -3  -4    2.21    0.53
   4   3   4    2.54    0.67
   4   3   4    1.92    0.49
   4   3   4    1.54    0.39
  -5  -3  -4    9.72    1.21
  -5  -3  -4    9.63    0.89
  -5  -3  -4    7.72    0.76
  -5  -3  -4    8.95    1.15
   5   3   4   11.41    1.15
   5   3   4    8.40    0.71
   5   3   4    9.23    1.16
  -6  -3  -4   14.30    1.15
  -6  -3  -4   13.23    0.93
  -6  -3  -4   13.26    1.29
   6   3   4   12.55    1.43
   6   3   4   11.54    0.84
  -7  -3  -4    2.67    0.52
  -7  -3  -4    3.79    0.73
  -7  -3  -4    2.29    0.71
   7   3   4    2.36    0.71
  -8  -3  -4    0.80    0.44
  -8  -3  -4    1.17    0.52
  -9  -3  -4    1.29    0.58
  12  -4  -4    0.67    0.61
 -12   4   4   -0.32    0.39
  11  -4  -4    2.85    0.85
 -11   4   4    5.34    1.59
 -11   4   4    3.16    0.97
  10  -4  -4    0.24    0.40
 -10   4   4    0.92    0.76
   9  -4  -4    5.40    0.97
  -9   4   4    4.22    1.89
   8  -4  -4    4.63    0.62
   8  -4  -4    3.36    0.72
  -8   4   4    3.12    1.61
  -8   4   4    4.48    0.77
   7  -4  -4    2.97    0.65
  -7   4   4    2.59    0.58
  -7   4   4    2.55    1.45
   6  -4  -4    2.03    0.50
  -6   4   4    1.35    0.43
  -6   4   4    1.86    1.19
   5  -4  -4   10.68    0.90
  -5   4   4   12.11    0.99
   4  -4  -4    7.37    0.63
  -4   4   4    6.78    0.83
   3  -4  -4   44.83    2.04
  -3   4   4   42.38    1.69
  -3   4   4   45.14    1.71
  -3   4   4   41.43    1.46
  -3   4   4   40.50    2.14
   2  -4  -4    0.78    0.12
   2  -4  -4    1.05    0.13
   2  -4  -4    0.83    0.18
   2  -4  -4    1.31    0.14
  -2   4   4    0.86    0.22
  -2   4   4    0.29    0.28
  -2   4   4    0.82    0.16
  -2   4   4    0.44    0.17
  -2   4   4    0.96    0.21
   1  -4  -4    5.41    0.52
   1  -4  -4    5.75    0.49
   1  -4  -4    5.25    0.37
   1  -4  -4    5.74    0.35
  -1   4   4    5.45    0.41
  -1   4   4    5.94    0.47
  -1   4   4    5.74    0.51
  -1   4   4    6.73    0.83
  -1   4   4    6.03    0.41
   0  -4  -4   15.38    0.87
   0  -4  -4   15.70    0.75
   0  -4  -4   17.27    1.03
   0  -4  -4   16.96    0.88
   0   4   4   14.87    0.87
   0   4   4   14.50    1.12
   0   4   4   15.00    0.96
   0   4   4   15.21    0.90
  -1  -4  -4   28.72    1.21
  -1  -4  -4   29.31    1.59
  -1  -4  -4   27.87    1.44
  -1  -4  -4   25.91    1.37
   1   4   4   27.41    1.38
   1   4   4   27.40    1.50
   1   4   4   28.14    1.68
   1   4   4   28.10    1.38
  -2  -4  -4    6.86    0.91
  -2  -4  -4    9.17    0.74
  -2  -4  -4    8.79    0.62
  -2  -4  -4    8.55    0.71
   2   4   4    8.75    0.72
   2   4   4    8.56    1.02
   2   4   4    8.74    0.74
   2   4   4    9.12    0.86
  -3  -4  -4   12.59    1.00
  -3  -4  -4   12.76    1.14
  -3  -4  -4   13.75    0.85
  -3  -4  -4   15.01    1.01
   3   4   4   13.09    1.16
   3   4   4   15.04    1.04
   3   4   4   11.87    1.03
   3   4   4   11.62    0.90
  -4  -4  -4    2.04    0.49
  -4  -4  -4    2.37    0.64
  -4  -4  -4    2.03    0.50
  -4  -4  -4    1.50    0.37
   4   4   4    1.83    0.44
   4   4   4    1.48    0.56
   4   4   4    2.38    0.52
  -5  -4  -4   25.93    1.38
  -5  -4  -4   26.33    1.80
  -5  -4  -4   26.70    1.91
  -5  -4  -4   26.28    1.62
   5   4   4   24.21    1.43
   5   4   4   25.24    1.84
  -6  -4  -4    1.98    0.59
  -6  -4  -4    2.79    0.82
  -6  -4  -4    1.00    0.35
  -6  -4  -4    1.76    0.51
   6   4   4    1.05    0.35
   6   4   4    1.95    0.64
  -7  -4  -4    0.21    0.37
  -7  -4  -4    0.28    0.29
  -7  -4  -4    0.80    0.43
   7   4   4    0.13    0.45
   7   4   4    0.44    0.27
  -8  -4  -4    6.06    0.95
  -8  -4  -4    2.59    0.72
  12  -5  -4    5.22    1.15
 -12   5   4    7.23    1.29
  11  -5  -4    5.34    1.14
 -11   5   4   10.74    2.64
 -11   5   4    6.73    1.31
  10  -5  -4    0.87    0.50
 -10   5   4    1.82    1.25
   9  -5  -4    0.72    0.43
  -9   5   4    1.27    1.28
   8  -5  -4   21.53    1.62
   8  -5  -4   21.24    1.33
  -8   5   4   21.54    1.61
  -8   5   4   21.08    3.49
   7  -5  -4   45.01    2.52
  -7   5   4   47.13    5.45
  -7   5   4   43.24    2.47
   6  -5  -4    2.14    0.50
  -6   5   4    3.32    0.71
   5  -5  -4    6.61    0.67
  -5   5   4    7.42    1.00
   4  -5  -4    0.35    0.20
  -4   5   4    0.62    0.37
  -4   5   4    0.45    0.09
   3  -5  -4    8.87    0.61
  -3   5   4    8.74    1.02
  -3   5   4    9.33    0.69
  -3   5   4    9.28    0.48
  -3   5   4    9.41    0.56
  -3   5   4    9.71    0.53
   2  -5  -4    6.28    0.43
  -2   5   4    6.50    0.39
  -2   5   4    6.97    0.88
  -2   5   4    5.89    0.41
  -2   5   4    5.89    0.51
  -2   5   4    5.71    0.46
   1  -5  -4    6.78    0.55
   1  -5  -4    7.19    0.52
   1  -5  -4    7.16    0.48
   1  -5  -4    6.21    0.40
  -1   5   4    5.95    0.82
  -1   5   4    7.09    0.49
  -1   5   4    6.72    0.53
  -1   5   4    5.84    0.57
  -1   5   4    6.52    0.43
   0  -5  -4   97.31    3.88
   0  -5  -4   93.35    4.02
   0  -5  -4   91.94    3.78
   0  -5  -4  100.02    3.26
   0   5   4   98.35    3.77
   0   5   4   95.53    3.97
   0   5   4   97.08    4.23
   0   5   4   97.54    3.65
  -1  -5  -4    2.99    0.58
  -1  -5  -4    3.01    0.45
  -1  -5  -4    3.04    0.43
  -1  -5  -4    2.94    0.38
   1   5   4    2.52    0.46
   1   5   4    3.10    0.57
   1   5   4    3.62    0.69
   1   5   4    2.19    0.43
  -2  -5  -4   12.92    0.93
  -2  -5  -4   12.94    0.93
  -2  -5  -4   11.96    1.08
  -2  -5  -4   14.12    0.83
   2   5   4   14.28    0.98
   2   5   4   14.20    0.97
   2   5   4   11.30    1.28
   2   5   4   12.64    1.09
  -3  -5  -4    0.30    0.23
  -3  -5  -4    0.43    0.29
  -3  -5  -4    0.87    0.42
  -3  -5  -4    0.62    0.30
   3   5   4    0.31    0.27
   3   5   4    0.56    0.33
   3   5   4    0.43    0.44
   3   5   4    0.67    0.51
  -4  -5  -4    0.11    0.27
  -4  -5  -4    0.00    0.19
  -4  -5  -4   -0.10    0.18
  -4  -5  -4   -0.20    0.34
   4   5   4    0.01    0.26
   4   5   4   -0.04    0.32
   4   5   4    0.22    0.25
  -5  -5  -4    1.32    0.46
  -5  -5  -4    0.83    0.33
  -5  -5  -4    1.47    0.48
  -5  -5  -4    2.33    0.76
   5   5   4    1.19    0.62
   5   5   4    1.14    0.39
  -6  -5  -4    2.33    0.77
  -6  -5  -4    1.96    0.58
  -6  -5  -4    1.91    0.56
  -6  -5  -4    2.38    0.53
   6   5   4    1.55    0.67
   6   5   4    1.61    0.45
  -7  -5  -4    0.78    0.49
  -7  -5  -4    0.63    0.36
   7   5   4   -0.02    0.28
  -8  -5  -4    2.15    0.73
 -12   6   4   19.48    1.93
  11  -6  -4    0.17    0.38
 -11   6   4    0.47    0.40
  10  -6  -4    1.44    0.61
 -10   6   4    1.05    0.53
 -10   6   4    2.05    1.52
   9  -6  -4    1.94    0.60
  -9   6   4    1.78    0.65
  -9   6   4    1.42    1.29
   8  -6  -4    1.88    0.56
  -8   6   4    1.52    1.37
  -8   6   4    2.36    0.71
   7  -6  -4    0.82    0.37
  -7   6   4    1.38    0.57
   6  -6  -4   22.57    1.42
  -6   6   4   19.75    1.59
   5  -6  -4   33.71    1.79
  -5   6   4   32.96    2.07
   4  -6  -4    3.07    0.41
  -4   6   4    2.88    0.25
  -4   6   4    2.78    0.27
  -4   6   4    3.31    0.72
  -4   6   4    2.94    0.27
  -3   6   4    7.10    0.44
  -3   6   4    7.43    0.46
  -3   6   4    6.57    0.50
  -3   6   4    6.80    0.54
  -3   6   4    6.66    0.98
  -2   6   4    5.83    0.89
  -2   6   4    7.68    0.57
  -2   6   4    7.08    0.49
  -2   6   4    7.27    0.62
   1  -6  -4   17.73    0.81
   1  -6  -4   16.42    0.95
   1  -6  -4   18.12    0.89
  -1   6   4   17.55    1.11
  -1   6   4   16.55    1.35
  -1   6   4   17.89    1.01
  -1   6   4   16.91    0.97
   0  -6  -4    4.47    0.44
   0  -6  -4    4.50    0.54
   0  -6  -4    4.76    0.63
   0  -6  -4    4.84    0.45
   0   6   4    3.56    0.53
   0   6   4    5.37    0.71
   0   6   4    4.21    0.78
   0   6   4    5.78    0.66
  -1  -6  -4   26.75    1.25
  -1  -6  -4   25.67    1.59
  -1  -6  -4   26.50    1.41
  -1  -6  -4   27.55    1.43
   1   6   4   28.16    1.67
   1   6   4   29.71    1.54
   1   6   4   28.29    1.84
   1   6   4   27.92    1.46
  -2  -6  -4   19.39    1.03
  -2  -6  -4   17.67    1.35
  -2  -6  -4   16.95    1.15
  -2  -6  -4   18.18    1.14
   2   6   4   17.50    1.19
   2   6   4   17.96    1.36
   2   6   4   18.86    1.50
   2   6   4   19.62    1.21
  -3  -6  -4   13.43    1.06
  -3  -6  -4   15.21    1.12
  -3  -6  -4   15.56    0.97
  -3  -6  -4   13.42    1.41
   3   6   4   17.14    1.34
   3   6   4   18.23    1.49
   3   6   4   13.67    1.09
   3   6   4   15.40    1.13
  -4  -6  -4    5.13    1.00
  -4  -6  -4    6.00    0.72
  -4  -6  -4    5.41    0.80
  -4  -6  -4    4.35    0.82
   4   6   4    4.90    0.78
   4   6   4    7.81    1.16
  -5  -6  -4    4.78    0.97
  -5  -6  -4    2.58    0.52
  -5  -6  -4    2.04    0.56
   5   6   4    2.79    0.55
   5   6   4    3.00    0.80
  -6  -6  -4   -0.37    0.41
  -6  -6  -4    0.53    0.41
   6   6   4    0.93    0.40
   6   6   4    0.15    0.54
  -7  -6  -4    2.88    0.94
  -7  -6  -4    3.15    0.80
   7   6   4    2.89    0.58
  12  -7  -4   -0.05    0.39
  11  -7  -4    0.58    0.43
 -11   7   4    0.97    0.38
  10  -7  -4    1.32    0.57
 -10   7   4    2.65    1.57
 -10   7   4    1.33    0.60
   9  -7  -4    2.94    0.72
  -9   7   4    3.50    2.12
  -9   7   4    3.66    0.80
  -9   7   4    3.51    0.88
   8  -7  -4    0.31    0.30
  -8   7   4    0.21    0.30
  -8   7   4   -0.08    0.42
   7  -7  -4   20.41    1.42
  -7   7   4   21.37    1.75
   6  -7  -4    5.37    0.69
  -6   7   4    3.73    0.87
   5  -7  -4   42.04    2.08
  -5   7   4   43.16    2.55
   4  -7  -4   71.63    2.99
  -4   7   4   68.40    3.50
  -4   7   4   66.22    2.72
  -3   7   4   11.19    1.32
  -3   7   4   11.02    0.75
  -2   7   4   14.62    0.89
  -2   7   4   14.65    1.30
  -2   7   4   13.45    0.94
   1  -7  -4   16.85    0.95
  -1   7   4   16.53    1.15
  -1   7   4   15.40    1.38
  -1   7   4   17.28    1.04
  -1   7   4   17.57    1.06
   0  -7  -4    0.04    0.25
   0   7   4    0.42    0.29
   0   7   4    0.49    0.30
   0   7   4    0.22    0.37
   0   7   4    0.03    0.37
  -1  -7  -4   -0.18    0.27
   1   7   4    0.14    0.29
   1   7   4    0.49    0.46
   1   7   4    0.40    0.44
   1   7   4    0.42    0.28
  -2  -7  -4   24.39    1.64
   2   7   4   22.47    1.73
   2   7   4   21.13    1.35
   2   7   4   23.28    1.64
   2   7   4   24.12    1.47
  -3  -7  -4    1.40    0.54
   3   7   4    1.26    0.60
   3   7   4    0.82    0.41
   3   7   4    0.77    0.33
  -4  -7  -4   -0.38    0.37
   4   7   4    0.58    0.38
   4   7   4    0.79    0.56
  -5  -7  -4    0.30    0.53
   5   7   4    0.77    0.40
   5   7   4   -0.02    0.39
  -6  -7  -4    2.28    0.86
   6   7   4    1.65    0.52
   6   7   4    1.86    0.83
 -11   8   4   10.61    2.94
 -10   8   4    2.13    1.32
   9  -8  -4    0.19    0.29
  -9   8   4    0.73    1.31
  -9   8   4   -0.11    0.38
  -8   8   4    2.17    0.79
  -7   8   4   15.14    1.75
  -6   8   4  109.76    5.23
  -5   8   4   27.99    1.23
  -5   8   4   30.02    2.12
  -4   8   4    0.07    0.20
  -4   8   4    0.46    0.47
  -3   8   4   54.89    3.01
  -3   8   4   50.33    2.32
  -2   8   4   16.73    1.47
  -2   8   4   15.69    1.12
   1  -8  -4    1.02    0.29
  -1   8   4    1.18    0.38
  -1   8   4    1.02    0.55
  -1   8   4    0.91    0.35
  -1   8   4    0.81    0.45
   0  -8  -4    5.18    0.66
   0   8   4    7.68    0.79
   0   8   4    5.56    0.72
   0   8   4    5.60    0.84
   0   8   4    5.63    1.01
  -1  -8  -4    1.02    0.39
   1   8   4    0.54    0.35
   1   8   4    1.86    0.41
   1   8   4    1.43    0.57
   1   8   4    1.62    0.68
  -2  -8  -4   11.25    1.20
   2   8   4   11.30    1.19
   2   8   4    9.45    1.20
   2   8   4   11.73    1.47
   2   8   4   12.01    0.97
  -3  -8  -4    9.74    1.26
   3   8   4   11.45    1.48
   3   8   4    9.05    1.10
  -4  -8  -4    1.36    0.63
   4   8   4    1.33    0.54
   4   8   4    1.32    0.66
  -5  -8  -4    0.16    0.54
   5   8   4    0.01    0.52
   5   8   4    0.30    0.37
 -11   9   4    8.00    2.59
 -10   9   4   11.96    3.62
  -9   9   4   15.61    1.98
  -8   9   4    5.79    1.24
  -7   9   4    3.30    0.97
  -6   9   4   11.81    1.59
  -6   9   4   10.93    0.56
  -5   9   4    0.36    0.50
  -5   9   4    0.20    0.20
  -4   9   4   35.73    1.77
  -4   9   4   39.75    2.60
  -3   9   4   -0.43    0.30
  -3   9   4   -0.23    0.24
  -2   9   4    6.28    0.80
  -2   9   4    6.44    1.10
   1  -9  -4    7.38    0.52
  -1   9   4    5.83    1.08
  -1   9   4    7.75    0.96
  -1   9   4    7.47    0.78
   0  -9  -4   -0.04    0.23
   0   9   4    0.24    0.41
   0   9   4    0.28    0.42
   0   9   4    0.37    0.34
   0   9   4    0.11    0.25
  -1  -9  -4    2.00    0.51
   1   9   4    1.96    0.68
   1   9   4    2.06    0.71
   1   9   4    2.58    0.59
  -2  -9  -4    6.47    0.96
   2   9   4    7.85    1.26
   2   9   4    7.62    1.15
   2   9   4    8.87    1.11
  -3  -9  -4    4.88    0.92
   3   9   4    5.97    1.15
   3   9   4    6.10    0.99
  -4  -9  -4   -0.13    0.44
   4   9   4    0.49    0.47
   4   9   4   -0.72    0.43
  -5  -9  -4    5.42    1.12
   5   9   4    6.30    1.26
   5   9   4    3.03    0.73
 -10  10   4    7.62    1.51
 -10  10   4   16.72    3.97
  -9  10   4    0.78    0.64
  -8  10   4    4.57    1.11
  -7  10   4    7.01    1.31
  -6  10   4   -0.39    0.40
  -6  10   4   -0.26    0.19
  -5  10   4    5.03    1.13
  -5  10   4    5.81    0.64
  -4  10   4   15.69    1.07
  -4  10   4   16.53    1.96
  -3  10   4    6.78    1.19
  -3  10   4    6.31    0.81
  -2  10   4    0.58    0.42
  -2  10   4    0.69    0.54
  -1  10   4    1.97    0.63
  -1  10   4    2.22    0.76
   0 -10  -4    0.65    0.30
   0  10   4    0.90    0.55
   0  10   4    0.48    0.60
  -1 -10  -4    1.62    0.49
   1  10   4    2.20    0.76
   1  10   4    2.45    0.80
   1  10   4    2.08    0.57
  -2 -10  -4    0.83    0.46
   2  10   4    3.16    0.75
   2  10   4    1.86    0.79
   2  10   4    0.79    0.63
  -3 -10  -4    1.69    0.59
   3  10   4    1.21    0.70
   3  10   4    0.76    0.55
  -4 -10  -4    0.48    0.54
   4  10   4    0.77    0.77
   4  10   4    0.40    0.51
 -10  11   4   -0.33    0.55
  -9  11   4    5.27    1.29
  -8  11   4    2.74    0.97
  -7  11   4    0.49    0.23
  -7  11   4    0.36    0.53
  -6  11   4    6.90    1.37
  -6  11   4    7.71    0.68
  -5  11   4   12.46    1.79
  -5  11   4   16.09    1.09
  -4  11   4    1.35    0.77
  -4  11   4    3.90    0.68
  -3  11   4   -0.27    0.42
  -3  11   4   -0.08    0.35
  -2  11   4    2.23    0.84
  -2  11   4    1.51    0.55
  -1  11   4    1.75    0.63
  -1  11   4    1.82    0.77
   0 -11  -4    0.16    0.24
   0  11   4   -0.30    0.46
   0  11   4   -0.55    0.39
  -1 -11  -4   -0.06    0.29
   1  11   4   -0.11    0.53
   1  11   4    0.65    0.63
   1  11   4   -0.11    0.39
  -2 -11  -4    2.06    0.60
   2  11   4    2.69    0.93
   2  11   4    2.37    0.77
  -9  12   4    1.72    0.91
  -8  12   4    4.11    1.16
  -7  12   4    0.57    0.65
  -7  12   4    0.10    0.25
  -6  12   4    0.25    0.70
  -6  12   4    1.05    0.40
  -5  12   4    0.20    0.56
  -5  12   4    0.12    0.39
  -4  12   4    0.89    0.50
  -4  12   4    1.32    0.73
  -3  12   4    3.69    1.02
  -3  12   4    5.74    0.89
  -2  12   4    0.11    0.63
  -2  12   4    0.44    0.48
  -1  12   4   14.22    1.89
   0  12   4    2.02    0.85
   0  12   4    1.03    0.69
  -1 -12  -4   -0.18    0.26
   1  12   4   -0.13    0.60
   1  12   4    0.03    0.64
  -7  13   4    0.11    0.36
  -7  13   4   -0.10    0.67
  -6  13   4   14.43    2.08
  -6  13   4   13.60    1.17
  -5  13   4    0.89    0.53
  -5  13   4    1.39    0.79
  -4  13   4    1.88    0.65
  -4  13   4    2.30    0.93
  -3  13   4   -0.73    0.42
  -3  13   4   -0.12    0.60
  -2  13   4    0.90    0.74
  -2  13   4    0.53    0.58
  -1  13   4    5.60    1.10
  -1  13   4    7.38    1.49
   1  15  -5    1.24    0.70
   1  15  -5    1.20    0.81
   0  15  -5   -0.14    0.55
   0  15  -5    1.50    0.80
  -1  15  -5    3.55    0.94
  -1  15  -5    3.29    1.19
  -2  15  -5    0.71    0.59
  -2  15  -5    0.50    0.75
   2 -15   5    0.29    0.55
  -3  15  -5    2.31    0.73
  -3  15  -5    2.96    1.20
   3 -15   5    4.31    1.09
  -4  15  -5   -0.09    0.44
  -4  15  -5   -0.80    0.58
   4 -15   5    0.25    0.53
  -5  15  -5    1.60    0.59
  -5  15  -5    1.72    1.00
   5 -15   5    3.52    1.05
  -6  15  -5   -0.08    0.42
  -6  15  -5    0.97    0.94
   6 -15   5    0.19    0.57
   3  14  -5    2.38    0.81
  -3 -14   5    3.75    0.65
   2  14  -5    5.24    1.16
   2  14  -5    2.61    0.88
  -2 -14   5    4.24    0.52
   1  14  -5    1.00    0.74
   1  14  -5    2.39    0.83
   0  14  -5    0.00    0.50
   0  14  -5    0.64    0.64
  -1  14  -5    0.16    0.51
  -1  14  -5   -0.12    0.60
   1 -14   5   -0.26    0.37
  -2  14  -5    0.47    0.69
  -2  14  -5    0.53    0.52
   2 -14   5    1.19    0.64
  -3  14  -5   10.83    1.23
  -3  14  -5   16.15    2.34
   3 -14   5   11.35    1.60
  -4  14  -5   16.57    2.49
  -4  14  -5   18.76    1.41
   4 -14   5   17.34    2.09
  -5  14  -5    0.40    0.41
  -5  14  -5    0.10    0.71
   5 -14   5    0.55    0.56
  -6  14  -5    1.40    0.46
  -6  14  -5    0.99    0.89
   6 -14   5    1.57    0.75
  -7  14  -5    0.97    0.89
   7 -14   5    0.38    0.56
   4  13  -5    0.89    0.58
  -4 -13   5    0.98    0.48
  -4 -13   5    2.42    0.65
   3  13  -5   -0.43    0.36
   3  13  -5    0.55    0.57
   3  13  -5    0.33    0.44
  -3 -13   5   -0.12    0.32
   2  13  -5   11.83    1.70
   2  13  -5    7.77    1.22
  -2 -13   5   13.37    0.91
   1  13  -5    3.43    0.84
   1  13  -5    3.31    1.01
  -1 -13   5    4.10    0.38
   0  13  -5    0.32    0.53
   0  13  -5    0.23    0.53
   0 -13   5   -0.24    0.31
  -1  13  -5    1.22    0.61
  -1  13  -5    2.37    0.92
   1 -13   5    2.56    0.79
  -2  13  -5    0.29    0.58
  -2  13  -5    0.05    0.39
   2 -13   5   -0.06    0.45
  -3  13  -5   25.64    1.63
  -3  13  -5   17.33    2.43
   3 -13   5   25.73    2.04
  -4  13  -5    3.60    1.20
  -4  13  -5    4.95    0.74
   4 -13   5    3.65    0.95
  -5  13  -5   -0.47    0.25
  -5  13  -5    0.89    0.76
   5 -13   5   -0.07    0.44
  -6  13  -5   -1.45    0.55
  -6  13  -5    0.01    0.28
   6 -13   5   -0.72    0.34
  -7  13  -5   -0.52    0.68
   7 -13   5    1.44    0.77
  -8  13  -5    1.20    0.95
   8 -13   5    1.58    0.83
   6  12  -5    0.09    0.48
  -6 -12   5    0.33    0.52
   5  12  -5    0.16    0.47
  -5 -12   5    0.26    0.45
   4  12  -5    1.10    0.56
  -4 -12   5    0.93    0.48
  -4 -12   5    1.06    0.47
   3  12  -5    0.42    0.47
   3  12  -5    0.33    0.45
   3  12  -5    1.15    0.64
  -3 -12   5    0.77    0.39
  -3 -12   5    0.09    0.31
   2  12  -5    6.97    1.22
   2  12  -5    5.33    1.00
   2  12  -5    6.05    0.94
  -2 -12   5    6.12    0.71
   1  12  -5   11.87    1.70
   1  12  -5    8.99    1.24
  -1 -12   5   10.47    0.69
   0  12  -5    0.66    0.60
   0  12  -5    2.55    0.71
   0 -12   5    0.20    0.37
  -1  12  -5    4.03    0.78
  -1  12  -5    4.14    1.12
   1 -12   5    5.49    1.01
  -2  12  -5    5.14    0.79
  -2  12  -5    6.04    1.40
   2 -12   5    7.61    1.21
  -3  12  -5    0.74    0.39
  -3  12  -5    0.92    0.68
   3 -12   5   -0.08    0.33
  -4  12  -5    3.35    1.13
  -4  12  -5    1.36    0.43
   4 -12   5    1.83    0.68
  -5  12  -5   -0.15    0.60
  -5  12  -5    0.06    0.26
   5 -12   5    0.30    0.47
   6 -12   5   28.65    2.30
   7 -12   5    2.68    0.90
   8 -12   5    0.93    0.59
   9 -12   5    1.72    0.78
   7  11  -5   -0.25    0.37
  -7 -11   5    0.43    0.56
   6  11  -5    9.97    1.36
  -6 -11   5   10.49    1.28
   5  11  -5   -0.11    0.40
  -5 -11   5   -0.19    0.37
   4  11  -5    1.10    0.53
   4  11  -5    1.12    0.57
  -4 -11   5    0.55    0.38
   3  11  -5    5.86    0.92
   3  11  -5    6.63    1.15
  -3 -11   5    7.00    0.88
  -3 -11   5    5.47    0.78
   2  11  -5    0.61    0.53
   2  11  -5   -0.35    0.31
   2  11  -5    0.35    0.35
  -2 -11   5    0.28    0.28
   1  11  -5   28.90    2.03
   1  11  -5   33.67    2.43
  -1 -11   5   33.21    1.52
  -1 -11   5   35.66    2.08
   0  11  -5    8.31    1.39
   0  11  -5    8.42    1.08
   0 -11   5    7.07    1.05
  -1  11  -5   15.64    2.01
  -1  11  -5   13.85    1.16
   1 -11   5   12.05    1.42
  -2  11  -5    2.61    0.97
  -2  11  -5    1.67    0.47
   2 -11   5    2.21    0.67
  -3  11  -5    2.19    0.47
  -3  11  -5    1.97    0.81
   3 -11   5    3.10    0.79
  -4  11  -5    4.40    0.74
  -4  11  -5    2.59    0.46
   4 -11   5    2.25    0.72
  -5  11  -5   11.39    0.67
  -5  11  -5   11.71    1.06
   5 -11   5   12.91    1.69
  -6  11  -5    2.53    0.62
   6 -11   5    1.85    0.68
  -7  11  -5    1.09    0.43
   7 -11   5    0.66    0.57
  -8  11  -5    0.96    0.39
   8 -11   5   -0.26    0.35
   9 -11   5   -0.05    0.45
   7  10  -5   -0.03    0.41
  -7 -10   5   -0.22    0.43
   6  10  -5   10.52    1.31
  -6 -10   5   10.99    1.32
   5  10  -5    1.51    0.58
  -5 -10   5    1.35    0.54
   4  10  -5    0.05    0.34
   4  10  -5    0.02    0.41
   4  10  -5    0.31    0.37
  -4 -10   5   -0.05    0.30
   3  10  -5   22.95    1.62
   3  10  -5   27.54    1.88
  -3 -10   5   25.51    1.54
   2  10  -5   22.34    1.73
   2  10  -5   17.82    1.32
   2  10  -5   18.06    1.34
   2  10  -5   19.66    1.53
  -2 -10   5   20.55    1.22
   1  10  -5    0.40    0.28
   1  10  -5    0.67    0.56
   1  10  -5    0.72    0.52
   1  10  -5    0.50    0.27
  -1 -10   5    0.19    0.20
  -1 -10   5    0.85    0.41
   0  10  -5   -0.12    0.36
   0  10  -5    0.13    0.42
   0  10  -5    0.13    0.26
   0 -10   5    0.32    0.13
   0 -10   5    0.29    0.33
   0 -10   5    0.25    0.12
  -1  10  -5   20.22    1.34
  -1  10  -5   20.57    1.44
  -1  10  -5   21.07    2.28
   1 -10   5   18.68    1.50
  -2  10  -5    4.94    0.81
  -2  10  -5    4.87    0.66
   2 -10   5    3.60    0.77
  -3  10  -5    0.62    0.31
  -3  10  -5    0.35    0.37
   3 -10   5    0.48    0.44
  -4  10  -5    4.72    0.45
  -4  10  -5    5.94    0.82
   4 -10   5    4.50    0.93
  -5  10  -5   10.47    1.01
   5 -10   5   10.16    1.43
  -6  10  -5   18.27    1.42
   6 -10   5   15.21    1.79
  -7  10  -5    6.78    1.02
   7 -10   5    7.04    1.24
  -8  10  -5    0.57    0.38
   8 -10   5    0.24    0.41
   9 -10   5   -0.23    0.34
 -10  10  -5    8.07    0.83
   8   9  -5    2.68    0.66
  -8  -9   5    2.79    0.83
  -8  -9   5    3.17    0.78
   7   9  -5    1.27    0.53
  -7  -9   5    1.15    0.56
  -7  -9   5    0.70    0.54
   6   9  -5    3.06    0.74
   6   9  -5    2.44    0.68
  -6  -9   5    2.05    0.69
  -6  -9   5    2.75    0.66
   5   9  -5    0.83    0.44
   5   9  -5    0.83    0.49
  -5  -9   5    0.90    0.47
  -5  -9   5    1.06    0.45
   4   9  -5    1.18    0.47
   4   9  -5    1.46    0.51
   4   9  -5    2.52    0.69
   4   9  -5    1.72    0.48
  -4  -9   5    1.54    0.50
   3   9  -5    4.06    0.69
   3   9  -5    6.06    0.85
   3   9  -5    4.28    0.83
  -3  -9   5    4.24    0.66
   2   9  -5    0.19    0.24
   2   9  -5   -0.18    0.31
   2   9  -5   -0.29    0.22
   2   9  -5   -0.42    0.42
  -2  -9   5    0.14    0.24
  -2  -9   5    0.05    0.26
  -2  -9   5   -0.30    0.25
   1   9  -5   10.19    1.14
   1   9  -5   12.59    0.91
   1   9  -5   11.60    0.89
   1   9  -5   11.76    1.47
  -1  -9   5   10.30    1.13
  -1  -9   5   11.15    0.76
   0   9  -5   24.59    1.92
   0   9  -5   24.03    1.44
   0   9  -5   22.68    1.48
   0  -9   5   22.50    0.99
   0  -9   5   23.07    1.58
   0  -9   5   22.99    1.00
  -1   9  -5    7.82    0.95
  -1   9  -5   10.09    0.87
   1  -9   5    9.06    1.14
  -2   9  -5    7.82    0.71
  -2   9  -5    8.09    0.91
   2  -9   5    7.00    1.00
  -3   9  -5    5.26    0.76
  -3   9  -5    4.36    0.50
   3  -9   5    4.30    0.84
  -4   9  -5   -0.07    0.12
  -4   9  -5    0.05    0.30
   4  -9   5   -0.21    0.29
  -5   9  -5    1.96    0.52
   5  -9   5    2.97    0.76
  -6   9  -5    0.78    0.42
   6  -9   5    0.74    0.52
  -7   9  -5   15.14    1.37
   7  -9   5   13.82    1.72
  -8   9  -5    1.43    0.59
   8  -9   5    1.80    0.77
  -9   9  -5    6.48    1.10
   9  -9   5    5.13    1.12
 -10   9  -5    4.74    0.91
  10  -9   5    3.18    0.93
   9   8  -5    0.06    0.30
   9   8  -5    0.20    0.44
  -9  -8   5   -0.04    0.47
   8   8  -5    0.15    0.36
   8   8  -5    0.62    0.49
  -8  -8   5   -0.50    0.39
  -8  -8   5    0.89    0.52
   7   8  -5    3.59    0.86
   7   8  -5    4.20    0.77
  -7  -8   5    4.60    0.82
  -7  -8   5    4.39    0.90
   6   8  -5    5.64    0.84
   6   8  -5    4.67    0.91
  -6  -8   5    5.18    0.88
  -6  -8   5    5.59    0.82
   5   8  -5    6.10    0.91
   5   8  -5    5.52    0.90
  -5  -8   5    4.30    0.76
  -5  -8   5    4.86    0.77
   4   8  -5    3.12    0.63
   4   8  -5    3.28    0.65
   4   8  -5    2.72    0.68
   4   8  -5    2.78    0.59
  -4  -8   5    3.00    0.59
  -4  -8   5    3.20    0.48
  -4  -8   5    2.26    0.51
   3   8  -5   29.49    1.79
   3   8  -5   34.59    1.77
   3   8  -5   30.27    1.84
  -3  -8   5   28.09    1.59
  -3  -8   5   27.16    1.26
  -3  -8   5   26.82    1.52
   2   8  -5    0.03    0.20
   2   8  -5   -0.13    0.22
   2   8  -5    0.34    0.47
   2   8  -5   -0.17    0.25
  -2  -8   5   -0.06    0.24
  -2  -8   5   -0.15    0.20
  -2  -8   5    0.18    0.12
  -2  -8   5    0.09    0.23
  -2  -8   5    0.01    0.23
   1   8  -5    3.65    0.69
   1   8  -5    3.76    0.58
   1   8  -5    2.96    0.53
   1   8  -5    5.09    0.93
  -1  -8   5    3.81    0.47
  -1  -8   5    2.87    0.58
  -1  -8   5    3.63    0.42
   0   8  -5    0.48    0.41
   0   8  -5    0.61    0.37
   0   8  -5    0.35    0.21
   0  -8   5    0.82    0.36
   0  -8   5    0.49    0.15
   0  -8   5    0.87    0.19
  -1   8  -5   73.85    3.31
  -1   8  -5   76.44    3.65
  -1   8  -5   88.56    3.20
   1  -8   5   76.39    3.62
  -2   8  -5    5.70    0.77
  -2   8  -5    5.22    0.57
   2  -8   5    5.35    0.86
  -3   8  -5   40.14    2.14
  -3   8  -5   40.26    1.67
   3  -8   5   38.76    1.58
   3  -8   5   37.51    2.31
  -4   8  -5    4.45    0.46
  -4   8  -5    4.87    0.78
   4  -8   5    3.66    0.79
   4  -8   5    3.76    0.48
  -5   8  -5    0.67    0.40
  -5   8  -5    0.67    0.26
   5  -8   5    0.24    0.21
   5  -8   5    0.38    0.42
  -6   8  -5    0.33    0.34
   6  -8   5   -0.02    0.19
   6  -8   5   -0.11    0.28
  -7   8  -5    1.87    0.58
   7  -8   5    0.94    0.54
   7  -8   5    0.77    0.34
  -8   8  -5    0.75    0.43
   8  -8   5    0.21    0.46
  -9   8  -5    3.25    0.81
   9  -8   5    2.09    0.79
 -10   8  -5    2.14    0.73
  10  -8   5    2.83    0.94
  10   7  -5    0.95    0.59
 -10  -7   5    0.57    0.57
   9   7  -5   -0.02    0.38
   9   7  -5   -0.09    0.23
  -9  -7   5    0.45    0.49
   8   7  -5    0.39    0.42
   8   7  -5    0.34    0.33
  -8  -7   5    0.04    0.40
   7   7  -5    6.75    1.11
   7   7  -5    6.70    0.90
  -7  -7   5   10.07    1.13
  -7  -7   5    7.71    1.03
   6   7  -5   19.04    1.38
   6   7  -5   21.39    1.67
  -6  -7   5   21.11    1.52
  -6  -7   5   21.07    1.42
   5   7  -5   22.82    1.50
   5   7  -5   25.70    1.72
  -5  -7   5   23.54    1.29
  -5  -7   5   23.10    1.54
  -5  -7   5   22.60    1.45
   4   7  -5    1.45    0.44
   4   7  -5    1.13    0.42
   4   7  -5    0.97    0.48
   4   7  -5    1.52    0.43
  -4  -7   5    0.89    0.37
  -4  -7   5    1.33    0.30
  -4  -7   5    1.29    0.41
   3   7  -5    1.59    0.50
   3   7  -5    1.90    0.45
   3   7  -5    0.94    0.36
   3   7  -5    0.74    0.43
  -3  -7   5    1.75    0.42
  -3  -7   5    1.74    0.38
  -3  -7   5    1.77    0.30
  -3  -7   5    1.20    0.36
   2   7  -5   -0.23    0.30
   2   7  -5   -0.23    0.30
   2   7  -5    0.23    0.22
   2   7  -5    0.10    0.24
  -2  -7   5    0.27    0.22
  -2  -7   5    0.17    0.11
  -2  -7   5   -0.06    0.22
  -2  -7   5    0.19    0.22
  -2  -7   5    0.18    0.24
   1   7  -5   16.33    1.10
   1   7  -5   15.18    0.97
   1   7  -5   15.29    1.05
  -1  -7   5   15.02    1.06
  -1  -7   5   13.99    0.79
  -1  -7   5   15.44    0.85
  -1  -7   5   13.15    0.57
   0   7  -5   13.74    0.99
   0   7  -5   14.42    1.17
   0   7  -5   18.79    0.96
   0  -7   5   13.96    0.72
   0  -7   5   13.99    1.08
   0  -7   5   13.63    0.70
  -1   7  -5    2.57    0.44
  -1   7  -5    2.69    0.56
   1  -7   5    1.84    0.48
  -2   7  -5    5.16    0.47
  -2   7  -5    4.74    0.38
  -2   7  -5    4.46    0.64
   2  -7   5    4.66    0.32
   2  -7   5    4.51    0.77
  -3   7  -5   25.27    1.55
  -3   7  -5   24.14    1.04
  -3   7  -5   25.43    1.10
  -3   7  -5   26.10    1.09
   3  -7   5   28.20    1.79
   3  -7   5   25.13    1.15
  -4   7  -5   11.09    1.00
  -4   7  -5   11.00    0.70
   4  -7   5   11.30    0.74
   4  -7   5   10.52    1.26
  -5   7  -5   19.95    1.07
  -5   7  -5   18.56    1.41
   5  -7   5   15.03    1.42
   5  -7   5   19.04    1.14
  -6   7  -5    3.43    0.72
   6  -7   5    3.32    0.60
   6  -7   5    4.24    0.91
  -7   7  -5    0.56    0.36
   7  -7   5    0.44    0.49
   7  -7   5    0.19    0.26
  -8   7  -5   38.66    2.61
   8  -7   5   40.63    2.67
  -9   7  -5    4.12    0.95
   9  -7   5    2.78    0.86
 -10   7  -5    1.23    0.54
  10  -7   5    0.90    0.63
  10   6  -5    3.52    0.92
 -10  -6   5    4.00    0.90
   9   6  -5   15.43    1.60
  -9  -6   5   13.95    1.33
   8   6  -5    2.99    0.82
   8   6  -5    3.51    0.56
  -8  -6   5    3.80    0.77
   7   6  -5   16.38    1.18
   7   6  -5   16.35    1.51
  -7  -6   5   16.48    1.25
  -7  -6   5   15.80    1.34
   6   6  -5   26.91    1.61
   6   6  -5   28.56    1.95
  -6  -6   5   28.48    1.74
  -6  -6   5   26.12    1.59
   5   6  -5   23.12    1.52
   5   6  -5   23.24    1.42
   5   6  -5   24.75    1.22
   5   6  -5   22.02    1.59
  -5  -6   5   20.64    1.35
  -5  -6   5   22.31    1.45
  -5  -6   5   21.22    1.23
   4   6  -5   10.60    0.91
   4   6  -5   11.48    1.02
   4   6  -5   11.36    0.84
   4   6  -5   11.70    1.08
  -4  -6   5   10.33    0.73
  -4  -6   5   11.01    0.92
  -4  -6   5   10.10    0.85
   3   6  -5   31.05    1.72
   3   6  -5   29.64    1.76
   3   6  -5   29.35    1.65
   3   6  -5   29.49    1.61
  -3  -6   5   29.71    1.56
  -3  -6   5   31.49    1.36
  -3  -6   5   30.50    1.54
  -3  -6   5   31.29    1.51
   2   6  -5   55.12    2.48
   2   6  -5   54.72    2.71
   2   6  -5   53.00    2.56
   2   6  -5   54.08    2.71
  -2  -6   5   58.75    2.40
  -2  -6   5   57.41    2.39
  -2  -6   5   57.38    2.41
  -2  -6   5   57.19    2.11
  -2  -6   5   56.96    2.49
   1   6  -5    1.18    0.38
   1   6  -5    0.90    0.27
   1   6  -5    0.89    0.34
  -1  -6   5    1.00    0.15
  -1  -6   5    1.47    0.26
  -1  -6   5    0.86    0.29
  -1  -6   5    1.28    0.26
   0   6  -5    3.55    0.52
   0   6  -5    2.43    0.39
   0   6  -5    2.85    0.61
   0  -6   5    3.08    0.32
   0  -6   5    2.41    0.28
   0  -6   5    2.53    0.17
   0  -6   5    3.04    0.55
  -1   6  -5    7.46    0.61
  -1   6  -5    8.08    0.57
  -1   6  -5    7.10    0.73
   1  -6   5    7.46    0.37
   1  -6   5    7.24    0.86
  -2   6  -5    3.35    0.57
  -2   6  -5    2.89    0.30
  -2   6  -5    3.47    0.39
   2  -6   5    2.61    0.30
   2  -6   5    2.46    0.54
  -3   6  -5   29.79    1.33
  -3   6  -5   31.98    1.26
  -3   6  -5   33.12    1.24
  -3   6  -5   29.14    1.76
   3  -6   5   31.54    1.39
   3  -6   5   31.20    1.90
  -4   6  -5    0.92    0.38
  -4   6  -5    0.95    0.27
   4  -6   5    1.20    0.47
   4  -6   5    0.63    0.23
  -5   6  -5    7.39    0.99
  -5   6  -5    6.22    0.68
   5  -6   5    7.37    1.09
   5  -6   5    6.77    0.76
  -6   6  -5   13.55    1.26
   6  -6   5   12.96    1.51
   6  -6   5   14.09    1.05
  -7   6  -5    4.93    0.91
   7  -6   5    4.98    0.77
   7  -6   5    3.97    0.88
  -8   6  -5    6.21    0.58
  -8   6  -5    6.84    1.17
   8  -6   5    6.04    1.11
  -9   6  -5   11.39    0.78
  -9   6  -5   10.51    1.53
   9  -6   5    8.54    1.39
 -10   6  -5   12.79    1.77
  10  -6   5   11.94    1.68
 -11  -5   5    0.50    0.52
  10   5  -5   -0.51    0.34
 -10  -5   5    0.96    0.52
   9   5  -5    0.69    0.51
  -9  -5   5    1.23    0.53
   8   5  -5    1.71    0.61
   8   5  -5    1.77    0.31
  -8  -5   5    1.30    0.49
   7   5  -5    1.94    0.64
   7   5  -5    1.62    0.41
  -7  -5   5    2.23    0.61
  -7  -5   5    1.89    0.52
   6   5  -5   -0.01    0.29
   6   5  -5   -0.01    0.21
  -6  -5   5    0.06    0.30
  -6  -5   5    0.05    0.28
   5   5  -5    1.66    0.39
   5   5  -5    1.44    0.27
   5   5  -5    1.37    0.46
   5   5  -5    1.77    0.48
  -5  -5   5    1.18    0.32
  -5  -5   5    1.17    0.39
  -5  -5   5    1.92    0.47
   4   5  -5    4.36    0.70
   4   5  -5    4.28    0.60
   4   5  -5    3.13    0.60
   4   5  -5    3.63    0.46
  -4  -5   5    4.70    0.56
  -4  -5   5    2.95    0.51
  -4  -5   5    3.62    0.51
   3   5  -5   45.99    2.16
   3   5  -5   43.50    2.03
   3   5  -5   39.13    2.00
   3   5  -5   42.60    2.26
  -3  -5   5   42.18    1.96
  -3  -5   5   42.84    1.88
  -3  -5   5   44.33    1.98
  -3  -5   5   45.53    1.81
   2   5  -5    4.17    0.54
   2   5  -5    5.93    0.70
   2   5  -5    5.87    0.71
  -2  -5   5    5.37    0.51
  -2  -5   5    5.43    0.56
  -2  -5   5    5.68    0.51
  -2  -5   5    5.02    0.56
  -2  -5   5    5.28    0.40
   1   5  -5    0.09    0.17
   1   5  -5    0.07    0.23
   1   5  -5    0.39    0.39
  -1  -5   5    0.12    0.15
  -1  -5   5   -0.01    0.13
  -1  -5   5   -0.08    0.13
   0   5  -5    0.80    0.24
   0   5  -5    0.42    0.24
   0   5  -5    0.60    0.42
   0  -5   5    0.31    0.13
   0  -5   5    0.55    0.14
   0  -5   5    0.49    0.24
  -1   5  -5   -0.19    0.18
  -1   5  -5    0.10    0.14
  -1   5  -5   -0.50    0.22
   1  -5   5    0.09    0.04
   1  -5   5   -0.05    0.19
   1  -5   5    0.11    0.09
   1  -5   5    0.08    0.05
  -2   5  -5   97.45    3.67
  -2   5  -5   99.39    4.36
  -2   5  -5   93.05    3.73
   2  -5   5   97.92    4.17
   2  -5   5   98.51    3.47
  -3   5  -5   51.65    1.99
  -3   5  -5   50.87    1.96
  -3   5  -5   48.06    2.53
  -3   5  -5   49.49    1.92
   3  -5   5   48.77    2.54
   3  -5   5   48.87    2.03
  -4   5  -5    0.12    0.27
  -4   5  -5    0.47    0.21
   4  -5   5    0.41    0.32
   4  -5   5    0.27    0.19
  -5   5  -5   30.47    2.00
  -5   5  -5   37.37    1.80
   5  -5   5   32.77    1.68
   5  -5   5   31.82    2.02
  -6   5  -5    0.28    0.34
  -6   5  -5    0.61    0.20
   6  -5   5   -0.01    0.37
   6  -5   5    0.71    0.31
  -7   5  -5    8.39    0.64
  -7   5  -5    8.97    1.27
   7  -5   5    9.46    1.08
   7  -5   5    9.30    1.31
  -8   5  -5    0.29    0.21
  -8   5  -5    0.08    0.34
   8  -5   5   -0.05    0.43
  -9   5  -5    1.00    0.56
   9  -5   5    0.96    0.60
 -10   5  -5    6.00    1.21
  11   4  -5    4.26    1.07
 -11  -4   5    4.57    0.88
  10   4  -5   12.35    1.69
 -10  -4   5   14.25    1.24
   9   4  -5   -0.16    0.35
  -9  -4   5   -0.06    0.24
  -9  -4   5    0.41    0.39
   8   4  -5   13.82    1.67
  -8  -4   5   13.56    1.08
  -8  -4   5   13.64    0.91
   7   4  -5    2.04    0.65
   7   4  -5    1.56    0.33
  -7  -4   5    1.37    0.43
   6   4  -5   -0.14    0.23
   6   4  -5    0.08    0.19
  -6  -4   5    0.10    0.27
   5   4  -5    5.64    0.67
   5   4  -5    5.29    0.85
   5   4  -5    5.33    0.33
   5   4  -5    6.14    0.55
  -5  -4   5    6.29    1.94
  -5  -4   5    6.05    0.66
  -5  -4   5    6.10    0.72
  -5  -4   5    5.74    0.68
   4   4  -5    1.03    0.22
   4   4  -5    0.80    0.35
   4   4  -5    1.10    0.40
   4   4  -5    0.80    0.28
  -4  -4   5    0.77    1.02
  -4  -4   5    0.93    0.30
  -4  -4   5    1.13    0.32
  -4  -4   5    1.03    0.27
   3   4  -5  109.66    4.40
   3   4  -5  114.83    4.59
   3   4  -5  117.10    5.06
  -3  -4   5  113.31    4.36
  -3  -4   5  116.80    4.27
  -3  -4   5  110.85    4.45
  -3  -4   5  114.96    4.14
   2   4  -5   42.12    2.05
   2   4  -5   45.51    2.21
   2   4  -5   43.89    1.97
  -2  -4   5   43.91    1.88
  -2  -4   5   44.14    1.88
  -2  -4   5   45.95    1.93
  -2  -4   5   42.93    1.90
   1   4  -5   22.17    1.20
   1   4  -5   24.16    1.38
   1   4  -5   21.61    1.13
  -1  -4   5   22.24    1.18
  -1  -4   5   20.65    1.02
  -1  -4   5   20.03    1.02
   0   4  -5   25.55    1.26
   0   4  -5   25.68    1.47
   0   4  -5   26.35    1.32
   0  -4   5   25.23    1.12
   0  -4   5   26.80    1.41
   0  -4   5   27.96    1.13
  -1   4  -5   35.84    1.67
  -1   4  -5   38.52    1.66
  -1   4  -5   37.22    1.92
   1  -4   5   36.30    1.41
   1  -4   5   39.19    1.91
   1  -4   5   39.85    1.49
  -2   4  -5   61.72    2.48
  -2   4  -5   65.38    2.58
  -2   4  -5   65.47    2.53
  -2   4  -5   64.10    3.02
   2  -4   5   61.17    2.89
   2  -4   5   64.54    2.42
  -3   4  -5   33.39    1.44
  -3   4  -5   33.12    1.35
  -3   4  -5   34.48    1.86
  -3   4  -5   30.34    1.40
   3  -4   5   31.20    1.45
   3  -4   5   31.65    1.82
  -4   4  -5   26.82    1.21
  -4   4  -5   25.49    1.15
  -4   4  -5   26.38    1.32
  -4   4  -5   26.86    1.69
   4  -4   5   27.89    1.40
   4  -4   5   26.46    1.68
  -5   4  -5   30.46    2.01
  -5   4  -5   34.56    1.49
   5  -4   5   32.17    1.69
   5  -4   5   30.58    1.95
  -6   4  -5   20.57    1.08
  -6   4  -5   19.05    1.57
   6  -4   5   19.81    1.58
   6  -4   5   22.58    1.40
  -7   4  -5    3.39    0.77
   7  -4   5    2.23    0.70
   7  -4   5    2.06    0.56
  -8   4  -5    8.83    1.37
   8  -4   5    8.18    1.26
  -9   4  -5   10.45    1.54
   9  -4   5   11.09    1.51
 -10   4  -5    5.76    1.28
  11   3  -5    0.81    0.59
 -11  -3   5    0.56    0.46
  10   3  -5    2.67    0.84
 -10  -3   5    3.64    0.70
   9   3  -5    0.20    0.44
  -9  -3   5    0.01    0.22
  -9  -3   5    0.13    0.31
  -9  -3   5   -0.18    1.48
   8   3  -5    7.79    1.20
  -8  -3   5    6.73    0.66
  -8  -3   5    8.11    2.61
  -8  -3   5    7.36    0.86
   7   3  -5   25.04    1.87
  -7  -3   5   25.47    1.20
  -7  -3   5   25.46    3.54
  -7  -3   5   24.52    1.40
   6   3  -5   13.84    0.80
   6   3  -5   13.00    0.78
  -6  -3   5   13.39    0.91
  -6  -3   5   14.46    1.02
  -6  -3   5   13.70    2.91
   5   3  -5    9.59    0.71
   5   3  -5   10.20    0.95
   5   3  -5    9.69    0.70
  -5  -3   5    9.94    0.77
  -5  -3   5    9.49    2.22
  -5  -3   5    9.77    0.78
  -5  -3   5    9.66    0.72
   4   3  -5    8.97    0.83
   4   3  -5   10.42    0.74
   4   3  -5    8.94    0.46
  -4  -3   5    9.64    0.71
  -4  -3   5   10.05    2.11
  -4  -3   5    9.49    0.70
  -4  -3   5    8.52    0.65
   3   3  -5    7.19    0.69
   3   3  -5    7.17    0.60
   3   3  -5    7.16    0.61
  -3  -3   5    7.22    0.56
  -3  -3   5    7.04    0.56
  -3  -3   5    7.44    1.82
  -3  -3   5    8.32    0.48
  -3  -3   5    8.37    0.60
   2   3  -5   17.04    1.08
   2   3  -5   16.97    0.98
   2   3  -5   16.43    0.97
  -2  -3   5   16.68    0.88
  -2  -3   5   16.57    0.89
  -2  -3   5   17.88    2.11
  -2  -3   5   16.39    0.88
  -2  -3   5   16.56    0.89
   1   3  -5   39.55    1.59
   1   3  -5   30.57    1.71
  -1  -3   5   30.14    1.48
  -1  -3   5   31.70    2.94
  -1  -3   5   29.98    1.38
  -1  -3   5   30.50    1.36
   0   3  -5   18.63    1.00
   0   3  -5   18.90    1.02
   0   3  -5   16.76    1.10
   0  -3   5   17.63    1.06
   0  -3   5   18.93    0.86
   0  -3   5   18.44    0.85
  -1   3  -5   57.31    4.35
  -1   3  -5   58.68    2.46
  -1   3  -5   59.57    2.76
  -1   3  -5   58.25    2.41
   1  -3   5   59.84    2.21
   1  -3   5   58.40    2.18
   1  -3   5   58.88    2.62
   1  -3   5   59.68    2.24
  -2   3  -5    1.21    0.46
  -2   3  -5    0.94    0.32
  -2   3  -5    0.74    0.25
  -2   3  -5    0.66    0.24
   2  -3   5    1.24    0.36
   2  -3   5    1.15    0.26
  -3   3  -5    3.04    0.57
  -3   3  -5    4.02    0.47
  -3   3  -5    4.34    0.52
  -3   3  -5    3.74    0.36
  -3   3  -5    3.67    0.43
  -3   3  -5    4.15    0.46
   3  -3   5    3.62    0.48
   3  -3   5    4.37    0.67
  -4   3  -5    3.67    0.52
  -4   3  -5    5.06    0.44
  -4   3  -5    4.83    0.77
  -4   3  -5    4.99    0.51
  -4   3  -5    5.47    0.67
   4  -3   5    5.54    0.66
   4  -3   5    3.85    0.69
  -5   3  -5   17.68    1.39
  -5   3  -5   19.55    1.03
   5  -3   5   16.93    1.38
   5  -3   5   16.45    1.14
  -6   3  -5   23.05    1.73
   6  -3   5   23.00    1.70
   6  -3   5   23.20    1.48
  -7   3  -5    4.68    0.91
   7  -3   5    5.16    0.97
  -8   3  -5    3.52    0.89
   8  -3   5    2.65    0.75
  -9   3  -5    3.04    0.88
   9  -3   5    3.00    0.85
 -10   3  -5    1.75    0.66
 -12  -2   5    8.28    1.15
  11   2  -5    0.55    0.51
 -11  -2   5   -0.29    1.70
 -11  -2   5    1.06    0.49
  10   2  -5    1.04    0.58
 -10  -2   5    0.60    0.39
 -10  -2   5   -0.40    1.69
 -10  -2   5    1.40    0.36
   9   2  -5    1.38    0.62
  -9  -2   5    1.30    0.32
  -9  -2   5    2.51    0.50
  -9  -2   5   -0.33    1.38
   8   2  -5   14.65    1.43
  -8  -2   5   14.41    0.99
  -8  -2   5   14.61    3.12
  -8  -2   5   13.49    0.82
   7   2  -5   64.44    3.53
  -7  -2   5   66.74    2.39
  -7  -2   5   63.97    6.21
  -7  -2   5   64.71    2.79
   6   2  -5    0.05    0.27
  -6  -2   5   -0.02    0.13
  -6  -2   5    0.18    0.24
  -6  -2   5    0.26    1.04
  -6  -2   5   -0.13    0.17
   5   2  -5   23.13    1.05
   5   2  -5   22.20    1.03
   5   2  -5   19.62    1.45
  -5  -2   5   22.32    1.20
  -5  -2   5   23.32    1.14
  -5  -2   5   22.19    1.26
  -5  -2   5   21.53    2.83
   4   2  -5  102.72    4.64
   4   2  -5   97.60    3.87
   4   2  -5  101.14    3.83
  -4  -2   5  103.52    3.97
  -4  -2   5  102.15    8.07
  -4  -2   5  104.94    3.92
  -4  -2   5  102.62    3.89
   3   2  -5    6.11    0.51
   3   2  -5    5.24    0.64
  -3  -2   5    5.81    0.46
  -3  -2   5    6.15    0.49
  -3  -2   5    4.85    1.42
  -3  -2   5    5.59    0.38
   2   2  -5    8.15    0.62
   2   2  -5   10.58    0.76
  -2  -2   5    9.06    1.48
  -2  -2   5    9.65    0.57
  -2  -2   5    7.58    0.55
  -2  -2   5    8.44    0.56
   1   2  -5  322.47   13.37
  -1  -2   5  340.31   11.57
  -1  -2   5  326.33   12.07
   0   2  -5   48.39    2.13
   0   2  -5   47.52    2.33
   0   2  -5   50.68    3.88
   0   2  -5   50.29    2.12
   0  -2   5   48.13    1.93
   0  -2   5   51.38    2.02
   0  -2   5   50.79    2.20
   0  -2   5   51.46    3.86
  -1   2  -5   14.59    0.83
  -1   2  -5   13.63    1.31
  -1   2  -5   13.37    0.85
  -1   2  -5   13.81    0.94
   1  -2   5   14.90    0.96
   1  -2   5   13.59    0.69
   1  -2   5   13.95    0.75
   1  -2   5   14.23    0.67
  -2   2  -5    0.26    0.24
  -2   2  -5    0.19    0.18
  -2   2  -5    0.01    0.16
   2  -2   5    0.25    0.12
   2  -2   5    0.16    0.11
   2  -2   5    0.02    0.13
   2  -2   5    0.36    0.25
  -3   2  -5   10.95    0.76
  -3   2  -5   11.16    0.92
  -3   2  -5   10.78    0.81
   3  -2   5   11.51    0.78
   3  -2   5   11.64    0.94
  -4   2  -5    4.39    0.57
  -4   2  -5    4.92    0.77
  -4   2  -5    4.45    0.64
   4  -2   5    4.67    0.59
   4  -2   5    5.77    0.82
  -5   2  -5    4.91    0.85
   5  -2   5    4.60    0.68
   5  -2   5    6.03    0.89
  -6   2  -5   -0.07    0.26
   6  -2   5   -0.12    0.34
   6  -2   5    0.32    0.29
  -7   2  -5    9.72    1.37
   7  -2   5   12.18    1.42
  -8   2  -5    0.02    0.32
   8  -2   5    0.20    0.39
  -9   2  -5    0.60    0.47
   9  -2   5    0.75    0.53
 -12  -1   5    3.97    0.73
  11   1  -5    0.59    0.49
 -11  -1   5   -0.48    1.74
 -11  -1   5    0.01    0.29
  10   1  -5    8.85    1.38
 -10  -1   5    9.79    0.86
 -10  -1   5    9.41    0.71
 -10  -1   5    8.18    2.71
   9   1  -5   29.49    2.18
  -9  -1   5   27.45    1.27
  -9  -1   5   27.53    1.48
  -9  -1   5   25.77    3.91
   8   1  -5    3.79    0.83
  -8  -1   5    2.44    0.35
  -8  -1   5    2.73    0.43
  -8  -1   5    3.56    1.89
   7   1  -5    1.08    0.47
  -7  -1   5    1.24    0.30
  -7  -1   5    0.29    1.17
  -7  -1   5    1.09    0.24
   6   1  -5   10.37    1.02
  -6  -1   5   10.63    0.67
  -6  -1   5   11.00    0.76
  -6  -1   5   10.19    2.25
  -6  -1   5   11.12    0.59
   5   1  -5    1.53    0.43
  -5  -1   5    1.42    0.30
  -5  -1   5    1.26    0.24
  -5  -1   5    1.03    0.30
  -5  -1   5    0.92    0.86
   4   1  -5    0.20    0.11
   4   1  -5    0.23    0.05
   4   1  -5    0.24    0.21
   4   1  -5    0.06    0.11
  -4  -1   5    0.25    0.11
  -4  -1   5    0.07    0.13
  -4  -1   5    0.07    0.13
  -4  -1   5    0.14    0.59
   3   1  -5   25.63    1.43
   3   1  -5   24.63    0.97
   3   1  -5   28.46    1.16
   3   1  -5   24.87    1.21
  -3  -1   5   25.12    1.17
  -3  -1   5   24.00    2.71
  -3  -1   5   24.81    1.12
  -3  -1   5   26.52    1.17
   2   1  -5  256.62    9.37
   2   1  -5  255.43   10.67
  -2  -1   5  293.50    9.27
  -2  -1   5  258.93    9.63
  -2  -1   5  243.04    9.36
   1   1  -5   37.51    1.95
  -1  -1   5   39.99    1.62
  -1  -1   5   40.55    1.68
   0   1  -5   87.96    3.48
   0   1  -5   75.34    5.70
   0   1  -5   74.02    3.13
   0  -1   5   72.27    5.57
   0  -1   5   79.81    3.20
   0  -1   5   77.51    3.04
   0  -1   5   76.08    2.90
  -1   1  -5    7.37    0.66
  -1   1  -5    8.77    0.71
   1  -1   5   11.15    0.59
   1  -1   5    8.45    0.72
   1  -1   5    8.16    0.50
   1  -1   5    8.44    0.90
   1  -1   5    7.95    0.57
  -2   1  -5    0.18    0.19
  -2   1  -5    0.26    0.23
   2  -1   5    0.20    0.12
   2  -1   5   -0.15    0.15
   2  -1   5    0.06    0.11
   2  -1   5    0.28    0.20
   2  -1   5    0.11    0.13
  -3   1  -5    1.13    0.38
  -3   1  -5    1.39    0.39
  -3   1  -5    1.29    0.33
   3  -1   5    1.24    0.24
   3  -1   5    1.39    0.22
   3  -1   5    1.17    0.40
   3  -1   5    1.30    0.33
  -4   1  -5    4.28    0.73
  -4   1  -5    4.28    0.65
   4  -1   5    4.86    0.65
   4  -1   5    3.58    0.70
  -5   1  -5   19.64    1.50
   5  -1   5   20.61    1.47
   5  -1   5   19.43    1.30
  -6   1  -5   23.11    1.74
   6  -1   5   21.56    1.47
   6  -1   5   24.22    1.69
  -7   1  -5   37.61    2.52
   7  -1   5   38.78    2.37
  -8   1  -5   15.44    1.58
   8  -1   5   13.42    1.60
  -9   1  -5    2.34    0.77
  12   0  -5    1.20    0.70
 -12   0   5    1.20    0.47
  11   0  -5    8.05    1.37
 -11   0   5   12.41    0.94
 -11   0   5   11.16    3.30
  10   0  -5    2.01    0.69
 -10   0   5    2.04    0.40
 -10   0   5    2.19    1.83
 -10   0   5    1.89    0.34
   9   0  -5   12.61    1.60
  -9   0   5   11.46    0.70
  -9   0   5   13.96    0.84
  -9   0   5   13.85    3.05
   8   0  -5    1.74    0.59
  -8   0   5    1.93    0.28
  -8   0   5    1.68    0.30
  -8   0   5    2.27    1.38
   7   0  -5   31.93    2.05
  -7   0   5   29.44    1.16
  -7   0   5   28.15    3.61
   6   0  -5   10.23    1.00
  -6   0   5   11.38    0.60
  -6   0   5   13.40    2.65
  -6   0   5   10.39    0.53
  -6   0   5   11.03    0.49
   5   0  -5   24.28    1.58
  -5   0   5   24.88    1.04
  -5   0   5   25.79    0.95
  -5   0   5   25.07    3.10
  -5   0   5   24.28    1.37
  -5   0   5   23.51    1.07
   4   0  -5    0.40    0.26
  -4   0   5    0.53    0.18
  -4   0   5    0.75    0.72
  -4   0   5    0.72    0.20
   3   0  -5    0.65    0.14
   3   0  -5    0.37    0.08
   3   0  -5    0.40    0.14
   3   0  -5    0.59    0.23
  -3   0   5    0.60    0.20
  -3   0   5    0.31    0.15
  -3   0   5    0.64    0.17
  -3   0   5    0.11    0.46
   2   0  -5    3.78    0.52
   2   0  -5    5.71    0.46
  -2   0   5    4.33    0.36
  -2   0   5    2.49    0.96
  -2   0   5    3.67    0.44
  -2   0   5    4.37    0.38
   1   0  -5    1.25    0.34
   1   0  -5    1.79    0.35
  -1   0   5    1.13    0.30
  -1   0   5    2.12    0.73
  -1   0   5    1.52    0.24
  -1   0   5    1.98    0.28
   0   0  -5    3.70    0.51
   0   0  -5    2.99    0.45
   0   0   5    2.73    0.35
   0   0   5    3.00    0.49
   0   0   5    2.77    0.77
   0   0   5    2.67    0.31
  -1   0  -5    6.22    0.73
  -1   0  -5    4.97    0.53
   1   0   5    4.78    0.40
   1   0   5    4.22    0.48
   1   0   5    5.42    0.82
   1   0   5    5.77    0.72
   1   0   5    5.81    0.48
  -2   0  -5    0.22    0.22
  -2   0  -5    0.53    0.26
   2   0   5    0.44    0.21
   2   0   5    0.13    0.18
   2   0   5    0.35    0.17
   2   0   5    0.27    0.28
  -3   0  -5   33.70    1.62
  -3   0  -5   36.09    1.96
  -3   0  -5   34.65    1.87
   3   0   5   34.71    1.63
   3   0   5   35.26    1.66
   3   0   5   35.33    1.91
   3   0   5   28.52    1.43
   3   0   5   35.41    1.47
  -4   0  -5    4.67    0.77
  -4   0  -5    4.31    0.72
   4   0   5    3.42    0.43
   4   0   5    3.89    0.35
   4   0   5    2.53    0.59
   4   0   5    3.00    0.53
  -5   0  -5    5.49    0.90
   5   0   5    5.32    0.86
   5   0   5    6.38    0.83
  -6   0  -5    0.47    0.36
   6   0   5   -0.01    0.33
  -7   0  -5    3.57    0.82
   7   0   5    2.81    0.71
  -8   0  -5    4.47    1.02
   8   0   5    4.57    0.98
  -9   0  -5    5.70    1.16
  12  -1  -5    9.77    1.60
 -12   1   5    9.66    0.85
  11  -1  -5    2.87    0.86
 -11   1   5    3.42    0.51
 -11   1   5    3.52    0.45
 -11   1   5    4.28    2.09
  10  -1  -5    3.29    0.85
 -10   1   5    3.62    0.41
 -10   1   5    4.63    0.52
 -10   1   5    6.88    2.12
   9  -1  -5    0.09    0.36
  -9   1   5    0.07    0.14
  -9   1   5    0.17    0.81
  -9   1   5   -0.07    0.10
   8  -1  -5    5.41    0.93
  -8   1   5    6.05    0.37
  -8   1   5    7.03    2.18
  -8   1   5    4.05    0.34
   7  -1  -5    7.69    1.10
  -7   1   5    7.01    2.12
  -7   1   5    7.80    0.41
  -7   1   5    8.98    0.43
   6  -1  -5   53.63    2.97
  -6   1   5   57.55    1.87
  -6   1   5   58.01    2.29
  -6   1   5   59.69    5.70
   5  -1  -5  134.87    5.87
  -5   1   5  134.03   10.52
  -5   1   5  133.26    4.11
  -5   1   5  133.52    4.90
  -5   1   5  125.43    4.80
   4  -1  -5   25.46    1.39
  -4   1   5   18.86    1.04
  -4   1   5   20.70    0.89
  -4   1   5   19.64    2.68
  -3   1   5   81.02    6.95
  -3   1   5   82.19    3.14
  -3   1   5   92.03    3.23
  -3   1   5   79.40    3.30
   2  -1  -5    2.45    0.20
   2  -1  -5    1.67    0.35
   2  -1  -5    1.86    0.19
   2  -1  -5    1.10    0.20
   2  -1  -5    2.05    0.26
  -2   1   5    2.80    0.42
  -2   1   5    1.78    0.27
  -2   1   5    4.08    1.17
  -2   1   5    2.30    0.31
   1  -1  -5    2.68    0.42
   1  -1  -5    2.58    0.45
  -1   1   5    3.02    0.37
  -1   1   5    2.17    0.42
   0  -1  -5   20.08    1.20
   0  -1  -5   20.92    1.18
   0   1   5   19.98    1.21
   0   1   5   19.98    1.00
   0   1   5   22.87    1.09
  -1  -1  -5    0.07    0.20
  -1  -1  -5    0.10    0.17
   1   1   5   -0.15    0.15
   1   1   5    0.69    0.33
   1   1   5    0.26    0.15
   1   1   5    0.02    0.18
  -2  -1  -5   10.93    0.93
  -2  -1  -5   11.06    0.87
   2   1   5   10.67    0.69
   2   1   5   12.14    1.01
   2   1   5   11.15    0.77
   2   1   5   10.85    0.79
  -3  -1  -5   25.15    1.60
  -3  -1  -5   25.71    1.60
   3   1   5   25.54    1.63
   3   1   5   26.60    1.27
   3   1   5   26.61    1.41
  -4  -1  -5    7.61    0.98
  -4  -1  -5    7.93    1.02
   4   1   5    8.03    1.02
   4   1   5    7.62    0.89
   4   1   5    8.26    0.63
  -5  -1  -5   48.26    2.64
  -5  -1  -5   50.98    2.80
   5   1   5   47.06    2.36
   5   1   5   47.15    1.96
   5   1   5   46.52    2.57
  -6  -1  -5    2.04    0.61
   6   1   5    1.53    0.58
  -7  -1  -5    1.30    0.41
  -7  -1  -5    0.67    0.46
   7   1   5    1.14    0.54
  -8  -1  -5    0.48    0.40
  -8  -1  -5    0.14    0.40
   8   1   5    0.84    0.54
  -9  -1  -5    0.95    0.51
  -9  -1  -5    2.03    0.56
  12  -2  -5    1.69    0.73
 -12   2   5    1.40    0.38
  11  -2  -5    1.74    0.69
 -11   2   5    4.33    1.39
 -11   2   5    1.43    0.32
 -11   2   5    1.39    0.27
  10  -2  -5   -0.17    0.30
 -10   2   5    0.99    0.87
 -10   2   5    0.04    0.13
 -10   2   5    0.00    0.11
   9  -2  -5   10.48    1.44
  -9   2   5    9.95    2.66
  -9   2   5    9.71    0.49
   8  -2  -5   41.03    2.54
  -8   2   5   38.20    4.66
  -8   2   5   38.78    1.31
   7  -2  -5   15.62    1.35
  -7   2   5   15.89    0.97
  -7   2   5   16.73    3.32
   6  -2  -5    0.45    0.29
  -6   2   5    0.01    0.68
  -6   2   5    0.29    0.23
   5  -2  -5   69.53    3.25
  -5   2   5   65.27    2.75
  -5   2   5   69.25    6.32
  -5   2   5   62.66    2.06
  -4   2   5   14.89    2.29
  -4   2   5   14.65    0.89
  -4   2   5   12.89    0.56
  -4   2   5   11.65    0.55
   3  -2  -5   77.39    3.55
  -3   2   5   78.36    3.10
  -3   2   5   87.23    3.05
   2  -2  -5    6.65    0.60
   2  -2  -5    6.63    0.48
   2  -2  -5    6.97    0.44
  -2   2   5    7.54    0.52
  -2   2   5    7.82    0.50
  -2   2   5    9.66    0.74
   1  -2  -5   13.14    0.70
   1  -2  -5   12.25    0.60
   1  -2  -5   14.41    0.87
   1  -2  -5   12.97    0.91
  -1   2   5   13.62    0.96
  -1   2   5   13.19    0.77
  -1   2   5   12.08    0.71
   0  -2  -5  105.39    4.12
   0  -2  -5  102.20    3.39
   0  -2  -5   99.85    4.36
   0   2   5   99.56    4.03
   0   2   5  102.27    3.84
   0   2   5  102.08    4.21
  -1  -2  -5    0.41    0.16
  -1  -2  -5    1.12    0.37
  -1  -2  -5    0.98    0.26
  -1  -2  -5    1.27    0.32
   1   2   5    1.85    0.37
   1   2   5    1.45    0.29
   1   2   5    1.57    0.45
   1   2   5    1.78    0.36
  -2  -2  -5   63.57    2.33
  -2  -2  -5   62.26    2.99
  -2  -2  -5   63.33    2.95
   2   2   5   64.01    2.63
   2   2   5   62.41    2.97
   2   2   5   63.20    2.74
   2   2   5   60.45    2.57
  -3  -2  -5   44.21    1.77
  -3  -2  -5   45.04    2.32
  -3  -2  -5   42.52    2.31
   3   2   5   40.31    1.99
   3   2   5   40.02    2.29
   3   2   5   43.08    2.02
   3   2   5   40.69    1.89
  -4  -2  -5    0.12    0.20
  -4  -2  -5   -0.12    0.23
  -4  -2  -5    0.11    0.26
  -4  -2  -5   -0.63    0.22
   4   2   5   -0.25    0.28
   4   2   5    0.03    0.22
   4   2   5   -0.05    0.22
  -5  -2  -5    6.61    1.03
  -5  -2  -5    8.06    0.79
  -5  -2  -5    7.84    0.87
  -5  -2  -5    7.12    1.05
   5   2   5    6.39    0.58
   5   2   5    6.99    1.07
   5   2   5    8.36    0.98
  -6  -2  -5    5.21    0.95
  -6  -2  -5    6.02    0.72
  -6  -2  -5    4.55    0.76
   6   2   5    5.30    0.50
   6   2   5    4.13    0.87
  -7  -2  -5    0.54    0.42
  -7  -2  -5    0.00    0.31
  -7  -2  -5    0.54    0.31
   7   2   5    0.54    0.50
  -8  -2  -5    4.75    0.88
  -8  -2  -5    5.41    1.09
  -9  -2  -5    2.75    0.59
  -9  -2  -5    1.66    0.65
  12  -3  -5    2.71    0.86
  11  -3  -5    7.80    1.34
 -11   3   5    7.86    0.49
 -11   3   5   10.26    2.51
  10  -3  -5   24.68    1.98
 -10   3   5   23.38    0.91
 -10   3   5   25.87    3.70
   9  -3  -5    1.81    0.62
  -9   3   5    1.35    1.11
   8  -3  -5   25.94    1.89
  -8   3   5   25.89    3.81
   7  -3  -5   -0.04    0.22
  -7   3   5    0.37    0.93
  -7   3   5    0.44    0.29
   6  -3  -5    0.45    0.28
  -6   3   5    0.79    0.32
  -6   3   5    0.46    0.90
   5  -3  -5   -0.06    0.16
  -5   3   5   -0.16    0.50
  -5   3   5    0.01    0.21
   4  -3  -5   29.39    1.58
  -4   3   5   27.62    1.08
  -4   3   5   26.71    1.08
  -4   3   5   27.77    0.98
  -4   3   5   25.82    1.49
   3  -3  -5   10.92    0.78
  -3   3   5   11.45    0.89
  -3   3   5   12.17    0.64
  -3   3   5   11.50    0.65
  -3   3   5   11.46    0.54
   2  -3  -5   66.17    2.13
   2  -3  -5   66.00    2.48
   2  -3  -5   61.93    2.91
   2  -3  -5   66.19    2.55
  -2   3   5   66.89    2.59
  -2   3   5   67.22    2.96
  -2   3   5   70.03    2.70
   1  -3  -5   32.64    1.21
   1  -3  -5   32.61    1.39
   1  -3  -5   30.80    1.60
   1  -3  -5   31.92    1.53
  -1   3   5   29.84    1.49
  -1   3   5   32.56    1.43
  -1   3   5   31.53    1.73
   0  -3  -5  165.12    6.25
   0  -3  -5  165.48    6.79
   0  -3  -5  161.72    5.27
   0  -3  -5  167.34    6.24
   0   3   5  159.34    6.32
   0   3   5  162.84    6.01
   0   3   5  164.74    6.47
  -1  -3  -5   64.19    2.32
  -1  -3  -5   65.93    2.92
  -1  -3  -5   61.58    2.70
  -1  -3  -5   59.54    2.89
   1   3   5   61.88    2.77
   1   3   5   65.36    2.62
   1   3   5   61.80    2.97
   1   3   5   66.36    2.63
  -2  -3  -5   15.14    0.98
  -2  -3  -5   14.50    1.03
  -2  -3  -5   14.04    0.83
  -2  -3  -5   13.39    1.14
   2   3   5   13.96    1.03
   2   3   5   15.09    1.24
   2   3   5   14.28    0.98
   2   3   5   14.92    0.94
  -3  -3  -5   38.83    2.23
  -3  -3  -5   40.32    1.69
  -3  -3  -5   39.62    1.96
  -3  -3  -5   37.25    2.12
   3   3   5   37.63    1.91
   3   3   5   36.85    1.82
   3   3   5   38.14    1.96
   3   3   5   38.24    2.22
  -4  -3  -5   23.35    1.67
  -4  -3  -5   21.02    1.34
  -4  -3  -5   20.13    1.48
  -4  -3  -5   19.23    1.12
   4   3   5   20.06    1.22
   4   3   5   21.21    1.38
   4   3   5   18.86    1.57
  -5  -3  -5    0.06    0.29
  -5  -3  -5    0.12    0.30
  -5  -3  -5   -0.37    0.37
  -5  -3  -5    0.22    0.22
   5   3   5   -0.22    0.19
   5   3   5   -0.38    0.36
  -6  -3  -5    0.68    0.31
  -6  -3  -5    0.65    0.43
  -6  -3  -5    0.75    0.43
   6   3   5    0.31    0.23
   6   3   5    0.67    0.50
  -7  -3  -5    3.14    0.57
  -7  -3  -5    2.48    0.66
  -7  -3  -5    5.24    1.02
   7   3   5    3.07    0.83
  -8  -3  -5    5.32    1.01
  -8  -3  -5    4.45    0.90
  12  -4  -5    1.25    0.64
 -12   4   5    2.98    0.97
  11  -4  -5    0.04    0.34
 -11   4   5    2.66    1.12
  10  -4  -5    0.20    0.37
 -10   4   5    1.42    0.97
   9  -4  -5   10.82    1.41
  -9   4   5   10.82    3.06
   8  -4  -5    2.64    0.69
  -8   4   5    2.76    0.62
  -8   4   5    2.00    1.44
   7  -4  -5    0.01    0.23
  -7   4   5   -0.19    0.23
  -7   4   5   -0.21    0.80
   6  -4  -5    0.27    0.24
  -6   4   5   -0.30    0.54
  -6   4   5    0.27    0.29
   5  -4  -5   62.93    3.07
  -5   4   5   64.34    2.98
   4  -4  -5  102.44    4.54
  -4   4   5  101.91    4.33
  -4   4   5  108.17    3.85
  -4   4   5  104.15    3.29
  -4   4   5   99.47    3.84
   3  -4  -5   11.21    0.78
  -3   4   5   10.23    0.92
  -3   4   5   12.88    0.70
  -3   4   5   13.20    0.69
  -3   4   5   11.07    0.57
   2  -4  -5    6.49    0.40
   2  -4  -5    6.73    0.45
   2  -4  -5    5.85    0.50
  -2   4   5    6.70    0.86
  -2   4   5    6.43    0.50
  -2   4   5    6.29    0.43
  -2   4   5    6.22    0.53
   1  -4  -5   23.13    1.26
   1  -4  -5   22.45    0.93
   1  -4  -5   23.74    1.22
   1  -4  -5   22.99    1.05
  -1   4   5   22.70    1.48
  -1   4   5   21.47    1.12
  -1   4   5   20.03    1.18
   0  -4  -5    1.87    0.29
   0  -4  -5    2.30    0.39
   0  -4  -5    1.47    0.30
   0  -4  -5    1.88    0.42
   0   4   5    1.98    0.37
   0   4   5    2.26    0.54
   0   4   5    1.50    0.35
   0   4   5    2.19    0.45
  -1  -4  -5   24.38    1.28
  -1  -4  -5   25.06    1.36
  -1  -4  -5   23.49    1.49
  -1  -4  -5   23.77    1.12
   1   4   5   22.62    1.58
   1   4   5   24.22    1.29
   1   4   5   23.60    1.41
   1   4   5   24.30    1.33
  -2  -4  -5    4.30    0.59
  -2  -4  -5    3.10    0.46
  -2  -4  -5    2.86    0.52
  -2  -4  -5    4.22    0.74
   2   4   5    3.54    0.55
   2   4   5    3.24    0.52
   2   4   5    4.00    0.70
   2   4   5    3.51    0.76
  -3  -4  -5    1.85    0.47
  -3  -4  -5    1.53    0.56
  -3  -4  -5    2.25    0.49
  -3  -4  -5    1.40    0.34
   3   4   5    1.83    0.62
   3   4   5    1.52    0.41
   3   4   5    1.43    0.41
   3   4   5    1.88    0.54
  -4  -4  -5   15.61    1.40
  -4  -4  -5   14.20    1.20
  -4  -4  -5   15.62    1.00
  -4  -4  -5   16.15    1.16
   4   4   5   14.48    1.13
   4   4   5   14.65    1.60
   4   4   5   14.48    1.07
  -5  -4  -5   17.71    1.46
  -5  -4  -5   15.13    1.66
  -5  -4  -5   18.30    1.16
  -5  -4  -5   19.51    1.37
   5   4   5   16.95    1.56
   5   4   5   18.90    1.18
  -6  -4  -5   -0.13    0.32
  -6  -4  -5    0.52    0.38
  -6  -4  -5   -0.12    0.42
  -6  -4  -5    0.16    0.27
   6   4   5    0.70    0.55
   6   4   5    0.01    0.24
  -7  -4  -5    3.03    0.73
  -7  -4  -5    1.85    0.51
   7   4   5    2.71    0.83
   7   4   5    1.71    0.37
  -8  -4  -5    0.29    0.46
 -11   5   5    6.41    1.93
  10  -5  -5    4.84    0.96
 -10   5   5    4.25    1.98
   9  -5  -5    2.03    0.62
  -9   5   5    3.52    1.95
   8  -5  -5   15.15    1.32
  -8   5   5   13.87    3.52
  -8   5   5   14.48    1.26
   7  -5  -5   26.23    1.76
  -7   5   5   25.15    3.94
  -7   5   5   27.13    1.74
   6  -5  -5    6.92    0.89
  -6   5   5    8.48    1.10
   5  -5  -5    2.86    0.52
  -5   5   5    2.63    0.19
  -5   5   5    2.63    0.62
   4  -5  -5    9.02    0.73
  -4   5   5    9.18    0.49
  -4   5   5    9.41    1.08
  -4   5   5   10.46    0.55
  -4   5   5   11.10    0.59
   3  -5  -5    0.07    0.13
  -3   5   5   -0.09    0.08
  -3   5   5   -0.38    0.19
  -3   5   5   -0.08    0.16
  -3   5   5   -0.09    0.13
   2  -5  -5    2.17    0.24
   2  -5  -5    1.42    0.26
   2  -5  -5    2.14    0.27
  -2   5   5    1.65    0.31
  -2   5   5    1.67    0.35
  -2   5   5    2.47    0.57
  -2   5   5    1.66    0.25
  -2   5   5    1.31    0.26
   1  -5  -5   54.24    2.39
   1  -5  -5   58.58    2.38
   1  -5  -5   56.04    2.51
   1  -5  -5   56.21    1.97
  -1   5   5   56.80    2.85
  -1   5   5   53.97    2.48
  -1   5   5   56.34    2.37
   0  -5  -5  129.04    4.35
   0  -5  -5  135.26    5.21
   0  -5  -5  133.84    5.12
   0  -5  -5  127.19    5.49
   0   5   5  130.19    4.88
   0   5   5  131.98    5.31
   0   5   5  131.30    5.03
   0   5   5  135.37    5.58
  -1  -5  -5    9.58    1.03
  -1  -5  -5    8.19    0.61
  -1  -5  -5    7.51    0.67
  -1  -5  -5    8.30    0.69
   1   5   5    7.73    1.06
   1   5   5    7.75    0.78
   1   5   5    8.04    0.93
   1   5   5    6.51    0.77
  -2  -5  -5   22.68    1.38
  -2  -5  -5   22.27    1.17
  -2  -5  -5   23.85    1.62
  -2  -5  -5   22.98    1.36
   2   5   5   22.46    1.35
   2   5   5   23.12    1.36
   2   5   5   23.81    1.71
   2   5   5   22.78    1.52
  -3  -5  -5    6.47    0.80
  -3  -5  -5    4.89    0.89
  -3  -5  -5    5.43    0.75
  -3  -5  -5    4.79    0.62
   3   5   5    4.32    0.84
   3   5   5    5.83    0.81
   3   5   5    6.02    0.78
   3   5   5    6.89    1.05
  -4  -5  -5    0.33    0.29
  -4  -5  -5    0.47    0.47
  -4  -5  -5    0.08    0.23
  -4  -5  -5    0.45    0.32
   4   5   5    0.21    0.31
   4   5   5    0.29    0.47
  -5  -5  -5    1.23    0.64
  -5  -5  -5    0.86    0.42
  -5  -5  -5    0.74    0.40
  -5  -5  -5    0.69    0.33
   5   5   5    0.87    0.56
   5   5   5    0.82    0.35
  -6  -5  -5    0.86    0.40
  -6  -5  -5    1.00    0.48
  -6  -5  -5    0.47    0.60
   6   5   5    0.91    0.40
   6   5   5   -0.23    0.52
  -7  -5  -5    1.96    0.63
   7   5   5    2.43    0.51
  12  -6  -5    3.56    1.02
 -12   6   5    7.35    1.85
 -12   6   5    6.29    1.20
  11  -6  -5    0.22    0.40
 -11   6   5    2.29    1.11
 -11   6   5   -0.06    0.33
  10  -6  -5    6.72    1.13
 -10   6   5    6.45    2.69
   9  -6  -5    7.38    1.16
  -9   6   5    7.82    2.88
  -9   6   5    8.60    1.30
   8  -6  -5    4.79    0.88
  -8   6   5    6.88    2.61
   7  -6  -5    6.09    0.87
  -7   6   5    7.70    1.13
   6  -6  -5    0.06    0.23
  -6   6   5    0.61    0.44
   5  -6  -5    0.05    0.17
  -5   6   5   -0.04    0.11
  -5   6   5    0.29    0.41
  -5   6   5    0.05    0.09
  -5   6   5    0.05    0.09
   4  -6  -5   16.15    1.00
  -4   6   5   16.15    0.87
  -4   6   5   17.29    1.36
  -4   6   5   15.11    0.74
   3  -6  -5    1.36    0.25
  -3   6   5    0.74    0.20
  -3   6   5    1.19    0.32
  -3   6   5    0.60    0.40
   2  -6  -5   30.80    1.29
   2  -6  -5   34.91    1.29
   2  -6  -5   33.45    1.49
  -2   6   5   32.65    2.03
  -2   6   5   31.41    1.54
  -2   6   5   33.68    1.40
  -2   6   5   30.94    1.62
   1  -6  -5   28.70    1.41
   1  -6  -5   29.67    1.48
  -1   6   5   29.83    1.50
  -1   6   5   30.61    1.64
  -1   6   5   30.28    1.94
   0  -6  -5    0.73    0.30
   0  -6  -5    0.66    0.32
   0   6   5    0.36    0.28
   0   6   5    0.68    0.46
   0   6   5   -0.15    0.32
   0   6   5    0.24    0.28
  -1  -6  -5   15.74    1.19
  -1  -6  -5   13.82    0.92
   1   6   5   14.63    1.05
   1   6   5   11.70    1.42
   1   6   5   14.48    1.19
   1   6   5   12.79    0.99
  -2  -6  -5   -0.02    0.25
  -2  -6  -5   -0.10    0.31
   2   6   5    0.21    0.24
   2   6   5   -0.14    0.39
   2   6   5    0.48    0.33
   2   6   5   -0.10    0.40
  -3  -6  -5    3.74    0.63
  -3  -6  -5    2.30    0.65
   3   6   5    2.11    0.69
   3   6   5    2.51    0.56
  -4  -6  -5   -0.15    0.24
  -4  -6  -5   -0.18    0.43
   4   6   5   -0.08    0.29
   4   6   5   -0.61    0.36
  -5  -6  -5    4.59    1.05
  -5  -6  -5    4.06    0.78
   5   6   5    4.55    1.00
   5   6   5    4.33    0.66
  -6  -6  -5    0.18    0.55
  -6  -6  -5    1.31    0.57
   6   6   5    0.48    0.36
   6   6   5    1.11    0.69
  11  -7  -5    7.12    1.24
 -11   7   5   13.80    3.55
 -11   7   5    7.40    1.26
  10  -7  -5   22.04    1.80
 -10   7   5   23.25    5.10
 -10   7   5   22.13    1.84
   9  -7  -5    0.80    0.43
  -9   7   5    0.94    1.40
  -9   7   5    0.36    0.47
   8  -7  -5   13.47    1.17
  -8   7   5   13.94    3.79
  -8   7   5   11.07    1.44
   7  -7  -5    8.79    0.88
  -7   7   5    7.99    1.19
   6  -7  -5   28.84    1.71
  -6   7   5   32.87    2.13
   5  -7  -5    3.07    0.47
  -5   7   5    3.66    0.39
  -5   7   5    4.43    0.92
  -4   7   5    5.21    0.56
  -4   7   5    5.93    1.01
  -3   7   5    3.13    0.74
  -3   7   5    5.17    0.62
  -2   7   5    9.71    1.23
  -2   7   5    8.17    0.76
   1  -7  -5    7.29    0.64
  -1   7   5    6.99    0.77
  -1   7   5    8.13    0.73
  -1   7   5    7.74    0.88
  -1   7   5    6.73    1.06
   0  -7  -5    2.15    0.47
   0   7   5    3.05    0.53
   0   7   5    2.40    0.68
   0   7   5    1.87    0.45
   0   7   5    2.08    0.58
  -1  -7  -5    8.48    1.01
   1   7   5    6.70    0.96
   1   7   5    8.06    1.21
   1   7   5    8.47    0.90
   1   7   5    6.77    0.79
  -2  -7  -5   -0.15    0.32
   2   7   5   -0.62    0.33
   2   7   5    0.02    0.23
   2   7   5    0.09    0.29
   2   7   5   -0.39    0.39
  -3  -7  -5    3.21    0.80
   3   7   5    3.09    0.67
   3   7   5    3.07    0.85
  -4  -7  -5    0.10    0.50
   4   7   5    0.71    0.61
   4   7   5    0.34    0.39
  -5  -7  -5    1.40    0.70
   5   7   5    1.50    0.70
   5   7   5    0.66    0.40
  -6  -7  -5    0.99    0.74
   6   7   5    1.43    0.51
   6   7   5    1.32    0.77
 -11   8   5   12.70    1.90
 -10   8   5    1.27    1.37
  -9   8   5    4.83    2.51
  -9   8   5    4.35    1.02
  -8   8   5   10.84    1.49
  -7   8   5   15.59    1.81
  -6   8   5    5.17    1.03
  -6   8   5    6.15    0.42
  -5   8   5    9.90    0.68
  -5   8   5   10.72    1.44
  -4   8   5    0.03    0.23
  -4   8   5   -0.29    0.34
  -3   8   5    1.25    0.55
  -3   8   5    3.24    0.55
  -2   8   5   23.58    1.44
  -2   8   5   20.16    1.70
   1  -8  -5    3.97    0.50
  -1   8   5    3.75    0.60
  -1   8   5    4.59    0.74
  -1   8   5    2.24    0.74
  -1   8   5    5.26    0.67
   0  -8  -5   35.96    1.85
   0   8   5   34.04    1.78
   0   8   5   34.99    1.88
   0   8   5   33.57    2.03
   0   8   5   36.62    2.39
  -1  -8  -5   31.87    1.87
   1   8   5   33.50    1.75
   1   8   5   32.27    2.26
   1   8   5   28.29    1.96
  -2  -8  -5   -0.14    0.33
   2   8   5    0.42    0.50
   2   8   5    0.53    0.38
   2   8   5   -0.11    0.40
  -3  -8  -5    3.92    0.86
   3   8   5    4.51    1.05
   3   8   5    4.22    0.79
  -4  -8  -5    9.31    1.34
   4   8   5    6.16    0.91
   4   8   5    9.29    1.44
  -5  -8  -5    5.84    1.17
   5   8   5    3.56    0.75
   5   8   5    3.33    1.02
 -11   9   5   13.42    3.58
 -10   9   5    0.89    1.16
  -9   9   5    1.94    0.78
  -8   9   5    5.40    1.13
  -7   9   5    0.85    0.56
  -6   9   5    6.90    0.56
  -6   9   5    7.53    1.32
  -5   9   5    6.39    0.67
  -5   9   5    6.74    1.22
  -4   9   5    2.03    0.78
  -4   9   5    2.27    0.47
  -3   9   5    1.01    0.40
  -3   9   5    0.08    0.40
  -2   9   5    0.18    0.34
  -2   9   5   -0.04    0.31
  -2   9   5    0.56    0.47
   1  -9  -5    4.34    0.47
  -1   9   5    4.12    0.97
  -1   9   5    4.29    0.80
  -1   9   5    3.94    0.63
   0  -9  -5    2.17    0.48
   0   9   5    1.68    0.51
   0   9   5    2.54    0.81
   0   9   5    2.40    0.65
  -1  -9  -5    2.59    0.58
   1   9   5    3.51    0.72
   1   9   5    2.40    0.84
   1   9   5    1.95    0.70
  -2  -9  -5    2.88    0.69
   2   9   5    5.32    0.89
   2   9   5    3.49    0.96
   2   9   5    2.99    0.82
  -3  -9  -5    0.01    0.43
   3   9   5    0.85    0.67
   3   9   5   -0.20    0.37
  -4  -9  -5    2.39    0.80
   4   9   5    1.04    0.76
   4   9   5    1.47    0.59
 -10  10   5    6.01    1.30
 -10  10   5    8.04    2.97
  -9  10   5    1.02    0.69
  -8  10   5    0.62    0.61
  -7  10   5    7.31    0.57
  -7  10   5    5.91    1.23
  -6  10   5    3.10    0.91
  -6  10   5    2.29    0.42
  -5  10   5    0.95    0.40
  -5  10   5    1.99    0.77
  -4  10   5   13.53    1.05
  -4  10   5   12.10    1.63
  -3  10   5    0.15    0.36
  -3  10   5    0.21    0.47
  -2  10   5    1.04    0.62
  -2  10   5    1.42    0.57
   1 -10  -5   13.84    0.69
  -1  10   5   14.44    1.78
  -1  10   5   12.21    1.35
   0 -10  -5    2.49    0.49
   0  10   5    1.84    0.69
   0  10   5    1.77    0.80
  -1 -10  -5    0.92    0.42
   1  10   5    1.38    0.70
   1  10   5    0.50    0.59
   1  10   5    1.94    0.61
  -2 -10  -5    0.29    0.40
   2  10   5    0.53    0.48
   2  10   5    0.01    0.58
  -3 -10  -5    0.02    0.43
   3  10   5    0.15    0.47
   3  10   5   -0.61    0.52
 -10  11   5    0.18    0.63
  -9  11   5    1.79    0.81
  -8  11   5    0.34    0.56
  -7  11   5    0.41    0.61
  -7  11   5   -0.10    0.23
  -6  11   5   16.82    2.11
  -6  11   5   16.17    1.09
  -5  11   5   10.99    1.65
  -5  11   5   10.43    1.05
  -4  11   5    1.51    0.77
  -4  11   5    2.00    0.58
  -3  11   5    1.45    0.70
  -3  11   5    1.19    0.52
  -2  11   5    4.44    1.10
  -2  11   5    2.74    0.71
  -1  11   5    0.10    0.50
  -1  11   5    0.64    0.67
   0 -11  -5    1.62    0.38
   0  11   5    1.45    0.72
   0  11   5    1.36    0.72
  -1 -11  -5    0.08    0.32
   1  11   5   -0.08    0.43
   1  11   5   -0.04    0.53
   1  11   5    0.03    0.60
  -2 -11  -5    8.89    1.11
   2  11   5    8.41    1.51
   2  11   5    8.92    1.26
  -8  12   5    0.45    0.74
  -8  12   5    0.09    0.28
  -7  12   5    0.19    0.63
  -7  12   5    0.32    0.30
  -6  12   5    0.29    0.62
  -6  12   5    1.29    0.47
  -5  12   5    1.45    0.54
  -5  12   5    0.78    0.68
  -4  12   5    1.55    0.57
  -4  12   5    2.43    0.95
  -3  12   5   -0.08    0.42
  -3  12   5    0.24    0.59
  -2  12   5    0.36    0.51
  -2  12   5   -0.03    0.50
  -1  12   5    0.19    0.54
  -1  12   5    0.22    0.55
   0  12   5   -0.17    0.52
   0  12   5    1.53    0.76
  -6  13   5    3.06    0.71
  -6  13   5    1.91    1.00
  -5  13   5   12.34    1.35
  -5  13   5   10.29    1.74
  -4  13   5    0.03    0.65
  -4  13   5    1.25    0.61
  -3  13   5    0.33    0.59
  -3  13   5    1.46    0.81
  -2  13   5    1.59    0.91
  -2  13   5    1.60    0.75
   2  15  -6    1.77    0.78
   1  15  -6   -0.08    0.62
   1  15  -6   -0.25    0.54
   0  15  -6    7.46    1.54
   0  15  -6    3.58    0.90
  -1  15  -6   -0.29    0.58
  -1  15  -6   -0.50    0.52
   1 -15   6    0.29    0.51
  -2  15  -6    3.42    0.92
  -2  15  -6    2.95    1.14
   2 -15   6    3.16    0.96
  -3  15  -6   -0.26    0.73
  -3  15  -6    0.28    0.55
   3 -15   6    0.64    0.63
  -4  15  -6    4.04    0.85
  -4  15  -6    4.18    1.44
   4 -15   6    3.78    1.06
  -5  15  -6   -0.44    0.65
  -5  15  -6   -0.47    0.37
   5 -15   6    0.40    0.55
   3  14  -6    1.31    0.69
   3  14  -6    0.36    0.52
  -3 -14   6    0.41    0.33
   2  14  -6    0.81    0.67
   2  14  -6    1.29    0.75
  -2 -14   6   -0.05    0.23
   1  14  -6   12.57    1.86
   1  14  -6   10.41    1.41
   0  14  -6    0.42    0.56
   0  14  -6    0.59    0.70
   0 -14   6    0.26    0.45
  -1  14  -6   -0.37    0.47
  -1  14  -6   -0.47    0.52
   1 -14   6   -0.28    0.31
  -2  14  -6    0.42    0.53
  -2  14  -6    0.60    0.69
   2 -14   6    0.24    0.50
  -3  14  -6    5.61    1.49
  -3  14  -6    6.15    0.99
   3 -14   6    7.79    1.42
  -4  14  -6   -0.06    0.72
  -4  14  -6    0.34    0.44
   4 -14   6    0.02    0.49
  -5  14  -6   -0.08    0.61
  -5  14  -6    0.02    0.41
   5 -14   6    0.96    0.69
  -6  14  -6    0.17    0.38
  -6  14  -6    0.95    0.92
   6 -14   6    0.85    0.68
  -7  14  -6    1.07    0.98
   7 -14   6    2.36    0.92
   5  13  -6   -0.13    0.53
  -5 -13   6    0.45    0.43
  -5 -13   6   -0.07    0.39
   4  13  -6    0.27    0.49
  -4 -13   6   -0.26    0.34
   3  13  -6    0.09    0.51
   3  13  -6   -0.26    0.40
   3  13  -6    0.03    0.46
  -3 -13   6   -0.20    0.31
   2  13  -6    1.04    0.66
   2  13  -6    0.25    0.55
  -2 -13   6    0.03    0.25
   1  13  -6    1.95    0.72
   1  13  -6    4.53    1.16
  -1 -13   6    2.72    0.29
   0  13  -6    2.33    0.73
   0  13  -6    2.61    0.95
   0 -13   6    2.16    0.67
  -1  13  -6    3.12    1.07
  -1  13  -6    4.36    0.88
   1 -13   6    4.66    0.98
  -2  13  -6    7.10    1.61
  -2  13  -6    6.85    1.01
   2 -13   6    8.05    1.33
  -3  13  -6   14.89    2.24
  -3  13  -6   12.79    1.18
   3 -13   6   12.40    1.66
  -4  13  -6    1.71    0.94
  -4  13  -6    0.35    0.40
   4 -13   6    0.46    0.49
  -5  13  -6    0.77    0.38
  -5  13  -6   -0.64    0.52
   5 -13   6    0.89    0.62
  -6  13  -6    5.99    0.71
  -6  13  -6    7.01    1.66
   6 -13   6    6.90    1.34
   7 -13   6    5.58    1.24
   8 -13   6    1.87    0.84
   6  12  -6    6.73    1.16
  -6 -12   6    5.83    1.01
   5  12  -6    1.00    0.62
  -5 -12   6    0.36    0.45
   4  12  -6    0.15    0.47
  -4 -12   6    0.12    0.35
  -4 -12   6    0.06    0.34
   3  12  -6    1.11    0.51
   3  12  -6    1.02    0.59
   3  12  -6    0.43    0.52
  -3 -12   6    1.35    0.46
   2  12  -6   21.20    1.90
   2  12  -6   18.84    1.52
  -2 -12   6   19.48    1.19
   1  12  -6    6.10    1.01
   1  12  -6    5.10    1.15
  -1 -12   6    6.61    1.03
  -1 -12   6    6.98    0.54
   0  12  -6    2.28    0.83
   0  12  -6    1.75    0.68
   0 -12   6    2.22    0.66
  -1  12  -6    0.93    0.64
  -1  12  -6    0.96    0.51
   1 -12   6    0.30    0.44
  -2  12  -6    7.77    1.55
  -2  12  -6    6.34    0.93
   2 -12   6    7.06    1.18
  -3  12  -6    0.04    0.54
  -3  12  -6    0.32    0.38
   3 -12   6    0.24    0.43
  -4  12  -6    0.03    0.32
   4 -12   6    0.28    0.43
  -5  12  -6    0.06    0.27
   5 -12   6    0.14    0.41
  -6  12  -6   10.75    0.78
   6 -12   6   12.27    1.78
   7 -12   6    0.08    0.41
   8 -12   6    0.30    0.52
   7  11  -6    0.54    0.53
  -7 -11   6    0.76    0.63
   6  11  -6    0.91    0.59
  -6 -11   6    0.82    0.56
   5  11  -6    3.98    0.86
  -5 -11   6    2.52    0.70
   4  11  -6    0.05    0.48
   4  11  -6   -0.72    0.26
  -4 -11   6    0.12    0.33
  -4 -11   6   -0.09    0.30
   3  11  -6    1.81    0.59
   3  11  -6    2.13    0.68
   3  11  -6    1.78    0.66
  -3 -11   6    2.22    0.53
   2  11  -6    2.73    0.64
   2  11  -6    2.45    0.79
   2  11  -6    2.57    0.70
  -2 -11   6    3.36    0.52
  -2 -11   6    4.13    0.78
   1  11  -6    2.78    0.74
   1  11  -6    5.02    0.79
   1  11  -6    3.04    0.93
  -1 -11   6    4.95    0.53
  -1 -11   6    2.91    0.69
   0  11  -6    0.56    0.50
   0  11  -6    0.76    0.58
   0 -11   6    1.10    0.55
  -1  11  -6    1.38    0.72
  -1  11  -6    1.47    0.54
   1 -11   6    1.86    0.59
  -2  11  -6    2.96    0.76
  -2  11  -6    2.96    0.62
   2 -11   6    3.00    0.75
  -3  11  -6    9.35    1.09
  -3  11  -6    8.12    0.89
   3 -11   6    9.28    1.33
  -4  11  -6    0.18    0.27
  -4  11  -6    0.39    0.35
   4 -11   6   -0.31    0.25
  -5  11  -6    1.34    0.35
  -5  11  -6    1.28    0.50
   5 -11   6    0.89    0.57
  -6  11  -6    1.64    0.57
   6 -11   6    1.11    0.63
  -7  11  -6    1.31    0.47
   7 -11   6    0.27    0.49
  -8  11  -6    1.84    0.54
   8 -11   6    0.17    0.45
  -9  11  -6    2.99    0.73
   9 -11   6    2.17    0.87
   8  10  -6    1.26    0.58
  -8 -10   6    2.44    0.82
   7  10  -6    0.03    0.39
  -7 -10   6    1.10    0.56
   6  10  -6    4.12    0.88
  -6 -10   6    7.34    1.07
   5  10  -6    2.28    0.66
  -5 -10   6    2.93    0.73
   4  10  -6   11.48    1.32
   4  10  -6    9.93    1.20
   4  10  -6    8.37    1.24
   4  10  -6   11.07    1.27
  -4 -10   6   10.73    1.10
   3  10  -6   22.87    1.60
   3  10  -6   26.76    1.86
   3  10  -6   23.22    1.69
   3  10  -6   22.37    1.57
  -3 -10   6   20.10    1.37
  -3 -10   6   22.65    1.42
   2  10  -6   13.91    1.15
   2  10  -6   11.14    1.01
   2  10  -6   11.25    1.46
  -2 -10   6   12.84    1.08
  -2 -10   6   11.83    0.91
   1  10  -6   -0.16    0.28
   1  10  -6   -0.84    0.39
   1  10  -6    0.94    0.56
   1  10  -6    0.58    0.32
  -1 -10   6    0.47    0.24
  -1 -10   6    0.44    0.38
   0  10  -6    1.66    0.59
   0  10  -6    0.34    0.47
   0  10  -6    1.12    0.43
   0 -10   6    2.38    0.64
   0 -10   6    1.80    0.21
   0 -10   6    1.84    0.23
  -1  10  -6    4.08    0.70
  -1  10  -6    3.89    0.82
   1 -10   6    3.39    0.75
  -2  10  -6    1.33    0.58
  -2  10  -6    1.94    0.49
   2 -10   6    1.51    0.56
  -3  10  -6   27.16    1.71
  -3  10  -6   25.34    1.42
   3 -10   6   25.28    1.91
  -4  10  -6   17.01    1.32
  -4  10  -6   16.56    0.98
   4 -10   6   15.33    1.74
  -5  10  -6    7.57    0.55
  -5  10  -6    6.84    0.97
   5 -10   6    7.48    1.24
  -6  10  -6    0.64    0.42
   6 -10   6    1.39    0.65
  -7  10  -6    6.61    1.06
   7 -10   6    5.80    1.17
  -8  10  -6    1.01    0.45
   8 -10   6    0.39    0.51
  -9  10  -6    0.70    0.38
   9 -10   6    0.33    0.56
   8   9  -6   -0.19    0.33
   8   9  -6    0.18    0.44
  -8  -9   6    0.71    0.56
  -8  -9   6    0.96    0.56
   7   9  -6    0.29    0.40
   7   9  -6    0.21    0.41
  -7  -9   6    0.84    0.51
  -7  -9   6    1.51    0.62
   6   9  -6    4.42    0.83
   6   9  -6    3.81    0.83
  -6  -9   6    4.36    0.77
  -6  -9   6    3.82    0.83
   5   9  -6    7.91    1.09
  -5  -9   6    5.78    0.86
  -5  -9   6    6.36    0.89
   4   9  -6    6.10    0.91
   4   9  -6    7.66    1.08
   4   9  -6    6.97    1.00
   4   9  -6    6.37    0.92
  -4  -9   6    6.46    0.87
   3   9  -6    6.79    1.03
   3   9  -6    6.48    0.90
   3   9  -6    7.56    0.96
   3   9  -6    5.26    0.89
  -3  -9   6    6.14    0.78
  -3  -9   6    5.85    0.75
  -3  -9   6    6.03    0.79
   2   9  -6   21.14    1.39
   2   9  -6   20.21    1.65
   2   9  -6   20.31    1.39
  -2  -9   6   20.17    1.38
  -2  -9   6   18.76    1.18
   1   9  -6   64.63    2.91
   1   9  -6   65.20    3.14
   1   9  -6   63.71    3.50
  -1  -9   6   60.98    2.59
  -1  -9   6   65.56    3.10
   0   9  -6    6.09    0.86
   0   9  -6    4.90    0.78
   0   9  -6    6.78    0.76
   0  -9   6    6.16    0.40
   0  -9   6    5.79    0.40
   0  -9   6    5.03    0.85
  -1   9  -6   15.67    1.17
  -1   9  -6   15.36    1.31
   1  -9   6   17.56    1.39
  -2   9  -6    9.56    0.98
  -2   9  -6    9.66    0.87
   2  -9   6   11.78    1.37
  -3   9  -6    8.05    0.71
  -3   9  -6    8.34    1.02
   3  -9   6    8.13    1.19
  -4   9  -6    1.15    0.48
  -4   9  -6    1.14    0.30
   4  -9   6    1.03    0.50
  -5   9  -6    2.11    0.28
  -5   9  -6    2.28    0.59
   5  -9   6    2.35    0.71
  -6   9  -6    1.87    0.59
   6  -9   6    1.54    0.64
  -7   9  -6    7.00    1.10
   7  -9   6    5.61    1.13
  -8   9  -6    0.73    0.45
   8  -9   6    0.58    0.49
  -9   9  -6    0.75    0.41
   9  -9   6    0.49    0.56
   9   8  -6   21.51    1.98
   9   8  -6   22.48    1.42
  -9  -8   6   19.70    1.67
   8   8  -6    0.04    0.37
   8   8  -6    0.15    0.34
  -8  -8   6    0.52    0.47
  -8  -8   6   -0.49    0.36
   7   8  -6   -0.12    0.38
   7   8  -6   -0.24    0.30
  -7  -8   6    0.52    0.43
  -7  -8   6   -0.33    0.33
   6   8  -6    0.17    0.35
   6   8  -6    0.64    0.42
  -6  -8   6   -0.11    0.32
  -6  -8   6    0.16    0.38
   5   8  -6    0.01    0.29
   5   8  -6    0.10    0.27
  -5  -8   6    0.40    0.38
  -5  -8   6    0.09    0.31
   4   8  -6    8.07    1.07
   4   8  -6    6.69    0.97
   4   8  -6    6.99    0.91
   4   8  -6    7.92    0.96
  -4  -8   6    6.18    0.80
  -4  -8   6    8.42    0.91
   3   8  -6   -0.26    0.28
   3   8  -6    0.07    0.25
   3   8  -6    0.84    0.40
   3   8  -6   -0.03    0.42
  -3  -8   6    0.07    0.27
  -3  -8   6    0.50    0.29
  -3  -8   6    0.42    0.35
  -3  -8   6    0.32    0.26
  -3  -8   6    0.10    0.15
   2   8  -6   20.72    1.34
   2   8  -6   19.45    1.55
   2   8  -6   18.04    1.30
   2   8  -6   25.58    1.50
  -2  -8   6   18.98    1.12
  -2  -8   6   22.14    1.36
  -2  -8   6   19.47    1.18
  -2  -8   6   20.46    0.88
   1   8  -6   95.64    4.22
   1   8  -6   92.07    3.80
   1   8  -6   89.71    3.99
  -1  -8   6   88.83    3.53
  -1  -8   6   90.48    3.99
   0   8  -6    2.50    0.69
   0   8  -6    2.22    0.52
   0   8  -6    2.84    0.49
   0  -8   6    2.99    0.61
   0  -8   6    2.94    0.31
   0  -8   6    2.32    0.29
  -1   8  -6    7.99    0.96
  -1   8  -6    7.15    0.72
  -1   8  -6    6.72    0.79
   1  -8   6    8.39    1.07
  -2   8  -6    2.08    0.53
  -2   8  -6    1.88    0.43
   2  -8   6    1.08    0.45
   2  -8   6    1.65    0.21
  -3   8  -6    1.13    0.49
  -3   8  -6    1.13    0.33
   3  -8   6    0.99    0.46
   3  -8   6    1.21    0.24
  -4   8  -6   20.78    1.50
  -4   8  -6   20.23    1.04
  -4   8  -6   20.91    1.02
   4  -8   6   21.55    1.12
   4  -8   6   19.58    1.62
  -5   8  -6    3.06    0.29
  -5   8  -6    3.30    0.72
   5  -8   6    2.55    0.77
   5  -8   6    2.98    0.50
  -6   8  -6   -0.05    0.28
   6  -8   6    0.10    0.42
   6  -8   6    0.77    0.33
  -7   8  -6    2.99    0.73
   7  -8   6    3.32    0.92
  -8   8  -6    5.85    1.06
   8  -8   6    5.95    1.21
  -9   8  -6   13.34    1.71
   9  -8   6   13.91    1.90
  10  -8   6    5.94    1.25
  10   7  -6    2.23    0.77
 -10  -7   6    2.84    0.73
   9   7  -6    0.16    0.25
   9   7  -6    0.17    0.45
  -9  -7   6    0.10    0.44
   8   7  -6    4.53    1.00
   8   7  -6    4.54    0.73
  -8  -7   6    5.16    0.86
   7   7  -6    1.01    0.52
   7   7  -6    1.38    0.48
  -7  -7   6    1.89    0.59
  -7  -7   6    2.01    0.61
   6   7  -6   35.52    2.03
   6   7  -6   36.39    2.36
  -6  -7   6   34.68    2.07
  -6  -7   6   38.48    2.04
   5   7  -6    2.34    0.61
   5   7  -6    1.66    0.48
  -5  -7   6    2.46    0.44
  -5  -7   6    1.96    0.53
  -5  -7   6    2.61    0.56
   4   7  -6    3.80    0.64
   4   7  -6    4.27    0.78
   4   7  -6    4.95    0.83
   4   7  -6    4.16    0.66
  -4  -7   6    4.26    0.65
  -4  -7   6    4.07    0.51
  -4  -7   6    4.39    0.67
   3   7  -6    1.74    0.46
   3   7  -6    2.59    0.64
   3   7  -6    1.29    0.44
   3   7  -6    2.01    0.46
  -3  -7   6    2.54    0.46
  -3  -7   6    2.11    0.47
  -3  -7   6    1.90    0.42
  -3  -7   6    2.66    0.36
   2   7  -6   12.83    1.02
   2   7  -6   12.86    1.05
   2   7  -6   12.88    0.98
  -2  -7   6   12.41    0.65
  -2  -7   6   13.03    0.88
  -2  -7   6   12.88    0.85
  -2  -7   6   13.54    0.97
   1   7  -6   32.13    1.89
   1   7  -6   33.72    1.72
  -1  -7   6   32.99    1.52
  -1  -7   6   31.93    1.80
  -1  -7   6   32.85    1.50
  -1  -7   6   35.52    1.27
   0   7  -6    0.32    0.33
   0   7  -6    0.41    0.48
   0   7  -6    0.44    0.25
   0  -7   6    0.53    0.09
   0  -7   6    0.57    0.17
   0  -7   6    0.57    0.30
   0  -7   6    0.45    0.16
  -1   7  -6    1.60    0.34
  -1   7  -6    2.23    0.53
  -1   7  -6    2.24    0.45
   1  -7   6    1.62    0.19
   1  -7   6    2.04    0.50
  -2   7  -6    9.59    0.70
  -2   7  -6    9.75    0.90
  -2   7  -6   11.96    0.79
   2  -7   6    9.69    0.56
   2  -7   6    8.72    1.10
  -3   7  -6    0.66    0.28
  -3   7  -6    0.30    0.35
   3  -7   6    0.50    0.17
   3  -7   6    0.29    0.33
  -4   7  -6   17.21    0.86
  -4   7  -6   15.57    0.91
  -4   7  -6   15.64    1.26
   4  -7   6   15.49    1.39
   4  -7   6   16.80    0.98
  -5   7  -6   33.49    1.39
  -5   7  -6   30.66    1.56
  -5   7  -6   32.89    2.09
   5  -7   6   33.83    2.23
   5  -7   6   33.62    1.69
  -6   7  -6   60.66    3.35
   6  -7   6   64.70    3.47
   6  -7   6   58.48    2.75
  -7   7  -6    6.37    0.51
  -7   7  -6    6.08    1.03
   7  -7   6    6.23    0.87
   7  -7   6    6.58    1.14
  -8   7  -6    0.50    0.38
  -8   7  -6    1.52    0.63
   8  -7   6    0.86    0.58
  -9   7  -6   13.32    1.78
  -9   7  -6   14.76    0.97
   9  -7   6   12.54    1.75
  10  -7   6    0.98    0.73
  10   6  -6    0.53    0.52
 -10  -6   6    2.06    0.69
   9   6  -6   11.26    1.56
  -9  -6   6   13.17    1.40
   8   6  -6    3.07    0.54
   8   6  -6    3.40    0.86
  -8  -6   6    3.03    0.64
   7   6  -6    1.49    0.47
   7   6  -6    1.45    0.59
  -7  -6   6    1.67    0.56
  -7  -6   6    1.01    0.46
   6   6  -6    4.52    0.72
   6   6  -6    4.14    0.81
  -6  -6   6    4.16    0.72
  -6  -6   6    3.88    0.68
   5   6  -6    4.37    0.69
   5   6  -6    5.38    0.80
   5   6  -6    5.47    0.89
  -5  -6   6    3.84    0.55
  -5  -6   6    3.18    0.59
  -5  -6   6    4.75    0.69
   4   6  -6    5.92    0.87
   4   6  -6    4.44    0.65
   4   6  -6    6.65    0.91
   4   6  -6    6.32    0.73
  -4  -6   6    6.55    0.66
  -4  -6   6    5.52    0.72
  -4  -6   6    5.92    0.50
  -4  -6   6    4.83    0.65
   3   6  -6    2.11    0.50
   3   6  -6    2.66    0.54
   3   6  -6    2.23    0.45
   3   6  -6    2.89    0.61
  -3  -6   6    2.36    0.45
  -3  -6   6    2.04    0.42
  -3  -6   6    2.94    0.45
  -3  -6   6    2.09    0.33
   2   6  -6   28.81    1.69
   2   6  -6   29.12    1.64
   2   6  -6   29.01    1.55
  -2  -6   6   28.46    1.43
  -2  -6   6   30.49    1.55
  -2  -6   6   28.20    1.24
  -2  -6   6   29.03    1.44
   1   6  -6    1.21    0.37
   1   6  -6    0.93    0.31
   1   6  -6    0.77    0.48
  -1  -6   6    1.79    0.30
  -1  -6   6    1.00    0.32
  -1  -6   6    0.90    0.23
   0   6  -6  128.18    4.91
   0   6  -6  137.65    5.12
   0   6  -6  127.45    5.62
   0  -6   6  124.20    4.63
   0  -6   6  118.38    4.64
   0  -6   6  133.85    4.35
   0  -6   6  127.01    5.21
  -1   6  -6   84.16    3.81
  -1   6  -6   85.91    3.30
  -1   6  -6   80.33    3.38
   1  -6   6   80.71    2.90
   1  -6   6   79.43    3.66
  -2   6  -6   28.35    1.37
  -2   6  -6   29.44    1.37
  -2   6  -6   25.42    1.61
   2  -6   6   27.06    1.72
   2  -6   6   25.85    1.18
  -3   6  -6    2.01    0.34
  -3   6  -6    1.20    0.41
  -3   6  -6    1.09    0.22
   3  -6   6    1.36    0.27
   3  -6   6    1.65    0.49
  -4   6  -6    3.89    0.43
  -4   6  -6    4.61    0.54
  -4   6  -6    4.48    0.79
   4  -6   6    3.75    0.77
   4  -6   6    3.82    0.52
  -5   6  -6   39.95    1.65
  -5   6  -6   34.80    2.25
   5  -6   6   35.56    2.31
   5  -6   6   39.70    1.90
  -6   6  -6   24.37    1.85
  -6   6  -6   27.44    1.29
   6  -6   6   26.86    1.99
   6  -6   6   23.95    1.52
  -7   6  -6    6.49    1.10
  -7   6  -6    6.92    0.71
   7  -6   6    6.45    0.90
   7  -6   6    7.48    1.25
  -8   6  -6    1.70    0.39
  -8   6  -6    1.18    0.53
   8  -6   6    1.47    0.71
  -9   6  -6    0.81    0.53
   9  -6   6    0.62    0.61
  10  -6   6    0.09    0.52
 -11  -5   6    1.12    0.58
  10   5  -6    0.20    0.48
 -10  -5   6    0.60    0.49
   9   5  -6    4.66    1.01
  -9  -5   6    5.20    0.87
   8   5  -6    0.07    0.17
   8   5  -6    0.32    0.40
  -8  -5   6   -0.05    0.32
   7   5  -6   32.20    1.68
   7   5  -6   31.86    2.22
  -7  -5   6   30.58    1.76
  -7  -5   6   31.60    1.87
   6   5  -6    8.81    0.93
   6   5  -6    8.67    1.16
  -6  -5   6    9.82    0.98
  -6  -5   6   10.15    1.04
   5   5  -6    5.86    0.70
   5   5  -6    2.93    0.54
   5   5  -6    4.12    0.78
   5   5  -6    4.70    0.39
  -5  -5   6    4.92    0.64
  -5  -5   6    4.27    0.65
  -5  -5   6    5.64    0.72
   4   5  -6    0.45    0.28
   4   5  -6    0.76    0.35
   4   5  -6    0.66    0.38
   4   5  -6    0.49    0.23
  -4  -5   6    0.53    0.19
  -4  -5   6    0.64    0.28
  -4  -5   6    0.46    0.20
  -4  -5   6    0.92    0.36
   3   5  -6   23.43    1.44
   3   5  -6   22.84    1.32
   3   5  -6   23.44    1.42
  -3  -5   6   23.33    1.24
  -3  -5   6   22.65    1.18
  -3  -5   6   21.89    1.12
  -3  -5   6   24.59    1.27
   2   5  -6    4.19    0.63
   2   5  -6    5.74    0.69
   2   5  -6    5.22    0.73
  -2  -5   6    4.40    0.56
  -2  -5   6    5.55    0.58
  -2  -5   6    5.00    0.55
   1   5  -6    0.77    0.51
   1   5  -6    0.78    0.35
   1   5  -6    0.39    0.24
  -1  -5   6    0.75    0.21
  -1  -5   6    1.14    0.26
  -1  -5   6    0.89    0.32
   0   5  -6   26.62    1.58
   0   5  -6   25.54    1.34
   0   5  -6   26.45    1.42
   0  -5   6   25.97    1.51
   0  -5   6   28.03    1.17
   0  -5   6   25.79    1.14
  -1   5  -6   61.60    2.66
  -1   5  -6   60.71    2.57
  -1   5  -6   63.86    2.99
   1  -5   6   60.42    2.86
   1  -5   6   61.17    2.25
   1  -5   6   63.65    2.30
  -2   5  -6    6.30    0.58
  -2   5  -6    7.27    0.59
  -2   5  -6    6.86    0.81
   2  -5   6    6.96    0.90
   2  -5   6    6.35    0.48
  -3   5  -6   12.73    0.80
  -3   5  -6   12.24    0.67
  -3   5  -6   12.41    0.76
  -3   5  -6   12.31    1.05
   3  -5   6   11.52    0.76
   3  -5   6   12.27    1.09
  -4   5  -6    3.16    0.66
  -4   5  -6    3.68    0.52
  -4   5  -6    4.00    0.50
   4  -5   6    4.08    0.55
   4  -5   6    4.58    0.81
  -5   5  -6    7.00    0.68
  -5   5  -6    6.21    0.97
   5  -5   6    6.63    1.04
   5  -5   6    6.86    0.82
  -6   5  -6   12.60    0.85
  -6   5  -6   12.69    1.50
   6  -5   6   11.18    1.14
   6  -5   6   10.73    1.41
  -7   5  -6    2.85    0.46
  -7   5  -6    1.98    0.68
   7  -5   6    1.46    0.62
  -8   5  -6   12.96    1.66
   8  -5   6   20.15    1.75
  -9   5  -6    3.34    0.93
   9  -5   6    3.37    0.99
  11   4  -6    0.76    0.57
 -11  -4   6    1.63    0.59
  10   4  -6    7.14    1.30
 -10  -4   6   10.34    1.17
   9   4  -6    5.60    1.14
  -9  -4   6    6.83    0.89
   8   4  -6   18.66    1.66
  -8  -4   6   23.15    4.09
  -8  -4   6   16.20    1.23
   7   4  -6    7.37    0.69
   7   4  -6    5.99    1.04
  -7  -4   6    8.04    1.02
  -7  -4   6    7.16    0.85
  -7  -4   6    7.28    2.38
   6   4  -6    2.05    0.42
   6   4  -6    2.91    0.69
  -6  -4   6    2.22    0.50
  -6  -4   6    2.29    0.45
  -6  -4   6    2.38    1.64
   5   4  -6    6.47    0.34
   5   4  -6    7.74    1.03
   5   4  -6    6.43    0.73
  -5  -4   6    6.72    0.76
  -5  -4   6    7.39    0.82
  -5  -4   6    7.87    0.70
  -5  -4   6    6.96    2.04
   4   4  -6    0.54    0.31
   4   4  -6    1.05    0.38
   4   4  -6    0.70    0.21
   4   4  -6    0.84    0.31
  -4  -4   6    0.61    1.08
  -4  -4   6    0.57    0.21
  -4  -4   6    0.88    0.18
  -4  -4   6    1.06    0.32
  -4  -4   6    0.42    0.26
   3   4  -6   54.34    2.73
   3   4  -6   55.52    2.46
   3   4  -6   54.59    2.45
  -3  -4   6   55.83    2.27
  -3  -4   6   57.15    2.35
  -3  -4   6   52.84    4.93
  -3  -4   6   52.96    2.35
  -3  -4   6   55.67    2.25
   2   4  -6   65.68    2.53
   2   4  -6   51.29    2.46
   2   4  -6   54.95    2.73
  -2  -4   6   53.79    2.30
  -2  -4   6   56.34    4.88
  -2  -4   6   55.66    2.36
  -2  -4   6   54.06    2.38
   1   4  -6   47.76    2.22
   1   4  -6   49.90    2.18
   1   4  -6   48.48    2.48
  -1  -4   6   46.46    2.17
  -1  -4   6   49.90    2.04
  -1  -4   6   47.50    1.99
   0   4  -6    6.62    0.84
   0   4  -6    6.31    0.68
   0   4  -6    6.61    0.67
   0  -4   6    7.68    0.80
   0  -4   6    6.36    0.44
   0  -4   6    6.52    0.45
  -1   4  -6   91.76    3.66
  -1   4  -6   88.88    4.16
  -1   4  -6   92.80    3.78
   1  -4   6   94.75    3.96
   1  -4   6   91.81    3.35
   1  -4   6   96.11    3.35
  -2   4  -6    1.31    0.42
  -2   4  -6    1.70    0.69
  -2   4  -6    1.23    0.32
  -2   4  -6    1.22    0.36
   2  -4   6    1.10    0.39
   2  -4   6    1.35    0.27
  -3   4  -6   69.85    3.47
  -3   4  -6   72.07    2.98
  -3   4  -6   72.09    2.98
  -3   4  -6   71.52    2.79
  -3   4  -6   68.26    5.03
   3  -4   6   74.02    2.86
   3  -4   6   74.24    3.41
  -4   4  -6    4.03    0.54
  -4   4  -6    4.07    0.72
  -4   4  -6    4.50    0.54
   4  -4   6    2.97    0.49
   4  -4   6    4.28    0.82
  -5   4  -6    4.24    0.81
  -5   4  -6    5.55    0.62
   5  -4   6    5.13    0.90
   5  -4   6    3.79    0.61
  -6   4  -6    1.34    0.54
   6  -4   6    0.86    0.48
   6  -4   6    0.82    0.34
  -7   4  -6    1.29    0.54
   7  -4   6    2.54    0.77
  -8   4  -6    3.15    0.82
   8  -4   6    1.60    0.67
  -9   4  -6    3.79    0.96
   9  -4   6    5.63    1.12
  11   3  -6    1.25    0.72
 -11  -3   6    1.19    0.52
  10   3  -6    0.79    0.56
 -10  -3   6    0.24    0.37
 -10  -3   6   -0.16    0.23
 -10  -3   6   -1.02    1.38
   9   3  -6    2.98    0.80
  -9  -3   6    3.65    0.64
  -9  -3   6    4.13    2.27
   8   3  -6   -0.21    0.33
  -8  -3   6    0.19    1.63
  -8  -3   6   -0.08    0.28
   7   3  -6    5.68    0.97
  -7  -3   6    4.87    0.67
   6   3  -6    2.92    0.43
   6   3  -6    2.23    0.58
   6   3  -6    2.75    0.40
  -6  -3   6    3.98    1.86
  -6  -3   6    2.45    0.45
  -6  -3   6    2.92    0.53
   5   3  -6   38.37    1.82
   5   3  -6   42.16    1.81
   5   3  -6   39.32    2.30
  -5  -3   6   38.32    4.24
  -5  -3   6   38.89    1.88
  -5  -3   6   40.13    1.90
  -5  -3   6   39.36    1.84
   4   3  -6   39.81    2.17
   4   3  -6   36.72    1.84
  -4  -3   6   35.56    3.97
  -4  -3   6   41.99    1.58
  -4  -3   6   39.31    1.82
  -4  -3   6   40.90    1.81
  -4  -3   6   39.75    1.81
   3   3  -6   21.66    1.34
   3   3  -6   19.93    1.09
   3   3  -6   19.25    1.15
  -3  -3   6   20.86    1.09
  -3  -3   6   20.56    1.08
  -3  -3   6   19.03    2.54
  -3  -3   6   20.87    1.00
  -3  -3   6   20.01    1.08
   2   3  -6    4.83    0.57
   2   3  -6    5.37    0.70
   2   3  -6    5.42    0.64
  -2  -3   6    4.02    0.47
  -2  -3   6    3.50    1.24
  -2  -3   6    4.39    0.51
  -2  -3   6    4.83    0.50
   1   3  -6    1.39    0.32
   1   3  -6    0.71    0.41
   1   3  -6    1.31    0.32
  -1  -3   6    1.55    0.81
  -1  -3   6    1.31    0.32
  -1  -3   6    1.20    0.24
  -1  -3   6    1.11    0.25
   0   3  -6   99.60    3.90
   0   3  -6   99.88    4.38
   0   3  -6   99.83    3.95
   0  -3   6   97.66    3.78
   0  -3   6   98.93    3.65
   0  -3   6   94.52    3.99
  -1   3  -6    3.33    0.50
  -1   3  -6    4.21    0.85
  -1   3  -6    3.76    0.60
  -1   3  -6    2.77    0.42
   1  -3   6    3.38    0.29
   1  -3   6    3.89    0.44
   1  -3   6    3.43    0.39
   1  -3   6    3.13    0.56
  -2   3  -6    0.21    0.20
  -2   3  -6   -0.28    0.18
  -2   3  -6    0.15    0.19
  -2   3  -6   -0.05    0.19
   2  -3   6   -0.01    0.08
   2  -3   6    0.06    0.08
   2  -3   6   -0.10    0.15
   2  -3   6   -0.09    0.19
  -3   3  -6    1.49    0.38
  -3   3  -6    1.27    0.31
  -3   3  -6    1.01    0.39
   3  -3   6    0.90    0.27
   3  -3   6    1.61    0.47
  -4   3  -6    2.93    0.66
   4  -3   6    3.60    0.74
   4  -3   6    2.65    0.47
  -5   3  -6    8.85    1.16
   5  -3   6    7.32    1.05
   5  -3   6    7.58    0.88
  -6   3  -6   37.52    2.42
   6  -3   6   36.75    2.35
   6  -3   6   38.97    2.08
  -7   3  -6    6.01    1.08
   7  -3   6    6.20    1.13
  -8   3  -6    5.66    1.11
   8  -3   6    5.91    1.11
  -9   3  -6    6.64    1.28
   9  -3   6    5.74    1.17
 -12  -2   6    7.12    1.03
  11   2  -6    0.43    0.56
 -11  -2   6   -0.85    1.53
 -11  -2   6    0.26    0.38
  10   2  -6   -0.10    0.39
 -10  -2   6   -0.20    0.29
 -10  -2   6   -0.26    0.18
 -10  -2   6   -1.44    1.61
   9   2  -6    2.37    0.74
  -9  -2   6    3.80    0.50
  -9  -2   6    2.92    1.88
  -9  -2   6    3.86    0.62
   8   2  -6   -0.43    0.27
  -8  -2   6    0.35    1.34
[truncated: 411,927 more chars]
