# Supplementary material for: Crystal structure of cyproconazole
Source: Acta Crystallogr E Crystallogr Commun. 2015 Nov 28;71(Pt 12):o1007. doi: 10.1107/S2056989015022665 (PMC4719948; doi:10.1107/S2056989015022665)
Supplement: Supplementary file 2 [file e-71-o1007-Isup2.hkl]

#
# h,k,l, Fc-squared, Fo-squared, sigma(Fo-squared), status flag
#
data_I
_shelx_title ' JK705 in P-1'
_shelx_refln_list_code          4
_shelx_F_calc_maximum      129.67
_exptl_crystal_F_000       616.00
_reflns_d_resolution_high  0.8107

loop_
 _space_group_symop_operation_xyz
 'x, y, z'
 '-x, -y, -z'

_cell_length_a     9.7783
_cell_length_b    12.2150
_cell_length_c    14.5861
_cell_angle_alpha 107.965
_cell_angle_beta  108.254
_cell_angle_gamma  99.533

_shelx_F_squared_multiplier     1.000

loop_
 _refln_index_h
 _refln_index_k
 _refln_index_l
 _refln_F_squared_calc
 _refln_F_squared_meas
 _refln_F_squared_sigma
 _refln_observed_status
   1   0   0       1560.41       1534.37        37.84 o
   2   0   0      16099.02      15534.56       273.94 o
   3   0   0       1098.30       1005.46        17.29 o
   4   0   0        807.44        823.14        15.66 o
   5   0   0       1400.18       1423.40        25.70 o
   6   0   0        132.25        172.39         8.25 o
   7   0   0         65.92        100.61         7.64 o
   8   0   0        112.95        103.24         9.70 o
   9   0   0          0.06          5.46         3.24 o
  10   0   0        139.56        111.45        11.94 o
 -11   1   0         14.84         22.95         5.92 o
 -10   1   0         15.60         12.51         3.97 o
  -9   1   0        135.80        147.52        17.05 o
  -8   1   0         45.01         55.66         6.17 o
  -7   1   0        267.72        247.47        10.40 o
  -6   1   0         44.64         51.87         4.81 o
  -5   1   0        705.56        697.18        29.58 o
  -4   1   0         33.03         30.31         2.96 o
  -3   1   0       1068.20       1072.87        21.03 o
  -2   1   0       2047.03       2028.87        33.39 o
  -1   1   0         14.30         15.80         1.10 o
   0   1   0        651.79        647.81        10.65 o
   1   1   0       1022.44       1018.32        11.25 o
   2   1   0       3125.53       3196.99        39.25 o
   3   1   0        731.25        606.92         9.95 o
   4   1   0         25.78         21.05         1.61 o
   5   1   0         15.01          9.80         1.71 o
   6   1   0         45.16         49.53         4.32 o
   7   1   0        479.58        491.17        11.76 o
   8   1   0        752.61        731.71        24.85 o
   9   1   0        126.51         96.25         8.95 o
  10   1   0         19.85         19.49         5.98 o
 -11   2   0          3.24          3.81         8.90 o
 -10   2   0          1.03          0.00         4.10 o
  -9   2   0         61.79         50.13        13.73 o
  -8   2   0        622.58        554.39        17.66 o
  -7   2   0         15.35          9.01         2.83 o
  -6   2   0        147.74        124.56         7.56 o
  -5   2   0       1161.03       1218.50        23.61 o
  -4   2   0       1436.51       1572.39        30.69 o
  -3   2   0        173.83        205.56         6.34 o
  -2   2   0          2.08          8.07         1.07 o
  -1   2   0       6276.64       6237.61       116.75 o
   0   2   0         72.64         66.77         1.37 o
   1   2   0       1327.62       1333.29        15.76 o
   2   2   0        102.00         82.42         2.16 o
   3   2   0        301.91        243.88         4.67 o
   4   2   0          0.71          1.73         0.92 o
   5   2   0        222.86        227.67         5.41 o
   6   2   0        309.10        321.29         8.92 o
   7   2   0        197.52        208.21         7.51 o
   8   2   0        136.86        132.49        10.75 o
   9   2   0         58.77         68.12        10.00 o
  10   2   0         75.80         96.05        11.21 o
 -11   3   0        100.18        112.85        20.50 o
 -10   3   0          6.22          2.07         5.33 o
  -9   3   0        119.72        134.07        15.66 o
  -8   3   0         61.69         53.61         6.00 o
  -7   3   0        183.56        186.05         9.41 o
  -6   3   0        952.92        942.16        20.22 o
  -5   3   0        233.04        259.72         7.98 o
  -4   3   0       1563.31       1646.32        30.19 o
  -3   3   0        223.64        215.28         9.85 o
  -2   3   0       2632.53       2583.87        49.40 o
  -1   3   0         66.79         57.23         3.54 o
   0   3   0       3539.43       3523.57        43.85 o
   1   3   0       4874.13       4764.15        53.57 o
   2   3   0       2338.97       2267.22        26.13 o
   3   3   0          4.63          5.50         1.11 o
   4   3   0         32.16         28.90         2.07 o
   5   3   0          5.06         11.56         1.95 o
   6   3   0         10.34         13.24         2.11 o
   7   3   0        571.26        544.14        14.76 o
   8   3   0        160.07        157.73         9.66 o
   9   3   0        145.65        146.68         9.94 o
  10   3   0         30.62         39.83         9.71 o
 -11   4   0        508.65        511.30        31.31 o
 -10   4   0        124.73        102.21        14.58 o
  -9   4   0          1.56          0.00         2.60 o
  -8   4   0         21.10         22.46         4.13 o
  -7   4   0          0.34          0.00         1.68 o
  -6   4   0        335.60        356.52        10.46 o
  -5   4   0         19.13         16.20         2.41 o
  -4   4   0         84.28         73.00         7.12 o
  -3   4   0        638.64        596.57        16.25 o
  -2   4   0        332.40        304.83        10.39 o
  -1   4   0         81.39         81.90         3.35 o
   0   4   0       2079.05       2104.47        27.19 o
   1   4   0        861.76        861.83        11.21 o
   2   4   0        718.39        645.15         9.72 o
   3   4   0        363.56        343.31         6.97 o
   4   4   0        604.92        599.39        10.06 o
   5   4   0          4.95          3.42         1.66 o
   6   4   0         38.23         36.11         3.31 o
   7   4   0         93.41         89.73         6.69 o
   8   4   0          0.10          0.41         2.70 o
   9   4   0         28.27         48.95        10.17 o
 -11   5   0          0.31          1.19         6.27 o
 -10   5   0          5.21         12.22         6.47 o
  -9   5   0          2.71          6.71         4.63 o
  -8   5   0        150.92        135.37        13.18 o
  -7   5   0         56.18         52.17         6.32 o
  -6   5   0          2.69          0.45         1.82 o
  -5   5   0        598.29        640.67        19.39 o
  -4   5   0        200.54        237.59        10.29 o
  -3   5   0       4535.80       4426.27        75.55 o
  -2   5   0       1027.34       1013.22        26.68 o
  -1   5   0       1222.62       1312.57        23.56 o
   0   5   0       1054.76       1073.24        14.52 o
   1   5   0         42.49         39.34         1.99 o
   2   5   0       1774.70       1728.98        22.54 o
   3   5   0         18.49         13.87         1.80 o
   4   5   0        706.46        626.19        11.47 o
   5   5   0        394.24        387.07         8.92 o
   6   5   0         27.97         15.08         2.50 o
   7   5   0        349.80        370.44        11.75 o
   8   5   0         53.64         60.93         5.42 o
   9   5   0          1.50          5.47         5.85 o
 -11   6   0         59.11         66.21        18.18 o
 -10   6   0          0.01          8.17         5.84 o
  -9   6   0          0.18          1.47         3.30 o
  -8   6   0        385.52        401.20        17.13 o
  -7   6   0          3.46          2.49         2.83 o
  -6   6   0        345.05        360.48        12.31 o
  -5   6   0       1240.93       1238.36        28.25 o
  -4   6   0       1195.37       1163.49        23.73 o
  -3   6   0        126.13        134.51         5.99 o
  -2   6   0        921.17       1023.60        19.35 o
  -1   6   0          0.37          1.75         1.54 o
   0   6   0        408.57        366.63         6.85 o
   1   6   0         35.55         30.90         2.06 o
   2   6   0       2106.36       2043.33        31.12 o
   3   6   0         19.28         19.84         2.12 o
   4   6   0         46.57         44.25         3.16 o
   5   6   0        302.53        279.01         7.67 o
   6   6   0         12.83          8.65         2.29 o
   7   6   0         82.83         76.12         5.86 o
   8   6   0         12.07          8.10         3.07 o
 -11   7   0         87.65         98.06        14.96 o
 -10   7   0         84.17         80.49        10.05 o
  -9   7   0        406.00        423.47        18.47 o
  -8   7   0         39.06         41.52         6.29 o
  -7   7   0         51.46         42.46         5.92 o
  -6   7   0         75.10         78.99         6.02 o
  -5   7   0        228.57        251.19        13.80 o
  -4   7   0        973.39        912.27        22.23 o
  -3   7   0          2.95          4.16         2.15 o
  -2   7   0         19.09         21.28         2.24 o
  -1   7   0        382.69        373.67         8.63 o
   0   7   0       1067.76       1011.21        17.11 o
   1   7   0          3.65          4.85         1.19 o
   2   7   0        279.37        275.47         6.73 o
   3   7   0        284.27        298.06         7.08 o
   4   7   0        300.99        331.30         8.35 o
   5   7   0         23.49         19.29         2.78 o
   6   7   0         30.03         34.18         4.01 o
   7   7   0          0.04          0.00         3.20 o
 -10   8   0          0.28          0.00         3.76 o
  -9   8   0        169.91        180.84        12.71 o
  -8   8   0        226.31        265.01        17.22 o
  -7   8   0         24.77         19.39         4.70 o
  -6   8   0        828.88        829.38        22.64 o
  -5   8   0        559.22        536.59        20.35 o
  -4   8   0         98.29        104.67         6.25 o
  -3   8   0        267.10        254.12         8.91 o
  -2   8   0         23.63         29.78         4.60 o
  -1   8   0       1380.71       1452.47        25.88 o
   0   8   0        331.55        317.45        12.73 o
   1   8   0          6.07          8.22         1.98 o
   2   8   0        267.35        256.92         8.23 o
   3   8   0         93.21         98.37         6.02 o
   4   8   0          6.37          8.30         2.97 o
   5   8   0         49.66         65.20         5.85 o
   6   8   0        116.68        108.10         9.98 o
   7   8   0        116.00        126.24        19.54 o
 -10   9   0         23.34         28.35         6.65 o
  -9   9   0          8.06         13.58         5.60 o
  -8   9   0          9.42         11.43         4.82 o
  -7   9   0        297.64        273.78        15.97 o
  -6   9   0       1749.90       1758.02        49.53 o
  -5   9   0         21.05         29.25         5.53 o
  -4   9   0        169.01        194.36        18.40 o
  -3   9   0          6.67          8.02         3.31 o
  -2   9   0         15.55          0.00         4.55 o
  -1   9   0        571.78        597.76        35.04 o
   0   9   0        195.14        227.04         7.58 o
   1   9   0        589.65        590.55        15.88 o
   2   9   0         16.94          8.43         3.72 o
   3   9   0         13.00         10.67         4.27 o
   4   9   0         45.68         41.15        11.75 o
   5   9   0          0.05          0.00         4.00 o
   6   9   0         19.79         33.87         8.44 o
 -10  10   0         11.06         16.47         8.78 o
  -9  10   0         54.00         50.78        18.28 o
  -8  10   0         28.43         19.68         8.01 o
  -7  10   0          1.00          4.54         5.85 o
  -6  10   0          6.91         22.61         8.66 o
  -5  10   0        299.71        312.60        22.36 o
  -4  10   0         28.95         25.26         4.22 o
  -3  10   0         14.32         13.47         5.22 o
  -2  10   0         11.42          7.87         6.96 o
  -1  10   0         18.75         18.66         6.36 o
   0  10   0         14.02         16.40         3.88 o
   1  10   0        160.99        168.25         9.88 o
   2  10   0         88.50         94.12         9.30 o
   3  10   0         40.59         35.36         5.99 o
   4  10   0          6.46          2.66         4.53 o
   5  10   0        303.23        270.63        20.65 o
  -9  11   0          1.84         11.10         8.41 o
  -8  11   0         77.52         85.02        14.69 o
  -7  11   0        189.85        217.69        22.51 o
  -6  11   0          6.90          0.00         5.59 o
  -5  11   0          1.42          3.13         3.41 o
  -4  11   0         71.90         78.20         8.74 o
  -3  11   0         53.69         74.72        10.07 o
  -2  11   0          1.48          0.24         4.88 o
  -1  11   0         19.38         25.72        11.80 o
   0  11   0         32.67         29.48         5.50 o
   1  11   0         60.14         68.43         7.05 o
   2  11   0         30.14         36.79         5.96 o
   3  11   0        123.25        137.83        12.38 o
   4  11   0          3.60          1.30         4.62 o
  -8  12   0          2.24          0.00         5.77 o
  -7  12   0         19.00         27.04        10.01 o
  -6  12   0        174.38        208.06        21.98 o
  -5  12   0        194.96        189.71        13.38 o
  -4  12   0        393.96        418.50        22.59 o
  -3  12   0         53.83         34.49         8.28 o
  -2  12   0         66.95         86.35        20.79 o
  -1  12   0         15.00         23.29         8.23 o
   0  12   0          1.97          7.35         9.86 o
   1  12   0        113.54        118.71         7.94 o
   2  12   0         14.42         12.57         4.91 o
   3  12   0         12.08         15.57         9.00 o
  -7  13   0         15.98         24.39        10.68 o
  -6  13   0          2.03          5.38         4.86 o
  -5  13   0         24.91         23.04         7.34 o
  -4  13   0        240.43        303.41        23.40 o
  -3  13   0          7.74         13.54         7.40 o
  -2  13   0          9.71         10.45        20.12 o
  -1  13   0          2.51          0.00         5.78 o
   0  13   0         25.60         24.59         9.09 o
   1  13   0         31.05         24.83         5.28 o
  -5  14   0        152.17        187.90        17.66 o
  -4  14   0         45.11         28.78         9.55 o
  -3  14   0          1.61          0.00         8.03 o
  -2  14   0        166.06        158.45        20.21 o
  -1  14   0         44.72         53.30        12.86 o
   0 -14   1        157.54        242.27        23.66 o
   1 -14   1         60.66         53.09        12.86 o
   2 -14   1         15.54         33.57         9.99 o
   3 -14   1         16.95         23.85         8.88 o
   4 -14   1         39.42         37.83        10.93 o
   5 -14   1          5.94         12.70         7.28 o
   6 -14   1          8.90          3.97         5.14 o
  -2 -13   1         17.88         16.76         4.10 o
  -1 -13   1         69.00         67.96         6.91 o
   0 -13   1        140.12        123.01        16.11 o
   1 -13   1          7.89         11.43         7.90 o
   2 -13   1        182.71        177.55        37.72 o
   3 -13   1         27.40         19.15         8.07 o
   4 -13   1          1.43          0.00         6.87 o
   5 -13   1         46.80         47.12         7.82 o
   6 -13   1          8.87          9.36         4.41 o
   7 -13   1        342.87        359.69        31.34 o
  -3 -12   1          1.57          2.02         4.28 o
  -2 -12   1         47.64         35.50         5.91 o
  -1 -12   1         86.80        112.57         9.65 o
   0 -12   1        139.28        124.81        15.00 o
   1 -12   1          3.24          2.92         5.95 o
   2 -12   1         16.04          9.15         6.72 o
   3 -12   1        454.46        423.73        23.61 o
   4 -12   1         46.75         56.08        10.48 o
   5 -12   1          2.57          5.01         3.92 o
   6 -12   1        160.70        185.31        37.14 o
   7 -12   1         37.23         50.09        12.47 o
   8 -12   1          7.86          2.40         7.26 o
  -4 -11   1         44.26         34.89         6.82 o
  -3 -11   1          0.01          0.69         3.75 o
  -2 -11   1        155.17        147.81        10.13 o
  -1 -11   1         68.17         77.42         7.24 o
   0 -11   1         13.42         15.23         3.02 o
   1 -11   1        207.55        234.28        17.60 o
   2 -11   1        156.68        146.00        16.83 o
   3 -11   1        148.35        155.44        11.20 o
   4 -11   1          2.43          0.00         3.32 o
   5 -11   1          3.96          7.54         2.53 o
   6 -11   1        165.51        168.26        20.12 o
   7 -11   1         17.33         16.48        10.73 o
   8 -11   1          1.92          0.00         6.67 o
   9 -11   1         21.70         31.50        10.25 o
  -5 -10   1         11.39          0.00         5.75 o
  -4 -10   1         52.34         55.03        14.97 o
  -3 -10   1         48.45         33.67        10.52 o
  -2 -10   1         41.75         39.52         5.56 o
  -1 -10   1         48.99         49.25         7.15 o
   0 -10   1         27.30         30.94         4.42 o
   1 -10   1        226.59        233.20        28.82 o
   2 -10   1         55.45         39.93         6.20 o
   3 -10   1          1.79          2.10         3.35 o
   4 -10   1         32.54         30.58         5.07 o
   5 -10   1        417.85        402.04        26.30 o
   6 -10   1         47.54         66.85        19.92 o
   7 -10   1          1.06          0.00         4.88 o
   8 -10   1         33.67         53.53        12.09 o
   9 -10   1        179.05        207.79        41.20 o
  10 -10   1         60.72         87.07        26.79 o
  -6  -9   1          2.44          0.79         7.35 o
  -5  -9   1         28.36         23.15         7.45 o
  -4  -9   1         21.42         21.98         7.51 o
  -3  -9   1       1405.46       1452.74        39.95 o
  -2  -9   1        390.50        446.76        15.03 o
  -1  -9   1         28.00         20.70         3.07 o
   0  -9   1          2.72          5.35         1.76 o
   1  -9   1          2.76          1.19         2.03 o
   2  -9   1        159.34        144.30         8.79 o
   3  -9   1          4.30          2.49         2.71 o
   4  -9   1       1484.17       1422.80        40.32 o
   5  -9   1        326.00        342.94        29.31 o
   6  -9   1          6.99          3.17         4.22 o
   7  -9   1          4.66          6.68         4.25 o
   8  -9   1         47.49         43.51         7.65 o
   9  -9   1         43.15         32.00         7.01 o
  10  -9   1          1.91          0.00         6.58 o
  -7  -8   1         32.69         35.83        10.27 o
  -6  -8   1         23.08         22.36         7.08 o
  -5  -8   1        164.78        158.11         8.65 o
  -4  -8   1        140.77        153.01         7.39 o
  -3  -8   1        326.43        347.34         9.77 o
  -2  -8   1        131.08        132.46         5.31 o
  -1  -8   1          0.63          0.00         1.24 o
   0  -8   1        401.22        398.03         6.79 o
   1  -8   1        694.15        724.04        13.55 o
   2  -8   1        373.22        386.69        11.39 o
   3  -8   1          1.46          3.46         1.68 o
   4  -8   1        324.51        292.70        10.38 o
   5  -8   1        408.64        370.09        12.91 o
   6  -8   1       1341.28       1295.68        31.61 o
   7  -8   1        263.37        258.47        17.75 o
   8  -8   1          0.26          2.44         5.80 o
   9  -8   1          0.12          3.29         4.73 o
  10  -8   1          2.96         11.35         7.74 o
  -8  -7   1          0.38          0.00         3.78 o
  -7  -7   1        109.93        112.13         7.76 o
  -6  -7   1          0.13          0.60         2.03 o
  -5  -7   1          7.79          7.61         2.55 o
  -4  -7   1          3.39          5.23         2.08 o
  -3  -7   1        111.25        115.75         5.75 o
  -2  -7   1        486.31        509.91        10.57 o
  -1  -7   1         36.47         30.30         2.35 o
   0  -7   1       1558.11       1551.33        24.94 o
   1  -7   1       1844.89       1882.04        26.46 o
   2  -7   1        247.39        266.28         7.70 o
   3  -7   1        284.16        254.14         8.62 o
   4  -7   1         23.44         26.76         3.50 o
   5  -7   1         29.18         25.86         3.94 o
   6  -7   1          0.18          0.00         2.07 o
   7  -7   1         10.25          6.64         3.47 o
   8  -7   1          1.70          0.46         2.92 o
   9  -7   1        223.04        228.19        16.47 o
  10  -7   1        115.09        135.98        14.64 o
  11  -7   1        127.29        151.47        18.80 o
  -8  -6   1         59.37         58.56         5.64 o
  -7  -6   1         80.93         88.22         6.21 o
  -6  -6   1         28.99         28.38         4.10 o
  -5  -6   1        119.08        129.29         5.98 o
  -4  -6   1          7.25         11.23         1.94 o
  -3  -6   1         20.74         26.48         2.62 o
  -2  -6   1       4820.62       4804.65        66.73 o
  -1  -6   1        896.36        880.82        14.63 o
   0  -6   1       1602.40       1573.45        19.54 o
   1  -6   1          2.38          6.67         1.35 o
   2  -6   1       3307.13       3591.24        56.85 o
   3  -6   1        190.25        181.35         7.25 o
   4  -6   1        883.63        862.77        23.27 o
   5  -6   1         35.37         38.78         4.61 o
   6  -6   1        522.00        477.67        14.81 o
   7  -6   1         95.44         87.85         9.00 o
   8  -6   1        679.59        573.39        21.44 o
   9  -6   1        172.81        183.91        14.58 o
  10  -6   1         13.57         17.50         7.45 o
  11  -6   1         54.12         61.97        12.31 o
  -9  -5   1          0.26          0.36         3.65 o
  -8  -5   1         14.90         12.09         2.76 o
  -7  -5   1        724.86        671.48        16.88 o
  -6  -5   1        276.37        258.98         7.67 o
  -5  -5   1         32.78         34.94         3.09 o
  -4  -5   1         44.70         52.32         3.07 o
  -3  -5   1        165.27        154.90         4.31 o
  -2  -5   1       1015.40       1106.08        16.48 o
  -1  -5   1         65.70         54.76         2.06 o
   0  -5   1         49.41         46.16         1.85 o
   1  -5   1       2032.78       2082.77        33.59 o
   2  -5   1       1649.34       1669.90        30.08 o
   3  -5   1        380.49        313.11        10.86 o
   4  -5   1        163.44        160.73         6.70 o
   5  -5   1         46.79         42.87         3.79 o
   6  -5   1        827.10        787.91        18.39 o
   7  -5   1        758.28        744.52        20.70 o
   8  -5   1        169.54        167.87        10.66 o
   9  -5   1        120.56        117.60        11.86 o
  10  -5   1         33.43         38.97         9.91 o
  11  -5   1         92.17         99.18        15.70 o
  -9  -4   1         25.28         27.34         6.27 o
  -8  -4   1         98.95         83.68         7.24 o
  -7  -4   1        214.66        220.78         8.13 o
  -6  -4   1       1213.24       1259.66        21.18 o
  -5  -4   1        136.97        141.28         5.38 o
  -4  -4   1        295.72        291.82         6.12 o
  -3  -4   1          5.56          5.00         1.22 o
  -2  -4   1        274.10        232.33         6.90 o
  -1  -4   1       6285.10       6026.60        67.45 o
   0  -4   1        166.04        142.61         2.70 o
   1  -4   1      14572.16      13501.97       205.13 o
   2  -4   1       1335.20       1155.54        21.69 o
   3  -4   1         94.98        107.94         4.14 o
   4  -4   1         14.83          8.99         1.83 o
   5  -4   1        206.93        223.65        12.75 o
   6  -4   1       1647.43       1588.33        33.44 o
   7  -4   1         23.37         19.17         3.75 o
   8  -4   1        110.84        112.31        11.69 o
   9  -4   1        127.06        143.29        12.97 o
  10  -4   1         46.96         50.07        10.92 o
  11  -4   1        100.76        114.54        16.93 o
 -10  -3   1          2.63          5.55         4.72 o
  -9  -3   1        132.02        126.09         9.11 o
  -8  -3   1        119.45        109.59         8.12 o
  -7  -3   1          0.20          1.05         2.09 o
  -6  -3   1         11.35          7.63         1.75 o
  -5  -3   1         15.14         14.19         1.72 o
  -4  -3   1         69.80         67.72         2.95 o
  -3  -3   1        869.85        927.09        13.66 o
  -2  -3   1        558.96        520.44         8.48 o
  -1  -3   1       4394.58       4193.60        47.11 o
   0  -3   1        835.97        814.44        10.84 o
   1  -3   1        571.23        573.16        12.06 o
   2  -3   1       4266.02       3954.79        64.83 o
   3  -3   1         80.62         78.18         3.70 o
   4  -3   1       1453.53       1255.30        31.30 o
   5  -3   1         42.42         53.07         4.00 o
   6  -3   1        469.12        465.29        18.62 o
   7  -3   1          8.74          8.56         2.70 o
   8  -3   1         43.81         42.99         5.75 o
   9  -3   1        438.66        493.27        27.73 o
  10  -3   1          3.17          3.91         5.23 o
  11  -3   1         13.17          6.92         7.93 o
 -10  -2   1          6.59          3.71         4.26 o
  -9  -2   1         80.40         81.37         7.48 o
  -8  -2   1        280.30        248.80        10.40 o
  -7  -2   1         24.37         29.40         3.86 o
  -6  -2   1         16.34         16.95         2.31 o
  -5  -2   1         40.20         43.84         2.31 o
  -4  -2   1        351.56        388.14         6.67 o
  -3  -2   1       1441.13       1404.18        18.03 o
  -2  -2   1       2608.69       2558.49        30.01 o
  -1  -2   1       4899.49       4861.72        54.03 o
   0  -2   1       5799.74       5524.70        67.07 o
   1  -2   1       3802.17       3739.07        62.77 o
   2  -2   1         25.75         20.31         1.74 o
   3  -2   1        148.76        140.42         4.68 o
   4  -2   1       2096.60       2243.08        38.55 o
   5  -2   1        122.15         87.91         6.34 o
   6  -2   1        199.98        197.30         8.39 o
   7  -2   1         14.68         16.39         3.43 o
   8  -2   1       1399.97       1330.23        38.49 o
   9  -2   1          6.20          2.09         7.93 o
  10  -2   1          0.87          4.61         5.72 o
  11  -2   1        123.04        109.04        17.03 o
 -10  -1   1          1.83          2.92         4.08 o
  -9  -1   1         47.42         47.79         6.23 o
  -8  -1   1         20.11         16.12         3.66 o
  -7  -1   1        160.76        163.15         6.34 o
  -6  -1   1         49.13         54.17         3.44 o
  -5  -1   1       1854.86       1794.46        27.78 o
  -4  -1   1       8241.28       8171.10       123.48 o
  -3  -1   1       3531.37       3587.03        39.73 o
  -2  -1   1       6768.15       6500.08        64.46 o
  -1  -1   1        971.75        931.71        10.59 o
   0  -1   1         32.82         26.21         0.99 o
   1  -1   1       4155.69       4173.44        97.64 o
   2  -1   1        336.33        292.41         6.50 o
   3  -1   1       1133.42       1042.23        19.07 o
   4  -1   1        541.82        527.41        11.84 o
   5  -1   1       2296.25       2285.38        36.40 o
   6  -1   1          3.43          2.70         1.71 o
   7  -1   1         10.51          9.71         3.20 o
   8  -1   1        466.86        431.00        18.55 o
   9  -1   1         16.05          6.66         7.64 o
  10  -1   1         18.48         32.59         9.57 o
 -11   0   1         67.00         75.79         9.65 o
 -10   0   1        217.38        215.33        10.27 o
  -9   0   1          4.04          4.81         2.40 o
  -8   0   1        103.81        100.42        16.11 o
  -7   0   1        607.70        609.14        18.91 o
  -6   0   1        177.04        154.70         6.76 o
  -5   0   1        616.78        533.68        14.86 o
  -4   0   1       1977.15       2000.64        37.49 o
  -3   0   1       5809.79       5644.91        97.09 o
  -2   0   1      15057.44      14998.77       225.38 o
  -1   0   1        268.70        233.08         5.61 o
   0   0   1       4276.25       4742.49       189.40 o
   1   0   1       2926.46       2811.05        29.18 o
   2   0   1       1083.83       1095.74        14.50 o
   3   0   1         55.81         60.60         3.07 o
   4   0   1        221.43        197.58         5.75 o
   5   0   1        265.57        286.64         7.85 o
   6   0   1         51.95         55.17         5.31 o
   7   0   1         43.81         37.71         5.41 o
   8   0   1        157.87        130.73        15.48 o
   9   0   1         64.38         65.55         7.60 o
  10   0   1        113.86        127.13        16.13 o
 -11   1   1        117.82        138.41        12.30 o
 -10   1   1         36.32         39.78         5.61 o
  -9   1   1          6.80         11.61         6.18 o
  -8   1   1        145.80        135.30        11.24 o
  -7   1   1        482.26        498.28        13.07 o
  -6   1   1          0.61          2.50         2.10 o
  -5   1   1        314.90        347.92        10.09 o
  -4   1   1         22.50         26.22         2.69 o
  -3   1   1       2757.78       2671.16        47.91 o
  -2   1   1        628.36        615.18        31.66 o
  -1   1   1          0.46          0.00         0.72 o
   0   1   1        720.68        709.85         8.83 o
   1   1   1        798.09        790.07         9.85 o
   2   1   1       3534.06       3646.89        46.33 o
   3   1   1       3342.49       3502.14        45.89 o
   4   1   1       1665.61       1668.34        23.69 o
   5   1   1        648.71        667.77        15.99 o
   6   1   1       1491.91       1467.94        28.71 o
   7   1   1         93.23         98.77         6.31 o
   8   1   1          0.77          0.00         2.38 o
   9   1   1        316.17        342.81        18.14 o
  10   1   1          2.26          3.40         4.51 o
 -11   2   1         41.65         28.79         9.83 o
 -10   2   1         98.56         95.69        14.22 o
  -9   2   1          2.73          6.77         5.38 o
  -8   2   1         44.27         39.56         6.39 o
  -7   2   1         85.57        103.99         8.11 o
  -6   2   1        824.72        782.23        18.83 o
  -5   2   1        546.44        568.53        14.28 o
  -4   2   1        862.92        901.38        19.14 o
  -3   2   1       3592.01       3484.51        74.88 o
  -2   2   1       6252.17       6192.02       286.88 o
  -1   2   1       1487.79       1600.22        31.86 o
   0   2   1       3059.28       3036.88        34.38 o
   1   2   1       3524.47       3744.45        38.49 o
   2   2   1       1850.98       1697.36        20.56 o
   3   2   1       1765.26       1904.28        24.66 o
   4   2   1        738.03        820.44        11.19 o
   5   2   1        959.70       1007.23        15.12 o
   6   2   1        150.30        128.57         6.01 o
   7   2   1        107.31         99.16         6.74 o
   8   2   1         60.11         54.56         5.91 o
   9   2   1         30.07         30.14         5.20 o
  10   2   1          7.83          7.72         4.93 o
 -11   3   1        165.79        127.52        17.15 o
 -10   3   1         56.88         72.00        11.94 o
  -9   3   1         52.12         59.27         9.50 o
  -8   3   1        642.47        549.59        17.18 o
  -7   3   1        404.12        394.39        13.16 o
  -6   3   1        523.19        528.52        14.43 o
  -5   3   1        264.69        233.25         9.25 o
  -4   3   1         66.45         83.65         7.91 o
  -3   3   1        757.03        642.48        15.15 o
  -2   3   1        742.44        771.02        17.28 o
  -1   3   1        168.50        147.38         4.71 o
   0   3   1       2761.46       2823.53        35.29 o
   1   3   1       2200.26       2176.21        23.23 o
   2   3   1        437.20        504.26         7.65 o
   3   3   1       1308.16       1422.46        18.35 o
   4   3   1        138.32        140.23         4.43 o
   5   3   1        191.34        177.10         5.65 o
   6   3   1         19.85         14.62         2.27 o
   7   3   1        214.60        229.08         9.25 o
   8   3   1          0.05          0.00         2.65 o
   9   3   1        100.19        108.15        11.50 o
 -11   4   1        154.20        107.75        30.75 o
 -10   4   1         58.02         39.98         9.65 o
  -9   4   1        205.35        161.60        15.49 o
  -8   4   1         41.93         41.16         6.09 o
  -7   4   1       1052.78       1043.90        29.88 o
  -6   4   1          0.35          5.69         2.22 o
  -5   4   1        112.06        118.90         7.92 o
  -4   4   1        125.61        154.20         7.79 o
  -3   4   1       2049.95       2095.97        49.66 o
  -2   4   1        300.63        296.19        10.10 o
  -1   4   1        162.20        174.30         3.66 o
   0   4   1       6258.21       6224.31        73.63 o
   1   4   1        412.54        474.16         6.72 o
   2   4   1        782.14        808.84        11.34 o
   3   4   1       1117.90       1167.32        15.86 o
   4   4   1        133.72        148.69         6.77 o
   5   4   1        135.50        167.53         5.80 o
   6   4   1        120.92        121.79         5.52 o
   7   4   1          0.17          0.00         2.04 o
   8   4   1         75.17         79.67         9.33 o
   9   4   1         11.70         14.84         5.46 o
 -11   5   1         20.50         10.36         6.58 o
 -10   5   1         11.06          0.00         4.63 o
  -9   5   1         60.24         49.92         6.96 o
  -8   5   1        268.16        264.50        14.66 o
  -7   5   1        177.43        206.60        10.98 o
  -6   5   1        236.15        211.63         8.32 o
  -5   5   1       1822.38       1731.44        33.64 o
  -4   5   1        883.61        907.81        19.28 o
  -3   5   1          5.43         11.08         2.53 o
  -2   5   1         62.42         87.67         3.61 o
  -1   5   1        393.25        361.49         6.68 o
   0   5   1        386.84        403.50         6.36 o
   1   5   1        178.95        173.42         4.01 o
   2   5   1          7.67          9.12         2.08 o
   3   5   1        450.96        426.83         7.78 o
   4   5   1        153.73        159.90         6.03 o
   5   5   1        519.99        524.16        11.04 o
   6   5   1         89.81         90.66         5.47 o
   7   5   1         37.26         48.33         4.94 o
   8   5   1          0.05          1.91         3.71 o
 -11   6   1          1.25         10.89         6.70 o
 -10   6   1         26.22         16.59         6.46 o
  -9   6   1         91.18         86.79         8.11 o
  -8   6   1         68.60         56.55         6.41 o
  -7   6   1          2.61          2.59         2.75 o
  -6   6   1       1299.42       1234.77        26.64 o
  -5   6   1        557.41        540.92        23.28 o
  -4   6   1        810.68        773.04        19.44 o
  -3   6   1         16.45         17.62         2.43 o
  -2   6   1       2484.71       2443.30        71.88 o
  -1   6   1        415.42        431.76         7.30 o
   0   6   1        272.02        267.87         5.89 o
   1   6   1        139.81        152.49         4.14 o
   2   6   1        561.80        533.47         9.41 o
   3   6   1         11.94          9.98         1.88 o
   4   6   1          4.59          2.49         1.69 o
   5   6   1         18.87         18.91         2.68 o
   6   6   1         45.17         33.77         3.82 o
   7   6   1        208.57        208.92         9.33 o
   8   6   1         46.25         56.93        11.39 o
 -11   7   1        115.67        140.03        17.85 o
 -10   7   1         78.44         91.44        16.26 o
  -9   7   1         44.74         59.41         7.33 o
  -8   7   1          3.92          7.50         3.33 o
  -7   7   1          2.97          0.00         2.36 o
  -6   7   1        328.52        288.97        10.17 o
  -5   7   1         10.93         12.18         2.60 o
  -4   7   1       1076.39       1116.49        26.02 o
  -3   7   1         74.14         71.32         3.85 o
  -2   7   1       1161.04       1204.31        30.54 o
  -1   7   1         85.10         84.09         3.07 o
   0   7   1        235.92        274.30        14.42 o
   1   7   1        727.24        725.57        13.30 o
   2   7   1        962.67        987.38        16.43 o
   3   7   1          2.52          1.72         1.59 o
   4   7   1        373.12        424.97        10.43 o
   5   7   1          5.33          5.28         2.66 o
   6   7   1         56.24         59.53         6.32 o
   7   7   1         21.27         16.27         5.65 o
 -11   8   1        368.53        423.66        26.19 o
 -10   8   1        130.22        141.84        11.40 o
  -9   8   1          2.17          0.00         2.81 o
  -8   8   1          3.18          4.09         5.47 o
  -7   8   1         78.08         76.00         7.45 o
  -6   8   1         37.94         34.16         4.17 o
  -5   8   1        799.69        836.00        21.94 o
  -4   8   1        285.41        277.16        13.99 o
  -3   8   1       3074.42       2950.02        83.61 o
  -2   8   1        198.54        180.56         8.91 o
  -1   8   1        118.96        129.04         6.34 o
   0   8   1        316.88        293.48         9.77 o
   1   8   1         88.60        113.19         6.38 o
   2   8   1        231.40        236.06         9.07 o
   3   8   1        239.35        272.13        14.41 o
   4   8   1         84.32         80.19        11.84 o
   5   8   1         19.08         17.39         5.25 o
   6   8   1        109.36        134.72        19.34 o
 -10   9   1         35.71         53.29         7.38 o
  -9   9   1          3.64          6.56         3.63 o
  -8   9   1         52.42         53.16         6.77 o
  -7   9   1         30.75         39.26         9.48 o
  -6   9   1       1657.83       1547.31        56.12 o
  -5   9   1          3.44          1.28         7.06 o
  -4   9   1        374.90        325.33        12.34 o
  -3   9   1        183.43        156.18        10.81 o
  -2   9   1        277.01        246.30        15.26 o
  -1   9   1        340.58        345.51        13.29 o
   0   9   1         89.84         92.47        10.22 o
   1   9   1        547.66        567.29        18.47 o
   2   9   1         90.05         98.79         8.19 o
   3   9   1          9.65         13.08         4.73 o
   4   9   1         53.07         59.00         8.25 o
   5   9   1        199.56        199.21        14.11 o
 -10  10   1          1.28          0.00         6.58 o
  -9  10   1        147.22        164.73        21.28 o
  -8  10   1         98.20        101.74        15.47 o
  -7  10   1         26.75         19.46         7.65 o
  -6  10   1          0.09          0.00         5.20 o
  -5  10   1         29.67         33.64         9.04 o
  -4  10   1         60.09         59.77         9.09 o
  -3  10   1        366.51        358.19        30.56 o
  -2  10   1         50.50         38.55         8.61 o
  -1  10   1        156.28        140.17        13.77 o
   0  10   1         17.38         25.97         4.58 o
   1  10   1          0.28          0.00         2.93 o
   2  10   1        152.36        154.68        10.54 o
   3  10   1        140.69        158.27        11.11 o
   4  10   1        100.75        121.92        15.67 o
   5  10   1         54.94         61.75        10.49 o
  -9  11   1         39.13         68.37        21.18 o
  -8  11   1         17.88         31.42        13.64 o
  -7  11   1         42.70         53.85        12.19 o
  -6  11   1         30.28         28.35         9.51 o
  -5  11   1          9.75          8.07         4.43 o
  -4  11   1          3.15          3.11         4.55 o
  -3  11   1         63.90         81.52        13.93 o
  -2  11   1         20.01         24.28         7.83 o
  -1  11   1         40.85         47.91         9.86 o
   0  11   1        153.26        147.26         8.82 o
   1  11   1        117.58        122.19         9.02 o
   2  11   1          0.47          0.00         3.37 o
   3  11   1          1.06          2.73         4.60 o
  -8  12   1         40.11         49.34        12.51 o
  -7  12   1          0.97         22.44        16.25 o
  -6  12   1        317.72        340.37        19.34 o
  -5  12   1         30.20         35.46        16.15 o
  -4  12   1          3.12          5.99         6.02 o
  -3  12   1         17.42         20.84         7.22 o
  -2  12   1         10.56          7.36         6.55 o
  -1  12   1        169.36        131.45        15.28 o
   0  12   1         69.84         56.35        11.80 o
   1  12   1         63.41         75.77         8.55 o
   2  12   1          8.73         13.24         5.15 o
  -7  13   1         86.46         97.10        26.50 o
  -6  13   1        307.42        312.04        19.05 o
  -5  13   1          9.13         17.89         8.70 o
  -4  13   1         63.62         70.51        12.19 o
  -3  13   1         20.79          3.11        10.54 o
  -2  13   1         90.22        101.61        20.41 o
  -1  13   1         37.49         27.61         9.48 o
   0  13   1         31.70         23.63         9.71 o
  -4  14   1         37.78         39.42        15.57 o
  -3  14   1         30.48         43.44        11.04 o
   0 -14   2          7.25         16.17         9.27 o
   1 -14   2          7.22          9.96         8.07 o
   2 -14   2          5.23         10.90         7.58 o
   3 -14   2         49.12         49.74        11.29 o
   4 -14   2        458.48        479.03        33.36 o
   5 -14   2          0.13          0.00         4.46 o
   6 -14   2         48.08         54.89         8.24 o
  -2 -13   2         72.64         56.86        12.70 o
  -1 -13   2        386.29        464.94        17.20 o
   0 -13   2         12.93         10.03         8.10 o
   1 -13   2         16.06         21.75         8.45 o
   2 -13   2          2.45          7.17         8.99 o
   3 -13   2         80.39         75.92        11.96 o
   4 -13   2          2.17          2.09         4.69 o
   5 -13   2         46.02         57.91         7.94 o
   6 -13   2         56.91         70.60         7.61 o
   7 -13   2         46.10         62.71        14.32 o
  -4 -12   2         78.61         89.98        11.90 o
  -3 -12   2         10.97         13.01         7.12 o
  -2 -12   2         25.35         23.09         4.09 o
  -1 -12   2         75.08         80.79         8.33 o
   0 -12   2          4.12          8.04         6.74 o
   1 -12   2        102.02         91.37        13.02 o
   2 -12   2         13.94          5.36         6.15 o
   3 -12   2         55.63         52.02         7.92 o
   4 -12   2         64.35         67.60         8.13 o
   5 -12   2         20.06         25.72         6.20 o
   6 -12   2        430.79        452.89        68.47 o
   7 -12   2         93.23         91.39        15.80 o
   8 -12   2         32.07         25.07        10.30 o
  -5 -11   2         60.61         71.65        17.31 o
  -4 -11   2         96.58         96.66        10.11 o
  -3 -11   2         66.40         63.28        11.27 o
  -2 -11   2         16.05         19.05         4.44 o
  -1 -11   2          3.73          5.13         3.11 o
   0 -11   2         91.48         99.96         5.69 o
   1 -11   2        141.72        140.05        19.44 o
   2 -11   2        268.96        265.13        15.05 o
   3 -11   2         17.54         14.90         5.11 o
   4 -11   2          0.16          2.12         3.33 o
   5 -11   2        133.85        175.62        20.43 o
   6 -11   2         25.15         25.90         8.97 o
   7 -11   2          2.76          6.11         6.76 o
   8 -11   2          6.78          2.45         8.61 o
   9 -11   2          0.83          0.00         6.97 o
  -6 -10   2         77.19         99.81        13.46 o
  -5 -10   2          2.26          4.59         5.81 o
  -4 -10   2          5.85          2.94         4.29 o
  -3 -10   2          1.78          1.27         3.40 o
  -2 -10   2         24.03         20.19         4.70 o
  -1 -10   2        502.63        477.56        19.11 o
   0 -10   2        696.52        637.94        19.80 o
   1 -10   2        212.94        264.21        14.03 o
   2 -10   2         31.51         28.42         5.59 o
   3 -10   2          3.06          2.88         6.33 o
   4 -10   2          5.01          4.42         4.06 o
   5 -10   2         35.81         29.79         9.44 o
   6 -10   2        267.90        270.94        16.15 o
   7 -10   2         41.38         46.07         7.78 o
   8 -10   2         72.99         86.24        15.64 o
   9 -10   2        352.04        365.22        21.66 o
  -7  -9   2          0.01          0.00         5.67 o
  -6  -9   2         58.46         70.02        11.18 o
  -5  -9   2         81.40         97.71        11.73 o
  -4  -9   2          7.60          6.15         3.78 o
  -3  -9   2        743.73        715.54        23.99 o
  -2  -9   2         15.09         15.84         3.98 o
  -1  -9   2        220.70        228.46         9.85 o
   0  -9   2        220.70        206.52         6.53 o
   1  -9   2        122.07        111.14         9.60 o
   2  -9   2         23.08         15.32         3.63 o
   3  -9   2         80.22         85.39         7.71 o
   4  -9   2        542.71        536.66        20.41 o
   5  -9   2        145.62        140.76        10.79 o
   6  -9   2         12.50          2.81        12.48 o
   7  -9   2         36.36         36.39        12.96 o
   8  -9   2        197.47        178.72        18.47 o
   9  -9   2        137.78        139.38        15.99 o
  10  -9   2          2.09          0.00         6.77 o
  -7  -8   2          1.47          4.69         4.71 o
  -6  -8   2          0.87          0.00         3.01 o
  -5  -8   2        477.78        493.91        13.00 o
  -4  -8   2        645.65        628.11        13.60 o
  -3  -8   2        382.96        362.37         8.87 o
  -2  -8   2         11.37          9.43         2.04 o
  -1  -8   2        427.75        422.58         9.73 o
   0  -8   2        219.61        201.47         5.33 o
   1  -8   2        113.75        123.14         4.94 o
   2  -8   2         68.84         54.82         2.57 o
   3  -8   2        629.63        614.10        15.83 o
   4  -8   2         18.00         17.17         4.09 o
   5  -8   2          8.53         10.66         4.05 o
   6  -8   2       1300.58       1263.61        34.27 o
   7  -8   2         37.83         30.60         7.17 o
   8  -8   2         60.97         54.16         9.74 o
   9  -8   2         14.46         16.49         6.63 o
  10  -8   2         60.75         80.87        13.03 o
  -8  -7   2          2.17          2.87         3.29 o
  -7  -7   2        147.91        168.77        15.94 o
  -6  -7   2        112.20        122.51         7.90 o
  -5  -7   2        116.01        119.65         6.61 o
  -4  -7   2        143.22        146.15         5.58 o
  -3  -7   2        222.94        230.12         6.59 o
  -2  -7   2       1111.38       1143.55        17.57 o
  -1  -7   2        431.72        444.66         8.83 o
   0  -7   2         57.78         62.76         2.50 o
   1  -7   2       1602.35       1677.73        32.18 o
   2  -7   2         53.14         33.59         2.57 o
   3  -7   2        427.91        341.62        11.06 o
   4  -7   2        486.63        489.94        15.34 o
   5  -7   2        202.90        208.78         9.97 o
   6  -7   2         14.98         26.59         4.43 o
   7  -7   2         52.51         54.86         9.09 o
   8  -7   2        132.12        109.82        13.57 o
   9  -7   2         62.32         58.01        10.38 o
  10  -7   2        221.09        238.30        21.93 o
  -9  -6   2        134.60        138.87        13.01 o
  -8  -6   2        166.00        160.42         8.95 o
  -7  -6   2          0.84          0.00         2.32 o
  -6  -6   2         50.29         55.43         4.54 o
  -5  -6   2          5.75          4.12         1.91 o
  -4  -6   2         44.28         45.73         3.64 o
  -3  -6   2        804.41        796.23        14.27 o
  -2  -6   2       3082.16       2996.87        42.87 o
  -1  -6   2        732.47        759.27        11.21 o
   0  -6   2       1767.13       2006.71        25.82 o
   1  -6   2          0.37          0.00         1.08 o
   2  -6   2       1041.70        993.73        23.97 o
   3  -6   2        353.97        405.17        17.24 o
   4  -6   2         11.59          9.79         2.61 o
   5  -6   2       1069.53       1119.56        25.39 o
   6  -6   2        812.33        784.14        20.26 o
   7  -6   2        523.22        505.80        16.29 o
   8  -6   2        125.04        154.53        14.94 o
   9  -6   2        370.99        395.86        19.36 o
  10  -6   2         26.32         33.86         9.47 o
  -9  -5   2          4.37          4.64         4.39 o
  -8  -5   2          0.24          0.00         2.17 o
  -7  -5   2        154.86        161.34         9.14 o
  -6  -5   2          7.63          7.65         2.40 o
  -5  -5   2         33.31         31.17         3.44 o
  -4  -5   2        150.98        136.84         4.49 o
  -3  -5   2       2241.14       2260.50        31.16 o
  -2  -5   2         52.09         57.66         3.82 o
  -1  -5   2       1198.85       1244.73        16.23 o
   0  -5   2       1888.94       1981.73        25.21 o
   1  -5   2        470.61        501.96        10.35 o
   2  -5   2       3790.97       3797.63        81.16 o
   3  -5   2        407.46        368.12        13.18 o
   4  -5   2       1374.46       1408.30        29.29 o
   5  -5   2       1232.26       1189.32        24.25 o
   6  -5   2        963.55        845.74        19.54 o
   7  -5   2          8.32          7.87         3.25 o
   8  -5   2         31.31         25.86         4.88 o
   9  -5   2          0.04          0.00         3.41 o
  10  -5   2         10.24          4.24        11.70 o
 -10  -4   2          5.60          3.38         5.13 o
  -9  -4   2          3.70          4.99         3.32 o
  -8  -4   2         52.03         52.17         6.27 o
  -7  -4   2        264.85        267.58        12.97 o
  -6  -4   2        111.51        123.26         5.44 o
  -5  -4   2        309.92        287.07         6.34 o
  -4  -4   2        104.12         88.24         3.95 o
  -3  -4   2        261.01        325.66         6.40 o
  -2  -4   2         35.82         32.09         2.12 o
  -1  -4   2         71.87         67.73         2.99 o
   0  -4   2       4248.31       4041.16        56.39 o
   1  -4   2        376.07        386.61        10.22 o
   2  -4   2        847.33        936.37        34.15 o
   3  -4   2       1709.47       1698.89        33.20 o
   4  -4   2        393.57        413.67        12.21 o
   5  -4   2        833.57        803.55        17.88 o
   6  -4   2         66.75         64.93         5.79 o
   7  -4   2        264.28        270.66        11.08 o
   8  -4   2        114.78        113.32         9.17 o
   9  -4   2          7.36          2.12         4.38 o
  10  -4   2          1.92          1.20         7.83 o
 -10  -3   2         96.55         92.76        11.02 o
  -9  -3   2          6.12         10.89         4.04 o
  -8  -3   2         68.26         57.69         6.38 o
  -7  -3   2        259.13        217.78         9.40 o
  -6  -3   2        204.39        203.47         5.33 o
  -5  -3   2        356.73        352.16         6.76 o
  -4  -3   2        284.00        334.75         6.21 o
  -3  -3   2        851.91        863.17        12.08 o
  -2  -3   2         79.12         80.19         2.57 o
  -1  -3   2       7602.80       7207.72        85.90 o
   0  -3   2       3473.04       3631.16        52.42 o
   1  -3   2       3122.64       3070.01        50.28 o
   2  -3   2       3390.79       3345.45        60.70 o
   3  -3   2        233.26        229.36         6.51 o
   4  -3   2        639.62        639.40        14.34 o
   5  -3   2        534.77        533.50        12.92 o
   6  -3   2        354.31        323.33        11.46 o
   7  -3   2         70.68         81.37         6.89 o
   8  -3   2         78.28         64.01         8.63 o
   9  -3   2        247.83        254.58        17.55 o
  10  -3   2         77.72         77.00        13.15 o
 -10  -2   2          0.01          1.45         3.77 o
  -9  -2   2        294.33        299.90        14.93 o
  -8  -2   2        113.63        100.26         7.52 o
  -7  -2   2         64.49         54.46         4.70 o
  -6  -2   2        542.57        538.41        11.05 o
  -5  -2   2       1235.63       1188.31        15.88 o
  -4  -2   2        695.92        763.23        10.77 o
  -3  -2   2       2018.58       2060.28        23.31 o
  -2  -2   2       2364.48       2368.03        26.28 o
  -1  -2   2       4468.54       4394.37        55.49 o
   0  -2   2       7393.03       7034.52       106.05 o
   1  -2   2       5266.67       5216.78        84.08 o
   2  -2   2         93.59         95.89         4.02 o
   3  -2   2         44.29         50.24         3.30 o
   4  -2   2         16.18         14.07         2.10 o
   5  -2   2         99.89         99.96         5.58 o
   6  -2   2        422.12        390.95         8.75 o
   7  -2   2         47.56         49.05         5.76 o
   8  -2   2        754.61        763.83        27.35 o
   9  -2   2          5.73         10.10         6.48 o
  10  -2   2         13.68         20.05         8.41 o
 -11  -1   2         20.24         38.46         7.48 o
 -10  -1   2         13.45          9.10         3.40 o
  -9  -1   2          0.93          1.05         2.64 o
  -8  -1   2        589.13        590.00        15.53 o
  -7  -1   2       1065.97       1006.99        25.51 o
  -6  -1   2       4002.62       3904.32        57.28 o
  -5  -1   2       1000.40        947.05        13.94 o
  -4  -1   2        400.91        402.93         7.23 o
  -3  -1   2        913.70        877.27        11.39 o
  -2  -1   2       2319.80       2420.65        36.66 o
  -1  -1   2        552.09        501.48         7.64 o
   0  -1   2       1319.95       1313.95        18.49 o
   1  -1   2          0.19          0.00         0.43 o
   2  -1   2        811.53        821.89        12.35 o
   3  -1   2       2043.63       2011.11        31.08 o
   4  -1   2         23.86         25.29         2.19 o
   5  -1   2        214.68        202.45         7.17 o
   6  -1   2         94.33        105.50         8.30 o
   7  -1   2        281.25        290.74        12.14 o
   8  -1   2        287.73        284.32        15.16 o
   9  -1   2         23.78         21.98         8.07 o
  10  -1   2          1.81          3.31         6.77 o
 -11   0   2          6.83         12.79         5.13 o
 -10   0   2          3.01          2.77         3.47 o
  -9   0   2        187.07        179.47         8.62 o
  -8   0   2        403.46        383.02        13.36 o
  -7   0   2        177.04        167.82         6.68 o
  -6   0   2        160.25        143.32         6.06 o
  -5   0   2         56.39         59.23         4.18 o
  -4   0   2        557.81        516.23        12.02 o
  -3   0   2        109.58         99.74         3.29 o
  -2   0   2        586.43        669.96        14.80 o
  -1   0   2       6365.74      11096.55       273.57 o
   0   0   2        294.61        346.42        20.02 o
   1   0   2         10.98         14.42         1.11 o
   2   0   2       1627.26       1540.55        20.59 o
   3   0   2         19.23         20.47         1.47 o
   4   0   2          4.61          4.32         1.48 o
   5   0   2       2347.48       2439.11        49.51 o
   6   0   2         11.81          9.17         2.96 o
   7   0   2        151.53        153.32        10.23 o
   8   0   2          2.67          6.74         4.17 o
   9   0   2         12.39          5.44         5.75 o
  10   0   2        125.25        129.54        16.95 o
 -11   1   2        374.34        423.23        19.19 o
 -10   1   2        125.30        114.38        13.39 o
  -9   1   2         45.54         38.87        11.99 o
  -8   1   2        138.21        121.32        12.43 o
  -7   1   2        122.91        125.39         8.44 o
  -6   1   2         11.78         12.77         2.54 o
  -5   1   2        296.09        312.11         9.23 o
  -4   1   2       1818.81       1971.50        42.77 o
  -3   1   2        186.45        188.00         5.98 o
  -2   1   2        274.54        414.77        14.70 o
  -1   1   2        664.59        726.83         9.16 o
   0   1   2       6253.12       5873.64        78.84 o
   1   1   2       2456.43       2562.04        32.04 o
   2   1   2       7681.67       7551.68        96.07 o
   3   1   2       1958.55       2068.50        29.55 o
   4   1   2        886.13        918.56        14.73 o
   5   1   2        138.42        152.13         6.44 o
   6   1   2         49.54         51.55         7.65 o
   7   1   2          0.38          0.00         2.35 o
   8   1   2         47.55         59.42         6.09 o
   9   1   2        101.92        109.63        15.13 o
  10   1   2         17.72         21.45         6.26 o
 -11   2   2         22.66         27.52         4.95 o
 -10   2   2         84.87         67.33        12.66 o
  -9   2   2         10.14         12.57        13.54 o
  -8   2   2        328.93        338.90        13.63 o
  -7   2   2         83.20         85.79         7.17 o
  -6   2   2        109.10        112.95        12.09 o
  -5   2   2       2580.65       2648.09        57.75 o
  -4   2   2        606.96        578.88        13.84 o
  -3   2   2       8727.29      10119.70       567.18 o
  -2   2   2        276.20        286.47        29.86 o
  -1   2   2      16815.16      15143.56       182.32 o
   0   2   2        276.13        287.38         4.58 o
   1   2   2       6943.53       6645.99        75.51 o
   2   2   2        405.49        450.36         7.02 o
   3   2   2         33.69         44.94         2.35 o
   4   2   2        220.08        171.16         4.43 o
   5   2   2        944.46        937.33        17.11 o
   6   2   2          7.47          2.12         1.27 o
   7   2   2          0.12          0.00         2.15 o
   8   2   2        188.92        175.37        10.46 o
   9   2   2         11.06         14.54         7.01 o
 -11   3   2         12.92         10.31         6.82 o
 -10   3   2         14.48         14.07        16.22 o
  -9   3   2        117.70        121.37        13.74 o
  -8   3   2        250.43        215.13        14.46 o
  -7   3   2         19.97         23.39         5.03 o
  -6   3   2        192.77        204.72         8.66 o
  -5   3   2        378.88        393.73        11.48 o
  -4   3   2       1292.79       1250.22        26.88 o
  -3   3   2         32.10         33.22         3.70 o
  -2   3   2         45.47         43.35         3.22 o
  -1   3   2         51.54         60.11         1.64 o
   0   3   2       1403.94       1343.54        16.25 o
   1   3   2       1333.67       1345.90        18.74 o
   2   3   2        254.36        286.46         5.35 o
   3   3   2        708.47        712.72        11.18 o
   4   3   2        181.99        167.59         5.86 o
   5   3   2       1037.09       1068.73        18.70 o
   6   3   2          1.00          0.00         1.48 o
   7   3   2          0.02          0.00         2.34 o
   8   3   2         14.33         18.12         6.03 o
   9   3   2          1.92          2.72         5.79 o
 -11   4   2         10.68          6.69         5.66 o
 -10   4   2        190.30        199.50        18.48 o
  -9   4   2        390.68        393.46        21.84 o
  -8   4   2         91.10         80.09        13.46 o
  -7   4   2        237.17        245.71        11.59 o
  -6   4   2          3.06          0.99         1.79 o
  -5   4   2        175.85        166.18         7.86 o
  -4   4   2       4215.77       4098.89        92.17 o
  -3   4   2          0.02          0.00         1.25 o
  -2   4   2       1851.13       1827.27        35.25 o
  -1   4   2        540.38        456.85         8.15 o
   0   4   2       3935.89       3992.61        46.87 o
   1   4   2          6.58          5.46         1.22 o
   2   4   2          5.59          8.05         1.48 o
   3   4   2        199.58        194.60         4.87 o
   4   4   2         77.22         77.04         3.89 o
   5   4   2          9.21          4.43         1.91 o
   6   4   2        220.22        229.42         7.92 o
   7   4   2          2.20          2.52         2.30 o
   8   4   2          0.25          2.78         3.10 o
 -11   5   2         72.36         47.38        10.50 o
 -10   5   2        187.01        180.76        17.36 o
  -9   5   2         63.98         83.29         7.92 o
  -8   5   2         11.81         16.43         3.94 o
  -7   5   2         77.97         73.12         6.63 o
  -6   5   2        188.36        187.89         8.71 o
  -5   5   2       1237.02       1240.37        28.35 o
  -4   5   2        459.78        420.81        14.60 o
  -3   5   2          1.22          0.23         1.11 o
  -2   5   2        300.24        277.43         6.34 o
  -1   5   2        803.85        749.61        12.65 o
   0   5   2          0.70          1.19         0.75 o
   1   5   2         28.97         37.02         2.34 o
   2   5   2        224.47        242.33         5.92 o
   3   5   2          4.23          4.54         1.53 o
   4   5   2        243.78        244.21         6.63 o
   5   5   2        236.24        227.16         7.74 o
   6   5   2        363.22        380.15        10.43 o
   7   5   2         47.15         53.98         5.39 o
   8   5   2         30.61         28.53         7.41 o
 -11   6   2          0.56          3.28         5.33 o
 -10   6   2        133.78        159.00        16.33 o
  -9   6   2          7.48          6.62         3.42 o
  -8   6   2         11.61          7.77         3.44 o
  -7   6   2        216.60        207.54        12.40 o
  -6   6   2        786.00        789.16        19.00 o
  -5   6   2        683.97        652.40        15.91 o
  -4   6   2        208.04        259.32         9.12 o
  -3   6   2        813.33        816.34        22.08 o
  -2   6   2        462.21        444.19         9.36 o
  -1   6   2       1192.47       1122.58        18.32 o
   0   6   2        207.91        208.70         5.02 o
   1   6   2         67.55         68.32         3.49 o
   2   6   2        880.40        900.56        14.93 o
   3   6   2         37.26         46.30         3.19 o
   4   6   2        101.46        100.59         5.44 o
   5   6   2        310.25        341.97         9.70 o
   6   6   2         72.33         98.66         6.15 o
   7   6   2        258.42        300.10        11.64 o
 -11   7   2          6.57         14.16         7.64 o
 -10   7   2          0.94         13.76        10.45 o
  -9   7   2        126.86        139.19        12.41 o
  -8   7   2        155.42        130.98         9.88 o
  -7   7   2        121.33        138.34         9.59 o
  -6   7   2       2637.81       2604.69        49.19 o
  -5   7   2         42.48         36.67         3.65 o
  -4   7   2         42.65         62.51         5.14 o
  -3   7   2          5.38          4.33         2.21 o
  -2   7   2         32.75         47.39         3.60 o
  -1   7   2          1.27          1.75         1.18 o
   0   7   2         24.49         21.79         3.05 o
   1   7   2        217.78        218.23        12.41 o
   2   7   2        397.92        399.01         9.59 o
   3   7   2        129.49        127.12         5.68 o
   4   7   2         10.84         14.60         2.99 o
   5   7   2         93.94        100.65         8.15 o
   6   7   2         12.45         10.70         5.53 o
   7   7   2         19.99         17.24         5.95 o
 -11   8   2        137.11        163.00        18.67 o
 -10   8   2        165.66        167.42        19.65 o
  -9   8   2         64.42         55.65         8.72 o
  -8   8   2         18.59         17.40         4.52 o
  -7   8   2        159.61        155.04        14.93 o
  -6   8   2        698.78        699.20        17.83 o
  -5   8   2        579.24        561.10        14.48 o
  -4   8   2         57.24         66.79         4.97 o
  -3   8   2          8.95         13.30         4.27 o
  -2   8   2        256.56        261.38        15.23 o
  -1   8   2        194.56        208.81         7.64 o
   0   8   2         18.07         22.16         3.17 o
   1   8   2        808.85        830.24        18.78 o
   2   8   2        594.39        622.60        16.07 o
   3   8   2          0.08          2.38         3.86 o
   4   8   2         53.72         54.63        13.01 o
   5   8   2         11.48         10.19         9.74 o
   6   8   2          8.19          4.53         5.50 o
 -10   9   2         72.82         73.15        12.16 o
  -9   9   2          0.41          0.00         5.54 o
  -8   9   2         86.08        102.29        26.30 o
  -7   9   2        121.32        139.07        16.22 o
  -6   9   2        883.93        927.41        45.94 o
  -5   9   2         14.90          6.00        10.06 o
  -4   9   2         36.55         38.77         6.77 o
  -3   9   2        469.58        460.35        38.78 o
  -2   9   2        173.53        156.43        22.44 o
  -1   9   2       1141.49       1181.96        31.49 o
   0   9   2        218.68        234.94         8.44 o
   1   9   2         46.09         43.42         4.60 o
   2   9   2        173.65        183.66        12.20 o
   3   9   2        118.97        148.43        10.67 o
   4   9   2         23.75         18.66         5.96 o
   5   9   2         18.05         19.23         5.94 o
 -10  10   2          7.38         12.10        12.47 o
  -9  10   2        244.61        247.16        23.34 o
  -8  10   2          6.26          8.49         6.94 o
  -7  10   2         45.60         39.46        10.17 o
  -6  10   2        347.98        369.04        42.55 o
  -5  10   2         67.71         75.46         7.01 o
  -4  10   2        304.54        285.42        15.79 o
  -3  10   2        246.48        290.08        17.62 o
  -2  10   2          0.01          0.00         3.99 o
  -1  10   2          2.42          8.39         5.93 o
   0  10   2          0.71          3.91         3.24 o
   1  10   2          7.93          8.07         3.67 o
   2  10   2        301.83        359.16        20.22 o
   3  10   2         23.24         26.38         6.47 o
   4  10   2        127.95        139.32        15.93 o
  -9  11   2        166.27        200.77        34.81 o
  -8  11   2         45.88         54.93        20.89 o
  -7  11   2        245.89        244.09        37.14 o
  -6  11   2         17.79          9.19         3.66 o
  -5  11   2        388.17        347.22        18.22 o
  -4  11   2         62.40         59.98         9.23 o
  -3  11   2          5.48         11.77         7.93 o
  -2  11   2        343.13        308.35        24.47 o
  -1  11   2        162.36        117.91        13.99 o
   0  11   2          2.56          1.77         2.42 o
   1  11   2         46.97         57.23         6.78 o
   2  11   2         19.34         19.96         5.43 o
   3  11   2          0.64          0.00         4.26 o
  -8  12   2         56.23         36.94        18.76 o
  -7  12   2         56.90         95.16        25.14 o
  -6  12   2         69.38         76.59         9.30 o
  -5  12   2          6.14          2.32         5.15 o
  -4  12   2         19.11         30.51         8.32 o
  -3  12   2         31.33         40.03        16.25 o
  -2  12   2          7.43          4.14         6.36 o
  -1  12   2         96.91        109.60        18.18 o
   0  12   2          2.52          0.75         6.27 o
   1  12   2         89.99        105.33         9.98 o
  -6  13   2        160.43        178.30        19.05 o
  -5  13   2         74.94         91.34        15.09 o
  -4  13   2         37.71         19.04         8.14 o
  -3  13   2        157.01        122.27        20.70 o
  -2  13   2         89.96         91.90        13.79 o
  -1  13   2          2.28          8.14         8.09 o
  -1 -14   3        124.50        106.94        16.55 o
   0 -14   3         33.39         37.03        14.12 o
   1 -14   3        133.13        145.49        17.94 o
   2 -14   3          9.87         23.57         9.26 o
   3 -14   3         40.37         34.98         8.15 o
   4 -14   3        171.78        166.34        14.43 o
   5 -14   3         14.14         11.94         9.08 o
   6 -14   3          7.42          6.95         5.47 o
  -3 -13   3         19.01         32.81         5.14 o
  -2 -13   3         71.07         68.64        10.75 o
  -1 -13   3        190.23        200.27        10.52 o
   0 -13   3          8.18          1.73         7.19 o
   1 -13   3         70.09         74.03        12.73 o
   2 -13   3        107.34         92.42        10.88 o
   3 -13   3         29.12         20.73         6.52 o
   4 -13   3         44.95         55.26         8.54 o
   5 -13   3         25.66         27.77         6.31 o
   6 -13   3          2.88          5.78         8.04 o
   7 -13   3          0.02          0.00         7.93 o
  -4 -12   3        112.87        119.72        13.53 o
  -3 -12   3        105.42        121.27        11.22 o
  -2 -12   3         31.11         23.21         4.09 o
  -1 -12   3         47.79         38.62         5.70 o
   0 -12   3          1.84          0.00         5.94 o
   1 -12   3          0.46          0.00         5.31 o
   2 -12   3         53.81         62.14         8.69 o
   3 -12   3        245.96        245.13        18.58 o
   4 -12   3         96.34        103.90        18.36 o
   5 -12   3         12.73          6.09         3.87 o
   6 -12   3         56.31         69.99        14.49 o
   7 -12   3         71.45         75.67        19.15 o
   8 -12   3         27.72         44.08        12.36 o
  -5 -11   3        230.19        232.66        38.39 o
  -4 -11   3          2.86          5.64         4.53 o
  -3 -11   3         46.46         45.39         5.88 o
  -2 -11   3          2.55          2.97         2.84 o
  -1 -11   3          2.34          2.25         3.85 o
   0 -11   3         12.81         12.66         8.12 o
   1 -11   3          5.18          2.73         4.10 o
   2 -11   3         47.56         34.49         6.64 o
   3 -11   3         43.28         52.16         7.20 o
   4 -11   3        273.94        313.19        21.78 o
   5 -11   3        644.90        658.44        35.11 o
   6 -11   3          0.04          2.09         5.83 o
   7 -11   3         16.63         23.55        24.37 o
   8 -11   3         58.29         53.54        13.06 o
   9 -11   3          0.87          2.78         6.72 o
  -6 -10   3          0.03          0.00         5.74 o
  -5 -10   3         32.33         28.30         7.79 o
  -4 -10   3        111.94        103.47        10.78 o
  -3 -10   3         90.49        109.21        10.13 o
  -2 -10   3        605.46        653.19        22.47 o
  -1 -10   3        461.83        498.87        15.54 o
   0 -10   3        368.23        364.48        11.92 o
   1 -10   3          0.22          0.00         3.50 o
   2 -10   3        396.30        402.89        17.24 o
   3 -10   3        100.73        116.48         9.16 o
   4 -10   3        777.45        746.23        19.76 o
   5 -10   3          1.72          1.55         3.57 o
   6 -10   3         15.23         12.06         5.53 o
   7 -10   3         25.01         30.32         7.69 o
   8 -10   3         15.33         17.28         6.65 o
   9 -10   3         66.12         72.08        11.46 o
  -7  -9   3          8.68         18.51        15.18 o
  -6  -9   3          5.72          0.99         5.62 o
  -5  -9   3          0.31          0.00         4.72 o
  -4  -9   3          0.54          0.00         2.97 o
  -3  -9   3        148.43        130.04         8.29 o
  -2  -9   3          6.34          6.65         2.86 o
  -1  -9   3        581.44        569.54        12.80 o
   0  -9   3          0.65          0.12         1.27 o
   1  -9   3         78.64         71.72         5.90 o
   2  -9   3         71.67         79.20         6.35 o
   3  -9   3        323.08        306.37        16.81 o
   4  -9   3        109.26        113.48        13.15 o
   5  -9   3        192.76        195.02        16.05 o
   6  -9   3         22.15         36.34         7.85 o
   7  -9   3        167.80        170.69        16.36 o
   8  -9   3         75.45         86.16        12.90 o
   9  -9   3         19.66         26.63         8.90 o
  10  -9   3          0.02          0.00         6.77 o
  -8  -8   3         10.70          5.91         5.01 o
  -7  -8   3         76.48         80.71         7.86 o
  -6  -8   3         97.12        113.77         9.03 o
  -5  -8   3          0.87          0.00         2.01 o
  -4  -8   3        166.78        191.45        12.76 o
  -3  -8   3        104.03        101.18         6.73 o
  -2  -8   3          0.62          1.13         1.37 o
  -1  -8   3        602.89        569.55        10.18 o
   0  -8   3         24.21         27.50         2.26 o
   1  -8   3          6.35          0.34         2.16 o
   2  -8   3         44.02         41.50         3.45 o
   3  -8   3        528.03        607.99        16.81 o
   4  -8   3          0.03          2.61         2.09 o
   5  -8   3         81.25         87.47         7.23 o
   6  -8   3       2609.10       2494.93        92.49 o
   7  -8   3         37.42         47.50         8.92 o
   8  -8   3         31.78         25.90         7.12 o
   9  -8   3         94.02         95.27        15.38 o
  10  -8   3          7.95          7.91        12.19 o
  -8  -7   3         57.45         85.64         9.90 o
  -7  -7   3        285.07        320.84        13.69 o
  -6  -7   3        890.28        900.40        21.50 o
  -5  -7   3          2.66          5.47         2.52 o
  -4  -7   3        800.26        879.31        24.03 o
  -3  -7   3          1.39          1.35         1.48 o
  -2  -7   3        483.57        482.17         9.59 o
  -1  -7   3         16.66         16.16         1.60 o
   0  -7   3         86.82         57.37         3.54 o
   1  -7   3       1510.65       1474.44        28.35 o
   2  -7   3          0.20          1.33         0.85 o
   3  -7   3         92.06        105.66         5.68 o
   4  -7   3         17.03          9.99         2.77 o
   5  -7   3        562.67        573.22        15.77 o
   6  -7   3        708.04        700.98        22.10 o
   7  -7   3         52.83         52.31         7.14 o
   8  -7   3          3.82          8.87         4.30 o
   9  -7   3        208.17        247.76        22.34 o
  10  -7   3        101.68         96.18        14.35 o
  -9  -6   3         36.42         25.73         8.26 o
  -8  -6   3          2.52          0.00         2.46 o
  -7  -6   3         51.23         63.31         5.13 o
  -6  -6   3        223.59        218.16         9.31 o
  -5  -6   3          2.18          2.07         1.91 o
  -4  -6   3        165.17        154.97         5.31 o
  -3  -6   3         23.92         31.39         2.46 o
  -2  -6   3        217.62        229.51         6.16 o
  -1  -6   3        235.85        283.82         6.12 o
   0  -6   3         84.48         64.17         3.22 o
   1  -6   3       5866.14       6231.00       102.96 o
   2  -6   3       2115.89       2167.86        48.35 o
   3  -6   3         59.03         72.86         4.39 o
   4  -6   3        372.22        328.39        14.73 o
   5  -6   3          1.32          2.17         1.83 o
   6  -6   3        229.93        232.57        12.21 o
   7  -6   3        114.49         99.80         9.01 o
   8  -6   3        230.35        246.64        15.44 o
   9  -6   3         97.86         84.05        13.15 o
  10  -6   3         14.51         16.83         7.88 o
  -9  -5   3         17.00         15.91         6.03 o
  -8  -5   3         47.37         31.55         3.93 o
  -7  -5   3         57.27         64.30         4.81 o
  -6  -5   3          4.06          3.55         2.01 o
  -5  -5   3        122.77        122.24         4.74 o
  -4  -5   3          0.19          1.38         1.27 o
  -3  -5   3       1326.49       1281.73        20.19 o
  -2  -5   3        468.62        489.68         8.08 o
  -1  -5   3        232.98        218.99         4.92 o
   0  -5   3       1268.51       1198.49        30.55 o
   1  -5   3          1.15          1.68         1.79 o
   2  -5   3         92.15         82.59         5.22 o
   3  -5   3       2805.73       2924.10        54.90 o
   4  -5   3        677.23        688.08        16.81 o
   5  -5   3          0.01          0.00         1.65 o
   6  -5   3         98.64         85.06         7.67 o
   7  -5   3         64.89         68.49         7.81 o
   8  -5   3        341.21        361.63        17.14 o
   9  -5   3        115.45        117.60        14.97 o
  10  -5   3         12.72         11.02         9.86 o
 -10  -4   3         15.36         19.66         7.37 o
  -9  -4   3         20.38         19.82         4.94 o
  -8  -4   3        100.16         89.48         8.10 o
  -7  -4   3       1229.99       1177.15        23.66 o
  -6  -4   3        140.48        150.03         6.24 o
  -5  -4   3        835.33        815.70        12.52 o
  -4  -4   3        146.60        139.56         4.06 o
  -3  -4   3       1154.67       1174.52        17.35 o
  -2  -4   3         60.52         78.64         2.60 o
  -1  -4   3       1655.35       1493.49        21.87 o
   0  -4   3        583.40        560.96         9.20 o
   1  -4   3          0.39          2.56         1.09 o
   2  -4   3         10.17          8.09         1.48 o
   3  -4   3        503.99        437.87        11.26 o
   4  -4   3        151.23        170.46         6.96 o
   5  -4   3         49.13         36.89         3.85 o
   6  -4   3       1025.06       1035.94        25.46 o
   7  -4   3        103.85         89.91         7.76 o
   8  -4   3          6.15          3.15         2.57 o
   9  -4   3         19.81         31.36         6.95 o
  10  -4   3         63.78         61.31        17.99 o
 -10  -3   3          0.07          0.00         4.17 o
  -9  -3   3        245.09        262.66        12.70 o
  -8  -3   3         34.99         38.62         5.25 o
  -7  -3   3         16.30         21.16         4.08 o
  -6  -3   3        371.15        358.54         7.24 o
  -5  -3   3          3.23          2.82         1.12 o
  -4  -3   3        400.00        422.91         7.07 o
  -3  -3   3         19.36         25.67         1.84 o
  -2  -3   3       1011.26        958.92        12.88 o
  -1  -3   3         64.50         67.80         2.70 o
   0  -3   3        437.99        436.55         9.50 o
   1  -3   3       3591.53       3368.29        55.32 o
   2  -3   3        590.22        604.16        30.91 o
   3  -3   3        213.66        187.74         7.88 o
   4  -3   3        391.64        365.83        10.42 o
   5  -3   3        355.49        434.22        17.00 o
   6  -3   3          0.00          2.42         2.54 o
   7  -3   3         60.02         60.61         4.78 o
   8  -3   3        420.36        413.76        19.18 o
   9  -3   3        227.46        249.23        17.72 o
  10  -3   3        198.63        163.44        27.66 o
 -11  -2   3         58.98         73.02        10.12 o
 -10  -2   3        171.70        197.80        12.53 o
  -9  -2   3        784.36        791.33        23.30 o
  -8  -2   3          9.47          6.30         2.48 o
  -7  -2   3          0.36          0.00         1.74 o
  -6  -2   3         12.59         10.82         1.67 o
  -5  -2   3          8.61         13.34         1.21 o
  -4  -2   3         67.98         73.02         3.03 o
  -3  -2   3        670.47        604.75         8.30 o
  -2  -2   3       2998.03       2890.95        36.15 o
  -1  -2   3       2900.63       2993.72        49.30 o
   0  -2   3        802.35        710.67        12.15 o
   1  -2   3        656.48        614.35         8.29 o
   2  -2   3        604.86        581.03        10.23 o
   3  -2   3         72.75         66.02         2.42 o
   4  -2   3         47.67         37.56         2.20 o
   5  -2   3        104.10         80.17         4.22 o
   6  -2   3       1363.06       1254.19        29.17 o
   7  -2   3         24.31         27.41         4.84 o
   8  -2   3        528.70        512.71        21.71 o
   9  -2   3          9.31         23.99         8.25 o
  10  -2   3          0.16          3.61         5.47 o
 -11  -1   3         66.49         74.52         9.24 o
 -10  -1   3        177.57        165.71         9.58 o
  -9  -1   3         83.10         66.98         6.11 o
  -8  -1   3        570.37        543.93        18.49 o
  -7  -1   3       1756.59       1688.43        33.47 o
  -6  -1   3        634.31        629.18        11.60 o
  -5  -1   3        198.41        190.35         4.81 o
  -4  -1   3        450.54        447.50         9.25 o
  -3  -1   3        545.58        494.95         7.21 o
  -2  -1   3         68.68         54.21         2.35 o
  -1  -1   3       1788.79       1869.43        52.86 o
   0  -1   3      14484.37      13193.96       262.66 o
   1  -1   3       2802.19       2720.95        37.00 o
   2  -1   3        339.62        355.33         6.07 o
   3  -1   3          6.35         14.37         1.73 o
   4  -1   3        178.64        186.69         5.44 o
   5  -1   3         81.89         75.01         5.47 o
   6  -1   3        481.09        434.48        14.87 o
   7  -1   3         23.79         24.51         4.79 o
   8  -1   3          9.03          4.07         4.30 o
   9  -1   3          0.26          0.00         4.68 o
  10  -1   3         51.22         58.22        12.78 o
 -11   0   3          9.46         10.96         4.68 o
 -10   0   3          0.00          0.00         2.53 o
  -9   0   3         65.44         70.33         7.08 o
  -8   0   3         13.88         13.99         2.50 o
  -7   0   3         18.69         13.85         2.68 o
  -6   0   3         43.01         79.60         3.15 o
  -5   0   3         10.32         18.17         1.93 o
  -4   0   3        324.49        319.88         8.15 o
  -3   0   3       7947.00       8146.10       137.24 o
  -2   0   3       4999.01       5214.86        79.01 o
  -1   0   3      10319.69      16774.91       660.29 o
   0   0   3      13946.04      15141.50       562.50 o
   1   0   3       1636.43       1722.08        26.90 o
   2   0   3       1197.53       1156.14        17.18 o
   3   0   3        475.88        455.46         8.07 o
   4   0   3         14.40         23.30         1.64 o
   5   0   3       2129.21       2214.62        42.14 o
   6   0   3        258.36        240.29        10.69 o
   7   0   3         82.44         81.66         9.30 o
   8   0   3          0.44          0.00         3.81 o
   9   0   3          3.04          4.29         5.20 o
 -11   1   3         66.96         67.02         8.26 o
 -10   1   3        223.42        209.82        11.05 o
  -9   1   3         47.57         59.07         6.05 o
  -8   1   3        521.96        484.27        16.11 o
  -7   1   3        474.14        474.09        14.49 o
  -6   1   3        186.87        201.10        13.33 o
  -5   1   3        284.45        290.54         9.48 o
  -4   1   3          0.06          1.09         1.42 o
  -3   1   3          1.70          5.64         2.12 o
  -2   1   3         91.64        114.08         6.89 o
  -1   1   3       4587.45       4448.13        56.49 o
   0   1   3       7692.80       8013.00       120.06 o
   1   1   3       1188.14       1313.31        21.36 o
   2   1   3        466.58        477.40         8.95 o
   3   1   3        299.21        317.48         6.55 o
   4   1   3          0.15          0.72         1.09 o
   5   1   3        427.03        464.59         9.87 o
   6   1   3        295.61        297.67        12.30 o
   7   1   3        262.89        278.26        11.64 o
   8   1   3         14.85         16.52         4.10 o
   9   1   3         16.55         15.70         5.77 o
 -11   2   3         14.02         14.13         3.74 o
 -10   2   3          2.91          6.50         9.42 o
  -9   2   3          7.54         21.28        11.51 o
  -8   2   3         27.65         21.27        10.83 o
  -7   2   3        190.71        182.64         8.98 o
  -6   2   3       1085.51       1064.35        23.66 o
  -5   2   3       5527.00       5891.57       105.22 o
  -4   2   3       3584.63       4021.46       138.85 o
  -3   2   3        661.48        911.57        42.75 o
  -2   2   3         27.30         20.13         1.16 o
  -1   2   3       2769.54       2604.19        31.16 o
   0   2   3       6560.55       6474.23        82.11 o
   1   2   3       1726.55       1726.69        24.96 o
   2   2   3         38.86         33.66         2.08 o
   3   2   3       1539.88       1562.06        20.18 o
   4   2   3         32.23         27.33         2.21 o
   5   2   3        211.53        197.10         6.39 o
   6   2   3         30.40         29.74         2.92 o
   7   2   3         30.83         36.69         4.43 o
   8   2   3        287.58        338.54        13.48 o
   9   2   3          5.58          5.06         5.33 o
 -11   3   3         65.51         61.32        19.44 o
 -10   3   3        136.91        109.79        24.85 o
  -9   3   3          7.47         13.05        13.73 o
  -8   3   3         72.96         59.10         6.53 o
  -7   3   3          6.74          3.41         2.68 o
  -6   3   3        384.24        332.89        10.74 o
  -5   3   3        620.96        563.70        14.57 o
  -4   3   3       2122.45       2465.12       108.80 o
  -3   3   3          0.70          0.79         1.76 o
  -2   3   3        399.73        388.27         7.12 o
  -1   3   3        156.06        136.13         2.80 o
   0   3   3        161.29        161.47         3.48 o
   1   3   3         56.40         52.79         2.67 o
   2   3   3       1802.08       1719.60        24.23 o
   3   3   3        611.08        564.26         9.32 o
   4   3   3          7.84          5.27         1.72 o
   5   3   3         51.52         47.61         3.49 o
   6   3   3        122.55        130.20         6.46 o
   7   3   3        193.47        206.88        14.44 o
   8   3   3         52.49         37.63         5.51 o
 -11   4   3        135.53        111.39        15.82 o
 -10   4   3         92.25         99.72        13.53 o
  -9   4   3        560.42        515.28        46.61 o
  -8   4   3        102.56         97.39         8.66 o
  -7   4   3         12.47         12.71         3.65 o
  -6   4   3        331.59        305.96        10.57 o
  -5   4   3        116.26        112.84         7.84 o
  -4   4   3        199.26        204.65        11.56 o
  -3   4   3        368.11        360.31        15.15 o
  -2   4   3         93.48         92.15         2.65 o
  -1   4   3        167.67        156.69         3.74 o
   0   4   3       1501.67       1565.16        18.34 o
   1   4   3        152.66        137.05         4.07 o
   2   4   3        753.59        740.79        12.47 o
   3   4   3         61.61         73.87         4.19 o
   4   4   3        425.44        436.51        11.10 o
   5   4   3        313.29        310.34         9.54 o
   6   4   3         12.99          7.04         2.91 o
   7   4   3         58.38         72.02         5.77 o
   8   4   3         19.06         23.93         7.11 o
 -11   5   3        108.66        118.80        14.93 o
 -10   5   3         15.07         14.00         7.14 o
  -9   5   3        150.10        130.82        17.45 o
  -8   5   3         12.71         11.38         4.15 o
  -7   5   3        295.99        291.69        16.47 o
  -6   5   3         59.28         77.66         8.04 o
  -5   5   3          0.45          0.00         2.17 o
  -4   5   3        111.15        132.59        15.47 o
  -3   5   3        419.17        343.86         7.45 o
  -2   5   3         18.83         12.20         1.30 o
  -1   5   3          8.38          5.90         0.97 o
   0   5   3         50.04         56.00         2.35 o
   1   5   3         83.84         80.10         3.45 o
   2   5   3       1045.69       1024.40        16.37 o
   3   5   3        152.99        157.45         5.78 o
   4   5   3        128.67        137.88         6.44 o
   5   5   3         51.11         48.10         4.40 o
   6   5   3        159.65        198.04         9.10 o
   7   5   3          2.28          4.30         3.53 o
 -11   6   3         19.37         15.42         7.25 o
 -10   6   3        517.20        546.06        27.71 o
  -9   6   3        111.51        101.61         8.77 o
  -8   6   3        235.37        233.78        11.25 o
  -7   6   3        100.83         86.99         9.43 o
  -6   6   3        203.28        224.49        11.75 o
  -5   6   3        216.15        211.70        13.44 o
  -4   6   3         59.96         47.96         6.06 o
  -3   6   3       1177.79       1158.51        19.14 o
  -2   6   3         75.52         62.19         3.99 o
  -1   6   3         64.09         58.05         4.97 o
   0   6   3         30.75         43.57         2.53 o
   1   6   3        541.74        581.64        10.52 o
   2   6   3          3.71          0.00         1.67 o
   3   6   3        110.61        128.89         5.85 o
   4   6   3         97.89        100.30         5.69 o
   5   6   3        115.35        110.46         6.59 o
   6   6   3         33.45         30.09         4.59 o
   7   6   3        112.39        114.12         8.77 o
 -11   7   3          2.54         43.89        14.60 o
 -10   7   3         26.75         28.26         9.66 o
  -9   7   3        535.73        561.48        18.94 o
  -8   7   3        627.28        577.40        19.20 o
  -7   7   3         30.78         27.44         4.72 o
  -6   7   3          5.65          1.46         2.82 o
  -5   7   3        158.75        159.22        14.19 o
  -4   7   3       1046.23       1014.74        19.42 o
  -3   7   3        342.24        314.09        13.99 o
  -2   7   3          9.13          7.56         3.32 o
  -1   7   3        697.82        710.91        13.52 o
   0   7   3        503.79        511.40        12.84 o
   1   7   3        224.71        208.29         9.35 o
   2   7   3        415.76        422.93        12.57 o
   3   7   3          1.58          0.00         2.09 o
   4   7   3         19.17         19.38         6.20 o
   5   7   3         46.02         53.64         7.30 o
   6   7   3         23.93         28.16         6.58 o
 -11   8   3        103.56        121.66        20.89 o
 -10   8   3        159.50        161.86        31.43 o
  -9   8   3        127.33        124.73        11.73 o
  -8   8   3        209.95        184.74        10.65 o
  -7   8   3          6.68          8.21         3.76 o
  -6   8   3        396.10        394.57        35.59 o
  -5   8   3        206.44        196.90        26.88 o
  -4   8   3        173.95        140.60        19.83 o
  -3   8   3         45.73         37.59         9.96 o
  -2   8   3         30.94         32.23         8.51 o
  -1   8   3        941.83        898.43        18.64 o
   0   8   3        200.93        202.55         7.98 o
   1   8   3          0.12          0.00         2.85 o
   2   8   3         34.36         33.42         4.50 o
   3   8   3         21.66         27.94         4.66 o
   4   8   3          1.71          4.80         4.81 o
   5   8   3         10.75          3.63         4.83 o
 -10   9   3         60.08         85.65        38.68 o
  -9   9   3         73.99         82.20        20.50 o
  -8   9   3         31.77         37.72        15.86 o
  -7   9   3          1.47          0.00         9.67 o
  -6   9   3        384.89        333.45        37.91 o
  -5   9   3         28.23         18.29         7.54 o
  -4   9   3         58.67         49.29         9.77 o
  -3   9   3         29.02         29.89         6.54 o
  -2   9   3       1075.97       1109.46        47.19 o
  -1   9   3       1362.83       1381.28        29.68 o
   0   9   3         86.09         94.60         6.00 o
   1   9   3        133.58        126.92         8.91 o
   2   9   3          8.89         17.48         4.84 o
   3   9   3         37.49         24.42         6.47 o
   4   9   3          1.48          0.00         4.75 o
 -10  10   3        125.67        174.40        28.32 o
  -9  10   3          5.04         22.24        13.35 o
  -8  10   3         11.61          0.00        10.06 o
  -7  10   3         28.30         25.53        13.54 o
  -6  10   3        430.21        422.63        16.83 o
  -5  10   3         94.51         91.75        10.54 o
  -4  10   3         46.22         41.66         7.37 o
  -3  10   3          8.55          5.18         5.02 o
  -2  10   3          1.94          0.00         4.92 o
  -1  10   3         13.29          9.37         6.46 o
   0  10   3        111.75        124.61         9.73 o
   1  10   3          1.66          0.45         3.43 o
   2  10   3          0.36          0.14         3.91 o
   3  10   3         16.62         16.49         6.00 o
  -9  11   3         73.26         96.32        25.34 o
  -8  11   3          0.08         10.83        12.38 o
  -7  11   3          1.38          0.00        11.61 o
  -6  11   3        566.55        585.98        24.17 o
  -5  11   3        334.07        368.94        19.77 o
  -4  11   3         47.35         52.19         9.04 o
  -3  11   3          4.97         10.61         6.23 o
  -2  11   3         37.82         34.40        13.64 o
  -1  11   3         15.73          3.94         6.46 o
   0  11   3          2.79          3.27         3.69 o
   1  11   3         26.62         36.49         5.92 o
   2  11   3        227.12        289.62        14.87 o
  -8  12   3         30.33         20.70        15.09 o
  -7  12   3         90.78         70.09         8.28 o
  -6  12   3         10.12         11.31         5.57 o
  -5  12   3         25.05         18.37         6.96 o
  -4  12   3        143.83        155.89        16.02 o
  -3  12   3         30.14         44.67         9.71 o
  -2  12   3          0.17          7.16         9.38 o
  -1  12   3         78.65         81.04        13.54 o
   0  12   3          7.59         14.04        11.70 o
   1  12   3        158.53        183.70        12.67 o
  -6  13   3        150.58        161.59        25.82 o
  -5  13   3          0.06          6.42         6.90 o
  -4  13   3         21.56         28.17         9.11 o
  -3  13   3          0.24          0.00         6.62 o
  -2  13   3         13.81         22.66         9.09 o
  -1 -14   4          1.99          9.27         8.40 o
   0 -14   4         54.26         72.05        17.50 o
   1 -14   4        212.67        227.91        22.45 o
   2 -14   4          6.69          9.07         6.48 o
   3 -14   4          1.01          6.53         5.99 o
   4 -14   4        101.89         99.36        14.33 o
   5 -14   4         32.92         31.53         8.80 o
   6 -14   4         42.48         54.71         8.45 o
  -3 -13   4          5.41          0.00         3.91 o
  -2 -13   4         63.79         58.02         7.61 o
  -1 -13   4         65.39         75.27         6.69 o
   0 -13   4         37.59         32.34         9.74 o
   1 -13   4         10.29          2.61         5.08 o
   2 -13   4         12.37          8.67         5.47 o
   3 -13   4         19.26         28.79        10.43 o
   4 -13   4          0.07          0.00         4.25 o
   5 -13   4         46.86         45.04         7.48 o
   6 -13   4         10.97          7.22         4.55 o
   7 -13   4         34.13         33.90        11.71 o
  -4 -12   4         35.07         29.41         7.63 o
  -3 -12   4          5.37          3.48         3.28 o
  -2 -12   4         18.28         13.90         4.25 o
  -1 -12   4        319.97        354.52        15.02 o
   0 -12   4        198.71        208.03        24.76 o
   1 -12   4         37.25         47.28         7.73 o
   2 -12   4          1.86          2.07         4.57 o
   3 -12   4        104.86        112.82        11.05 o
   4 -12   4         89.43         68.64         8.19 o
   5 -12   4        177.67        198.74        11.79 o
   6 -12   4        117.34        109.57        17.62 o
   7 -12   4        187.75        200.46        23.62 o
   8 -12   4         31.97         45.74        13.30 o
  -6 -11   4        158.09        195.76        18.15 o
  -5 -11   4        224.30        250.29        19.56 o
  -4 -11   4          4.36          1.95         5.22 o
  -3 -11   4         18.95         17.88         4.68 o
  -2 -11   4        316.82        306.96        12.33 o
  -1 -11   4         74.56         77.15         7.49 o
   0 -11   4        350.72        356.47        17.70 o
   1 -11   4         44.92         59.68        10.69 o
   2 -11   4        229.54        246.84        14.80 o
   3 -11   4        281.06        265.37        14.71 o
   4 -11   4         18.32          7.98         5.41 o
   5 -11   4        393.23        370.13        14.17 o
   6 -11   4         94.31         85.49        19.54 o
   7 -11   4         43.18         63.25        17.99 o
   8 -11   4         38.46         51.45        16.25 o
  -6 -10   4         59.04         69.85        11.28 o
  -5 -10   4         13.12          6.06         5.81 o
  -4 -10   4         36.77         22.64         4.88 o
  -3 -10   4          2.35          4.71         3.35 o
  -2 -10   4        237.00        220.43        10.26 o
  -1 -10   4        353.99        306.89        21.44 o
   0 -10   4         33.09         35.25         7.02 o
   1 -10   4        134.47        120.75         8.07 o
   2 -10   4        137.93        140.98         9.26 o
   3 -10   4        263.22        262.20        11.20 o
   4 -10   4        168.51        149.28         7.66 o
   5 -10   4        197.98        202.30        15.48 o
   6 -10   4         53.78         50.49         9.11 o
   7 -10   4         81.14         77.21        11.84 o
   8 -10   4         43.79         51.15        10.08 o
   9 -10   4         16.13         48.76        10.54 o
  -7  -9   4          6.63          4.12         4.97 o
  -6  -9   4          0.38          0.00         3.88 o
  -5  -9   4        114.31        101.35         8.29 o
  -4  -9   4         60.63         67.66         7.00 o
  -3  -9   4        705.04        676.28        17.43 o
  -2  -9   4        170.91        145.27         8.42 o
  -1  -9   4        157.95        176.56         7.68 o
   0  -9   4        127.17        139.24         5.97 o
   1  -9   4        227.06        221.56        10.29 o
   2  -9   4        615.15        612.40        19.44 o
   3  -9   4         46.36         62.36         5.55 o
   4  -9   4         64.45         70.96         9.48 o
   5  -9   4          6.02          6.17         4.78 o
   6  -9   4        230.65        263.11        18.56 o
   7  -9   4         36.13         33.86         8.55 o
   8  -9   4         15.71         17.79         7.05 o
   9  -9   4        229.68        264.09        21.24 o
  -8  -8   4         35.61         41.69         6.31 o
  -7  -8   4          5.41         11.49         4.14 o
  -6  -8   4        251.52        234.10        11.82 o
  -5  -8   4        155.67        156.91        14.43 o
  -4  -8   4         42.20         42.02         3.39 o
  -3  -8   4         75.23         66.08         3.70 o
  -2  -8   4         68.15         74.58         3.99 o
  -1  -8   4        276.77        278.29         7.19 o
   0  -8   4         33.37         31.97         2.44 o
   1  -8   4         59.25         66.39         6.36 o
   2  -8   4         36.72         43.05         3.93 o
   3  -8   4        272.59        263.38         6.97 o
   4  -8   4        406.26        383.61        13.36 o
   5  -8   4        576.51        537.72        15.06 o
   6  -8   4        589.93        581.63        24.12 o
   7  -8   4         51.15         69.49        12.18 o
   8  -8   4          1.09          2.73         3.94 o
   9  -8   4         39.85         48.87        10.92 o
  10  -8   4          0.30         13.76         6.87 o
  -9  -7   4         62.28         76.89         7.50 o
  -8  -7   4        144.09        120.74        10.47 o
  -7  -7   4         36.79         36.07         4.92 o
  -6  -7   4          3.72          0.40         2.67 o
  -5  -7   4         48.21         41.31         4.92 o
  -4  -7   4         16.02         11.88         2.17 o
  -3  -7   4        825.55        796.28        15.30 o
  -2  -7   4       1144.87       1212.20        18.59 o
  -1  -7   4        630.60        613.39        13.17 o
   0  -7   4        224.31        239.84         6.69 o
   1  -7   4          1.16          3.82         1.98 o
   2  -7   4          0.39          2.61         1.61 o
   3  -7   4         93.54         81.89         4.21 o
   4  -7   4         44.10         43.78         3.95 o
   5  -7   4        362.09        324.27        10.91 o
   6  -7   4        179.58        162.34        11.57 o
   7  -7   4        168.74        150.34        11.88 o
   8  -7   4         62.59         58.16         8.28 o
   9  -7   4          5.53         14.69         6.80 o
  10  -7   4          9.01         16.23         7.35 o
  -9  -6   4         36.88         55.88        10.93 o
  -8  -6   4         99.45         96.78         8.86 o
  -7  -6   4        683.18        668.45        17.68 o
  -6  -6   4        134.73        121.67         7.99 o
  -5  -6   4          3.72          2.13         1.79 o
  -4  -6   4        980.64        919.71        15.31 o
  -3  -6   4          0.59          2.44         1.28 o
  -2  -6   4        773.66        740.69        12.30 o
  -1  -6   4       1191.47       1235.75        19.47 o
   0  -6   4       3313.60       3326.86        50.97 o
   1  -6   4          1.41          1.60         1.66 o
   2  -6   4        535.71        621.08        10.86 o
   3  -6   4       1270.16       1171.57        24.65 o
   4  -6   4        338.45        368.82        11.00 o
   5  -6   4          8.34          4.28         2.19 o
   6  -6   4        228.47        213.04        12.04 o
   7  -6   4          7.03          4.03         3.19 o
   8  -6   4        273.29        266.95        20.39 o
   9  -6   4        107.54        136.27        16.73 o
  10  -6   4         24.20         24.34         8.84 o
 -10  -5   4         56.76         72.81        14.70 o
  -9  -5   4         41.51         41.54         6.32 o
  -8  -5   4         24.30         21.25         3.55 o
  -7  -5   4          0.18          0.52         2.46 o
  -6  -5   4         36.50         35.21         4.10 o
  -5  -5   4        306.37        303.74         7.24 o
  -4  -5   4          7.90          6.07         1.55 o
  -3  -5   4        279.54        267.42         6.61 o
  -2  -5   4        909.40        857.38        14.31 o
  -1  -5   4        326.91        287.86         6.42 o
   0  -5   4        200.78        173.66         4.69 o
   1  -5   4         10.50         13.72         1.87 o
   2  -5   4         85.63         90.87         2.78 o
   3  -5   4        185.16        163.27         6.32 o
   4  -5   4         34.35         38.11         3.86 o
   5  -5   4        146.45        146.25         7.38 o
   6  -5   4         94.87         88.57         7.99 o
   7  -5   4         59.26         53.59         7.34 o
   8  -5   4         20.92         21.48         7.11 o
   9  -5   4          0.22          0.28         4.54 o
  10  -5   4        107.81        120.11        24.76 o
 -10  -4   4          0.00          1.00         5.18 o
  -9  -4   4        132.63        125.26        11.73 o
  -8  -4   4         14.69         16.77         4.21 o
  -7  -4   4        604.16        607.16        14.47 o
  -6  -4   4         22.80         26.98         4.15 o
  -5  -4   4         24.03         23.59         2.16 o
  -4  -4   4         10.27         12.22         1.65 o
  -3  -4   4         45.15         69.84         3.15 o
  -2  -4   4        211.78        203.99         4.99 o
  -1  -4   4       2630.20       2605.51        40.64 o
   0  -4   4        190.59        216.44         6.59 o
   1  -4   4          9.27          8.78         2.43 o
   2  -4   4        138.41        164.46         3.97 o
   3  -4   4        716.23        728.68        16.95 o
   4  -4   4        291.59        313.69        10.08 o
   5  -4   4         17.07         25.06         3.41 o
   6  -4   4       1755.00       1796.17        46.63 o
   7  -4   4          8.92          6.44         2.56 o
   8  -4   4         84.41        108.12        19.73 o
   9  -4   4         33.39         28.58         8.50 o
  10  -4   4         19.42         40.42        15.09 o
 -10  -3   4         27.16         30.87         8.07 o
  -9  -3   4        162.53        143.48        13.91 o
  -8  -3   4          0.89          0.00         2.02 o
  -7  -3   4        715.57        669.91        17.20 o
  -6  -3   4       1604.57       1586.98        23.99 o
  -5  -3   4         17.57         16.12         1.83 o
  -4  -3   4        107.71        112.32         3.60 o
  -3  -3   4        231.78        241.44         5.01 o
  -2  -3   4        315.74        263.44         5.67 o
  -1  -3   4        877.63        920.12        18.20 o
   0  -3   4        156.74        122.26         3.60 o
   1  -3   4       2340.64       2384.67        31.07 o
   2  -3   4       1979.09       1829.33        28.64 o
   3  -3   4        173.74        196.56         7.07 o
   4  -3   4        142.42        160.54         4.62 o
   5  -3   4        434.35        430.64        10.14 o
   6  -3   4        103.06         86.71         5.92 o
   7  -3   4         28.68         38.87         6.40 o
   8  -3   4          5.33          3.23         4.49 o
   9  -3   4         83.37         78.83        12.50 o
  10  -3   4         16.26         32.11        12.57 o
 -11  -2   4        405.48        422.97        23.52 o
 -10  -2   4         12.86          7.10         3.54 o
  -9  -2   4          0.63          0.00         3.82 o
  -8  -2   4        270.66        234.83         9.45 o
  -7  -2   4         17.44         21.70         3.38 o
  -6  -2   4        199.04        186.34         7.02 o
  -5  -2   4          9.76         13.89         1.54 o
  -4  -2   4        231.65        220.64         5.70 o
  -3  -2   4       4283.10       4132.62        59.91 o
  -2  -2   4        902.17        893.06        14.85 o
  -1  -2   4       3319.65       3100.02        64.39 o
   0  -2   4       1066.15        987.48        15.91 o
   1  -2   4       8191.93       8018.13       105.28 o
   2  -2   4        940.34        979.23        12.82 o
   3  -2   4        266.22        291.41         6.43 o
   4  -2   4        924.47        884.17        16.64 o
   5  -2   4         62.76         62.28         9.44 o
   6  -2   4          1.29          2.67         2.86 o
   7  -2   4         10.45          5.05         4.60 o
   8  -2   4         28.37         48.18        10.07 o
   9  -2   4          0.33          0.00         6.77 o
  10  -2   4         19.07         41.20        14.89 o
 -11  -1   4         11.85         10.66         5.65 o
 -10  -1   4         38.91         33.08         4.93 o
  -9  -1   4          4.25          3.63         2.53 o
  -8  -1   4         51.21         46.39         4.58 o
  -7  -1   4        250.94        251.32         9.14 o
  -6  -1   4          0.71          1.10         1.77 o
  -5  -1   4         16.88         15.68         2.51 o
  -4  -1   4        280.33        228.22         4.55 o
  -3  -1   4        272.26        311.14         6.76 o
  -2  -1   4          2.20          0.00         0.96 o
  -1  -1   4        125.90        267.42        16.53 o
   0  -1   4       1482.84       1457.32        24.34 o
   1  -1   4       1593.12       1428.57        22.20 o
   2  -1   4       2310.81       2350.24        33.35 o
   3  -1   4       1396.05       1367.57        22.95 o
   4  -1   4       1608.38       1617.73        30.54 o
   5  -1   4          7.95          3.16         3.63 o
   6  -1   4          0.93          0.75         2.67 o
   7  -1   4          1.63          0.00         4.10 o
   8  -1   4        256.58        263.02        42.55 o
   9  -1   4          9.08          9.28         9.09 o
 -11   0   4         53.49         80.57        10.19 o
 -10   0   4          1.33          4.14         3.71 o
  -9   0   4        112.19        112.42         6.44 o
  -8   0   4        118.83        111.66         6.48 o
  -7   0   4        686.33        649.02        16.40 o
  -6   0   4          2.52          1.81         1.00 o
  -5   0   4       3124.16       3282.66        51.43 o
  -4   0   4       4326.42       4301.60        66.45 o
  -3   0   4        130.09        117.58         5.69 o
  -2   0   4         33.80         61.97         5.15 o
  -1   0   4          3.13         10.17         1.65 o
   0   0   4         18.92         34.42         2.39 o
   1   0   4        404.55        459.95         9.20 o
   2   0   4        857.51        812.41        13.56 o
   3   0   4       2155.88       2294.29        32.85 o
   4   0   4          1.27          5.20         1.36 o
   5   0   4         89.21         72.44         6.63 o
   6   0   4          0.14          6.31         3.32 o
   7   0   4         50.44         55.60        11.41 o
   8   0   4        121.66        127.89        15.14 o
   9   0   4          5.36          6.00         6.77 o
 -11   1   4         70.06         76.59         6.56 o
 -10   1   4        225.48        223.79        11.87 o
  -9   1   4         85.44         89.33         8.24 o
  -8   1   4        155.22        157.29        11.41 o
  -7   1   4          7.45         14.23         3.57 o
  -6   1   4        844.54        870.89        17.77 o
  -5   1   4         56.54         63.87         5.86 o
  -4   1   4          9.77          4.38         1.80 o
  -3   1   4        322.54        406.58        37.43 o
  -2   1   4        802.68        744.49        14.91 o
  -1   1   4       2320.74       2344.48        39.78 o
   0   1   4       6681.79       6775.00       113.19 o
   1   1   4       3882.60       3786.70        57.41 o
   2   1   4         56.68         71.62         3.88 o
   3   1   4        814.99        794.65        13.74 o
   4   1   4        169.48        167.26         6.63 o
   5   1   4        307.76        320.52         9.85 o
   6   1   4         45.73         40.22         8.07 o
   7   1   4          1.51          0.69         2.90 o
   8   1   4          0.37          0.30         2.88 o
   9   1   4          5.58          0.00        11.12 o
 -11   2   4         75.68         67.42         8.09 o
 -10   2   4         19.78         27.29         6.48 o
  -9   2   4        127.89        136.72        22.71 o
  -8   2   4        192.95        173.12        21.10 o
  -7   2   4          0.04          0.00         1.81 o
  -6   2   4        101.11        129.43         8.60 o
  -5   2   4         99.44         84.07         6.95 o
  -4   2   4        356.32        495.71        32.04 o
  -3   2   4        245.94        242.64         9.18 o
  -2   2   4        157.61        153.94         3.35 o
  -1   2   4       1504.72       1496.44        20.53 o
   0   2   4        402.44        398.96         8.21 o
   1   2   4         36.68         47.01         2.55 o
   2   2   4        305.26        343.93         7.10 o
   3   2   4        207.69        192.12         5.77 o
   4   2   4         85.08         98.74         4.95 o
   5   2   4        370.65        381.27         9.37 o
   6   2   4          1.05          0.00         1.94 o
   7   2   4          2.68          0.00         2.72 o
   8   2   4        103.13         91.11        12.27 o
 -12   3   4          2.98          7.46         7.11 o
 -11   3   4         35.06         46.57        18.36 o
 -10   3   4        220.23        193.09        33.85 o
  -9   3   4         49.38         28.82         9.66 o
  -8   3   4        446.29        389.06        17.14 o
  -7   3   4         27.81         20.22         3.86 o
  -6   3   4        536.74        536.02        17.84 o
  -5   3   4        497.70        568.25        21.49 o
  -4   3   4       1654.42       1843.65        96.32 o
  -3   3   4       2275.71       2257.97        36.96 o
  -2   3   4        842.46        763.53        11.04 o
  -1   3   4        151.72        182.36         3.99 o
   0   3   4       1028.69       1031.86        16.23 o
   1   3   4          0.07          4.08         1.22 o
   2   3   4        471.01        511.46         9.61 o
   3   3   4         44.74         63.99         3.69 o
   4   3   4         29.40         36.78         3.40 o
   5   3   4        187.47        176.08         6.87 o
   6   3   4        231.38        249.05         9.20 o
   7   3   4         41.64         55.18         6.26 o
   8   3   4         17.70         18.75         6.50 o
 -11   4   4         59.33         68.07        12.99 o
 -10   4   4          0.55          9.18         6.85 o
  -9   4   4         80.74         99.50        16.69 o
  -8   4   4         64.95         81.12         7.53 o
  -7   4   4         56.43         53.08         8.02 o
  -6   4   4         44.80         33.45         6.08 o
  -5   4   4        163.07        219.95        13.83 o
  -4   4   4        154.72        138.59         9.71 o
  -3   4   4        779.74        829.16        16.50 o
  -2   4   4          8.18         18.15         1.61 o
  -1   4   4        101.02        110.33         2.88 o
   0   4   4        318.28        303.14         6.19 o
   1   4   4        481.89        539.06         9.74 o
   2   4   4        171.24        167.89         5.23 o
   3   4   4        253.40        257.53         7.77 o
   4   4   4         27.99         37.39         3.53 o
   5   4   4        495.35        497.18        12.83 o
   6   4   4         32.21         30.94         4.66 o
   7   4   4          9.05          7.13         2.94 o
 -11   5   4        127.14        131.11        24.84 o
 -10   5   4         28.20         22.08         9.19 o
  -9   5   4         26.10         16.60         7.88 o
  -8   5   4        463.61        413.75        16.26 o
  -7   5   4        893.01        859.30        32.46 o
  -6   5   4         52.96         51.32        11.41 o
  -5   5   4        132.68        133.10        10.77 o
  -4   5   4          6.82          8.67         1.55 o
  -3   5   4        182.43        180.16         4.71 o
  -2   5   4        121.71        118.94         3.67 o
  -1   5   4        157.35        129.07         3.26 o
   0   5   4       1893.83       1869.53        25.91 o
   1   5   4         54.35         56.09         3.24 o
   2   5   4        266.03        257.13         6.79 o
   3   5   4         10.72          9.53         2.17 o
   4   5   4          0.98          0.04         1.75 o
   5   5   4         19.95         24.81         3.58 o
   6   5   4         41.90         37.96         4.49 o
   7   5   4          6.26          7.54         4.74 o
 -11   6   4         11.80          6.11         5.33 o
 -10   6   4         21.89         26.31         7.48 o
  -9   6   4         17.29         34.47         8.07 o
  -8   6   4         28.03         38.56         8.10 o
  -7   6   4         20.50         20.12         6.00 o
  -6   6   4        449.30        414.12        27.27 o
  -5   6   4        628.42        645.88        26.19 o
  -4   6   4         62.54         56.33         2.70 o
  -3   6   4        142.36        135.46         4.51 o
  -2   6   4        147.02        139.03         5.80 o
  -1   6   4        318.31        336.81         7.16 o
   0   6   4         82.14         90.79         3.83 o
   1   6   4        525.68        532.36        10.23 o
   2   6   4        359.71        354.74         8.33 o
   3   6   4        288.69        294.24         9.69 o
   4   6   4        100.65        108.19         7.51 o
   5   6   4         47.82         56.29         6.34 o
   6   6   4         11.11          6.27         4.69 o
 -11   7   4          4.02         15.22         5.51 o
 -10   7   4         21.01         29.65         7.73 o
  -9   7   4         67.82         65.22         8.65 o
  -8   7   4          4.00          3.30         3.66 o
  -7   7   4        445.90        402.34        21.33 o
  -6   7   4         88.75         94.22        15.86 o
  -5   7   4        804.18        821.92        31.17 o
  -4   7   4       1273.53       1328.43        33.74 o
  -3   7   4        214.06        213.96        12.61 o
  -2   7   4        253.83        274.76        11.19 o
  -1   7   4        311.75        326.56         9.43 o
   0   7   4          2.32          4.68         2.64 o
   1   7   4          3.26          4.20         2.78 o
   2   7   4        458.79        445.61        13.38 o
   3   7   4         14.28         19.42         4.19 o
   4   7   4          0.54          5.19         6.76 o
   5   7   4         11.99          6.79         4.78 o
   6   7   4         40.98         36.24         7.59 o
 -11   8   4         78.99        205.22        56.86 o
 -10   8   4          2.16         41.20        25.53 o
  -9   8   4          0.39          2.61         4.39 o
  -8   8   4         34.38         41.97        15.28 o
  -7   8   4        297.00        292.83        33.85 o
  -6   8   4       2255.29       2122.94       101.16 o
  -5   8   4        549.72        551.79        20.58 o
  -4   8   4          3.67          3.61         3.77 o
  -3   8   4       1032.91       1008.14        44.10 o
  -2   8   4        306.03        311.16        17.23 o
  -1   8   4         15.94         19.24         3.26 o
   0   8   4        119.18        116.44         7.29 o
   1   8   4         25.85         24.95         3.98 o
   2   8   4        207.95        218.02        10.16 o
   3   8   4        169.54        192.27        13.98 o
   4   8   4         21.88         25.85         6.74 o
   5   8   4          1.41          3.36         5.09 o
 -10   9   4        120.25        231.33        70.02 o
  -9   9   4        272.78        301.92        38.30 o
  -8   9   4        141.21        111.99        23.98 o
  -7   9   4         26.71         63.83        18.76 o
  -6   9   4        232.78        213.42        10.22 o
  -5   9   4          3.19          4.75         3.59 o
  -4   9   4        762.97        717.53        38.88 o
  -3   9   4          0.20          0.00         3.62 o
  -2   9   4        147.20        122.55        12.51 o
  -1   9   4        142.47        141.45         7.17 o
   0   9   4          2.47          3.13         2.60 o
   1   9   4         49.78         42.25         5.87 o
   2   9   4        158.23        148.98        10.68 o
   3   9   4        109.68        109.05        11.25 o
   4   9   4         10.97          0.00         5.55 o
  -9  10   4          2.46         15.09        12.38 o
  -8  10   4         72.98         88.39        21.47 o
  -7  10   4        120.19        135.59        25.34 o
  -6  10   4          1.24          0.00         3.32 o
  -5  10   4         99.34        109.10        10.77 o
  -4  10   4        312.91        307.35        18.17 o
  -3  10   4        116.56        125.07        12.95 o
  -2  10   4         17.01         12.15         6.41 o
  -1  10   4         44.42         40.25         9.38 o
   0  10   4         15.39         13.06         4.66 o
   1  10   4         31.73         39.11         5.96 o
   2  10   4         27.56         31.76         9.49 o
   3  10   4         17.34         23.39         6.75 o
  -9  11   4         85.51        101.93        24.95 o
  -8  11   4         35.39         53.00        18.76 o
  -7  11   4         12.21          8.72         4.08 o
  -6  11   4        149.77        146.29        11.78 o
  -5  11   4        305.66        295.54        35.11 o
  -4  11   4         46.07         59.85        24.66 o
  -3  11   4          0.04          0.00         5.20 o
  -2  11   4         27.34         34.72         8.90 o
  -1  11   4         26.49         34.46         9.43 o
   0  11   4          0.18          0.00         3.89 o
   1  11   4          1.80          0.68         3.90 o
  -7  12   4          4.50          4.46         4.55 o
  -6  12   4         13.72         14.68         7.74 o
  -5  12   4          1.94          2.96         6.19 o
  -4  12   4          4.60         20.59         7.98 o
  -3  12   4         91.64         97.99        19.83 o
  -2  12   4          8.26          5.75         7.38 o
  -1  12   4        264.73        275.04        36.56 o
   2 -15   5          4.68          9.57         6.86 o
   3 -15   5         44.97         61.10        10.47 o
  -2 -14   5         78.39         80.61        12.32 o
  -1 -14   5         34.01         32.01        13.44 o
   0 -14   5          1.39          5.43         7.62 o
   1 -14   5          4.89          0.00         5.18 o
   2 -14   5         10.84         13.95         6.74 o
   3 -14   5        269.05        233.41        27.52 o
   4 -14   5        288.47        349.03        20.47 o
   5 -14   5          1.36          7.21         5.80 o
  -3 -13   5          4.07          0.28         3.99 o
  -2 -13   5        234.22        231.60        26.19 o
  -1 -13   5         58.73         76.22         6.33 o
   0 -13   5          0.22          0.73         4.62 o
   1 -13   5         39.62         38.16         8.27 o
   2 -13   5          0.69          1.47         5.08 o
   3 -13   5        508.06        471.36        44.08 o
   4 -13   5        104.99         85.03        10.15 o
   5 -13   5          0.06          0.00         6.40 o
   6 -13   5          0.55          0.00         7.36 o
   7 -13   5         10.37          7.72        18.95 o
  -5 -12   5          7.56          4.08         6.29 o
  -4 -12   5         19.79         19.86         5.57 o
  -3 -12   5         14.78          9.40         3.60 o
  -2 -12   5        117.64        117.90         8.84 o
  -1 -12   5        175.02        200.75        13.54 o
   0 -12   5         12.77         18.97        12.18 o
   1 -12   5         85.31         88.33        10.46 o
   2 -12   5        133.76        117.70        11.57 o
   3 -12   5         10.89          8.23         5.99 o
   4 -12   5         36.27         36.17         9.25 o
   5 -12   5          4.60          1.57         4.11 o
   6 -12   5        550.41        554.14        44.49 o
   7 -12   5         34.89         51.84        17.41 o
   8 -12   5          2.56         17.99        11.41 o
  -6 -11   5        181.22        198.30        18.03 o
  -5 -11   5          0.01          0.00         5.25 o
  -4 -11   5         18.02         16.92         5.25 o
  -3 -11   5        119.57        120.22         8.76 o
  -2 -11   5          5.13          3.39         3.46 o
  -1 -11   5        662.57        638.28        21.33 o
   0 -11   5        136.13        153.01        12.80 o
   1 -11   5        240.48        264.21        17.23 o
   2 -11   5         41.21         39.21         6.92 o
   3 -11   5         68.12         46.21         6.99 o
   4 -11   5         59.78         60.36        12.22 o
   5 -11   5        201.94        225.20        10.39 o
   6 -11   5         33.39         43.66         8.86 o
   7 -11   5          3.83         17.51         6.64 o
   8 -11   5          0.38          6.13        11.80 o
  -7 -10   5          3.72          0.00         5.74 o
  -6 -10   5        208.28        208.08        17.98 o
  -5 -10   5         21.49         27.60         7.64 o
  -4 -10   5          0.01          1.47         3.37 o
  -3 -10   5        509.47        488.75        22.02 o
  -2 -10   5        371.82        379.24        13.66 o
  -1 -10   5         11.24          9.33         2.41 o
   0 -10   5          4.81          4.07         1.50 o
   1 -10   5        404.47        387.70        14.94 o
   2 -10   5         81.27         88.59         8.24 o
   3 -10   5          6.82          9.52         4.04 o
   4 -10   5         95.35         96.28         7.74 o
   5 -10   5        183.96        200.55        15.96 o
   6 -10   5        330.83        333.02        29.59 o
   7 -10   5        135.53        133.21        15.24 o
   8 -10   5          4.65          7.95         5.39 o
   9 -10   5          0.49          0.00         6.58 o
  -7  -9   5         11.20         20.12         6.06 o
  -6  -9   5         49.32         50.54         6.68 o
  -5  -9   5         20.98         17.53         4.46 o
  -4  -9   5         35.76         32.12         4.46 o
  -3  -9   5         88.02         90.24         7.85 o
  -2  -9   5          1.03          0.00         1.91 o
  -1  -9   5        215.10        220.44         7.76 o
   0  -9   5        435.21        446.74        10.15 o
   1  -9   5        163.63        177.23        10.82 o
   2  -9   5        154.51        149.39         9.45 o
   3  -9   5         86.48         88.97         7.23 o
   4  -9   5          0.01          0.00         2.01 o
   5  -9   5         46.51         46.02         9.77 o
   6  -9   5         16.17         14.74         6.32 o
   7  -9   5        296.96        283.47        20.73 o
   8  -9   5         34.33         30.76         9.06 o
   9  -9   5         92.39        114.03        15.18 o
  -8  -8   5         11.13          4.39         5.19 o
  -7  -8   5         83.30         81.88         8.06 o
  -6  -8   5         90.00        103.03         8.32 o
  -5  -8   5        105.15        100.14         7.99 o
  -4  -8   5         53.37         56.77         4.22 o
  -3  -8   5        578.74        563.90        17.70 o
  -2  -8   5          0.26          0.25         1.32 o
  -1  -8   5         73.31         70.15         4.04 o
   0  -8   5         13.50         11.97         1.80 o
   1  -8   5       1391.57       1540.95        59.24 o
   2  -8   5         86.54        104.23         7.82 o
   3  -8   5        762.27        760.23        17.92 o
   4  -8   5         76.30         81.34         5.51 o
   5  -8   5          5.74          9.03         2.75 o
   6  -8   5          0.35          0.78         2.76 o
   7  -8   5         30.42         21.74         5.85 o
   8  -8   5          3.03          9.46         6.08 o
   9  -8   5         56.34         53.12        11.22 o
  -9  -7   5          5.75          1.02         3.53 o
  -8  -7   5          4.58          5.03         4.21 o
  -7  -7   5        138.44        152.47        13.05 o
  -6  -7   5        384.78        398.46        14.37 o
  -5  -7   5        457.35        454.24        12.81 o
  -4  -7   5         21.73         24.07         2.88 o
  -3  -7   5         26.10         29.55         2.64 o
  -2  -7   5          3.31          1.85         1.30 o
  -1  -7   5        282.83        281.49         7.29 o
   0  -7   5        308.30        285.84        11.77 o
   1  -7   5         48.77         46.60         5.43 o
   2  -7   5        101.55         91.90         3.84 o
   3  -7   5        527.60        492.40         9.58 o
   4  -7   5        214.20        214.03         8.25 o
   5  -7   5        360.62        360.94        15.08 o
   6  -7   5         70.16         69.23         7.95 o
   7  -7   5          9.99          7.11         3.74 o
   8  -7   5        739.20        766.84        36.10 o
   9  -7   5         65.98         67.98        12.96 o
  -9  -6   5        233.76        282.22        19.78 o
  -8  -6   5         56.51         67.49         7.67 o
  -7  -6   5        337.27        314.66        12.61 o
  -6  -6   5        525.69        530.25        16.50 o
  -5  -6   5        449.12        436.81        10.08 o
  -4  -6   5        229.33        210.26         6.49 o
  -3  -6   5        581.57        588.28        10.77 o
  -2  -6   5       1055.75       1088.69        15.82 o
  -1  -6   5         24.57         21.41         1.80 o
   0  -6   5         42.98         52.13         2.77 o
   1  -6   5        162.91        145.63         4.79 o
   2  -6   5         84.25         57.07         3.50 o
   3  -6   5        613.49        607.52        11.24 o
   4  -6   5         15.83         17.03         2.91 o
   5  -6   5        113.73        131.44         8.06 o
   6  -6   5        281.28        264.62        13.76 o
   7  -6   5         88.85         90.88         9.45 o
   8  -6   5        134.38        121.69         9.10 o
   9  -6   5        196.08        208.72        14.27 o
 -10  -5   5          5.13          1.38        14.22 o
  -9  -5   5         23.71         18.47         7.11 o
  -8  -5   5         36.26         32.15         4.66 o
  -7  -5   5         41.05         36.32         5.03 o
  -6  -5   5          1.15          0.38         2.53 o
  -5  -5   5         30.76         28.80         2.73 o
  -4  -5   5         66.35         74.23         4.34 o
  -3  -5   5        904.19        839.00        13.65 o
  -2  -5   5        113.00        103.16         3.67 o
  -1  -5   5          0.85          1.08         1.30 o
   0  -5   5          9.70          9.82         1.49 o
   1  -5   5          0.97          0.54         1.23 o
   2  -5   5       1949.78       1880.17        33.21 o
   3  -5   5       1006.56        963.87        16.72 o
   4  -5   5          4.93          6.18         2.25 o
   5  -5   5        683.39        647.94        25.99 o
   6  -5   5         13.27          8.58         2.93 o
   7  -5   5        181.16        170.50         9.12 o
   8  -5   5          4.19          2.89         3.19 o
   9  -5   5         16.32         18.97         7.92 o
 -10  -4   5        246.35        263.93        19.34 o
  -9  -4   5          4.00          0.69         3.41 o
  -8  -4   5        244.35        263.80        12.42 o
  -7  -4   5         28.48         30.84         4.70 o
  -6  -4   5          0.33          0.27         2.49 o
  -5  -4   5        111.68        109.96         4.05 o
  -4  -4   5         12.40         18.89         2.12 o
  -3  -4   5       2284.57       2203.39        32.49 o
  -2  -4   5        891.44        852.47        14.37 o
  -1  -4   5        434.27        418.28         9.05 o
   0  -4   5        499.77        509.25         9.99 o
   1  -4   5        688.02        731.89        12.98 o
   2  -4   5       1162.58       1234.95        20.75 o
   3  -4   5        593.58        625.04        11.98 o
   4  -4   5        488.47        514.22        10.77 o
   5  -4   5        654.12        627.48        17.40 o
   6  -4   5        431.96        400.18        13.12 o
   7  -4   5         50.42         49.47         7.56 o
   8  -4   5        161.95        164.22        17.94 o
   9  -4   5        232.95        208.62        20.85 o
 -11  -3   5         13.22         12.95         7.02 o
 -10  -3   5         53.03         64.07        10.40 o
  -9  -3   5          3.80          1.44         3.19 o
  -8  -3   5        124.08        138.42         9.13 o
  -7  -3   5        530.10        485.27        15.43 o
  -6  -3   5        255.49        263.33         8.25 o
  -5  -3   5        189.08        188.99         5.94 o
  -4  -3   5        211.13        179.58         5.06 o
  -3  -3   5        195.47        146.88         4.18 o
  -2  -3   5        302.03        322.60         6.72 o
  -1  -3   5        616.39        624.02        22.65 o
   0  -3   5        372.18        354.76         7.64 o
   1  -3   5       1152.71       1140.82        17.08 o
   2  -3   5          8.44         18.85         2.31 o
   3  -3   5         64.18         75.02         3.24 o
   4  -3   5        100.04         93.85         4.35 o
   5  -3   5        322.78        346.77        12.14 o
   6  -3   5        490.91        446.70        18.14 o
   7  -3   5         96.72         95.09        12.84 o
   8  -3   5         52.67         59.42        11.09 o
   9  -3   5         47.95         58.40        11.82 o
 -11  -2   5         16.76         12.94         6.70 o
 -10  -2   5         16.96         18.56         6.25 o
  -9  -2   5         23.70         30.99         9.39 o
  -8  -2   5        289.44        271.39        10.99 o
  -7  -2   5       1347.71       1266.81        30.22 o
  -6  -2   5          2.75          0.23         1.72 o
  -5  -2   5        432.90        432.33         9.07 o
  -4  -2   5       1993.16       1974.46        30.92 o
  -3  -2   5        115.44        112.03         4.07 o
  -2  -2   5        186.94        170.96         7.38 o
  -1  -2   5       6116.83       6395.69       137.01 o
   0  -2   5        989.16        960.02        15.89 o
   1  -2   5        274.93        271.23         5.64 o
   2  -2   5          0.14          3.15         1.09 o
   3  -2   5        219.74        216.51         7.20 o
   4  -2   5         98.17         92.21         5.69 o
   5  -2   5        105.20         99.29         8.82 o
   6  -2   5          1.18          0.91         3.25 o
   7  -2   5        224.02        213.62        23.79 o
   8  -2   5          0.59          1.96         4.78 o
   9  -2   5         11.31         12.97         6.80 o
 -11  -1   5          2.51          3.07         5.56 o
 -10  -1   5        194.81        182.55         9.67 o
  -9  -1   5        547.34        536.52        16.63 o
  -8  -1   5         52.69         53.44         6.09 o
  -7  -1   5         19.26         21.06         3.33 o
  -6  -1   5        180.35        209.89         6.84 o
  -5  -1   5         26.31         24.67         2.84 o
  -4  -1   5          0.37          3.43         0.69 o
  -3  -1   5        452.09        496.73         8.34 o
  -2  -1   5       4499.61       5089.33       133.19 o
  -1  -1   5        812.52        765.43        19.36 o
   0  -1   5       1479.55       1515.31        31.11 o
   1  -1   5        149.46        170.13         6.76 o
   2  -1   5          8.02          2.31         1.07 o
   3  -1   5         29.02         25.08         2.22 o
   4  -1   5         68.12         83.60         6.58 o
   5  -1   5        378.85        384.31        15.80 o
   6  -1   5        480.89        442.50        18.09 o
   7  -1   5        703.38        739.62        33.39 o
   8  -1   5        267.90        280.71        21.74 o
   9  -1   5         29.26         45.26        14.89 o
 -11   0   5        205.18        220.07        20.87 o
 -10   0   5         43.59         38.17         4.65 o
  -9   0   5        272.61        244.55        10.44 o
  -8   0   5         36.92         35.46         3.70 o
  -7   0   5        596.19        579.28        19.56 o
  -6   0   5        267.61        210.85         8.29 o
  -5   0   5        475.07        478.20         9.74 o
  -4   0   5         12.96         11.34         2.27 o
  -3   0   5          9.13          9.13         1.18 o
  -2   0   5         48.93         85.66         6.90 o
  -1   0   5         35.68         31.51         2.87 o
   0   0   5         46.11         56.73         3.36 o
   1   0   5        104.06        100.71         4.56 o
   2   0   5          2.62          6.10         1.66 o
   3   0   5        715.55        659.03        11.82 o
   4   0   5         57.86         71.01         5.65 o
   5   0   5         96.91        112.03         9.62 o
   6   0   5          0.38          4.25         4.71 o
   7   0   5         57.96         61.52        10.38 o
   8   0   5         83.70         87.47        13.67 o
   9   0   5         83.76        110.25        22.44 o
 -11   1   5         65.68         66.60         6.01 o
 -10   1   5         87.23         79.00        12.84 o
  -9   1   5          0.02          0.24         1.53 o
  -8   1   5        138.16        100.86        11.20 o
  -7   1   5        185.84        161.28         8.81 o
  -6   1   5       1171.49       1105.03        24.55 o
  -5   1   5       2500.89       2550.14        45.30 o
  -4   1   5        324.50        409.39        23.99 o
  -3   1   5       1581.40       1637.44        52.31 o
  -2   1   5         50.44         39.71         3.97 o
  -1   1   5         41.72         51.82         3.98 o
   0   1   5        335.98        403.26         9.75 o
   1   1   5          3.86          2.28         1.65 o
   2   1   5        240.87        214.02         6.50 o
   3   1   5        488.64        503.66        12.81 o
   4   1   5        154.30        154.14         7.45 o
   5   1   5        917.99        924.82        20.83 o
   6   1   5         32.73         34.67         8.13 o
   7   1   5         15.36         20.26         5.15 o
   8   1   5          0.17          8.77         4.85 o
 -12   2   5         35.31         28.75         6.52 o
 -11   2   5         19.62         31.12         9.07 o
 -10   2   5          0.35          0.80         3.36 o
  -9   2   5        193.84        189.55         8.84 o
  -8   2   5        767.92        758.44        21.85 o
  -7   2   5        318.82        306.59        14.82 o
  -6   2   5          3.32          5.90         3.37 o
  -5   2   5       1217.22       1260.24        30.92 o
  -4   2   5        250.03        247.49        14.49 o
  -3   2   5       1668.49       1578.71        59.73 o
  -2   2   5        126.07        143.78         6.88 o
  -1   2   5        276.26        250.94         5.56 o
   0   2   5       1972.95       1972.31        31.20 o
   1   2   5         18.77         24.33         2.64 o
   2   2   5       1209.89       1214.47        19.81 o
   3   2   5        760.41        819.22        15.01 o
   4   2   5          0.70          0.00         1.67 o
   5   2   5        127.05        141.19         6.22 o
   6   2   5        106.35        100.85         6.09 o
   7   2   5          6.29          7.33         3.50 o
   8   2   5         73.01         97.31        13.24 o
 -12   3   5         35.46         52.42        16.63 o
 -11   3   5        144.07        153.85        11.64 o
 -10   3   5        500.26        459.05        15.66 o
  -9   3   5         52.31         31.82        10.47 o
  -8   3   5        534.73        501.53        32.75 o
  -7   3   5         11.49          3.70         3.33 o
  -6   3   5          7.11         11.36         3.97 o
  -5   3   5          0.35          0.00         2.39 o
  -4   3   5        566.37        530.97        10.18 o
  -3   3   5        253.02        223.51         5.79 o
  -2   3   5       1244.46       1285.27        18.83 o
  -1   3   5        636.09        615.97        10.66 o
   0   3   5       3150.88       3165.80        44.90 o
   1   3   5       1186.04       1228.96        18.49 o
   2   3   5        275.51        279.07         6.85 o
   3   3   5        733.23        743.81        13.43 o
   4   3   5        379.02        395.63         9.96 o
   5   3   5          2.44          0.00         2.08 o
   6   3   5         11.14         11.06         2.91 o
   7   3   5         51.01         65.80         9.36 o
 -11   4   5         12.75         12.57        25.34 o
 -10   4   5          0.70         10.38        11.80 o
  -9   4   5        221.96        209.28        24.77 o
  -8   4   5         59.10         50.45         8.49 o
  -7   4   5          1.29          0.00         3.08 o
  -6   4   5          0.06          3.07         3.38 o
  -5   4   5       1275.84       1231.36        41.36 o
  -4   4   5       2111.07       2001.43        33.69 o
  -3   4   5        241.76        230.27        10.59 o
  -2   4   5        128.03        123.53         3.56 o
  -1   4   5        486.70        433.04         8.37 o
   0   4   5         37.38         36.81         2.52 o
   1   4   5        472.84        464.26         9.15 o
   2   4   5         70.50         68.69         3.96 o
   3   4   5         32.87         32.80         3.12 o
   4   4   5        278.06        291.66         8.65 o
   5   4   5        321.42        350.31        10.75 o
   6   4   5          3.22          2.80         2.57 o
   7   4   5         37.70         41.30         6.09 o
 -11   5   5         49.75        123.98        37.33 o
 -10   5   5         98.75         91.06        16.71 o
  -9   5   5         24.75         45.77        14.41 o
  -8   5   5        298.73        285.32        17.07 o
  -7   5   5        545.93        513.74        22.83 o
  -6   5   5        117.71        147.28        15.09 o
  -5   5   5         54.01         51.39         3.32 o
  -4   5   5        195.85        193.16         7.61 o
  -3   5   5          0.16          0.00         1.05 o
  -2   5   5         28.98         35.20         2.48 o
  -1   5   5       1094.12       1084.41        17.43 o
   0   5   5       2581.21       2546.55        34.73 o
   1   5   5        166.57        153.71         5.30 o
   2   5   5        454.72        442.99         9.62 o
   3   5   5        110.10        108.06         5.43 o
   4   5   5          2.37          5.45         2.50 o
   5   5   5         16.19         16.18         3.27 o
   6   5   5         16.39         12.41         4.01 o
 -11   6   5          2.22          7.31        11.43 o
 -10   6   5        106.86        129.06        20.15 o
  -9   6   5        136.03        153.84        16.03 o
  -8   6   5         92.92         98.98        20.21 o
  -7   6   5        141.70        131.13        15.57 o
  -6   6   5          5.61          4.81         5.32 o
  -5   6   5          0.22          0.85         1.01 o
  -4   6   5        310.61        307.68         8.93 o
  -3   6   5         22.18         20.07         3.38 o
  -2   6   5        697.18        632.68        10.80 o
  -1   6   5        599.87        575.05        13.54 o
   0   6   5          7.34          7.83         2.48 o
   1   6   5        271.60        270.93         9.43 o
   2   6   5          1.60          1.31         2.38 o
   3   6   5         47.86         54.69         6.91 o
   4   6   5          0.16          0.00         2.97 o
   5   6   5         75.32         83.96         8.00 o
   6   6   5         16.63         13.81         4.91 o
 -11   7   5        136.23        153.76        32.96 o
 -10   7   5        404.30        428.56        24.13 o
  -9   7   5         12.09         12.34         5.98 o
  -8   7   5        211.77        245.73        17.08 o
  -7   7   5        162.24        164.88        13.69 o
  -6   7   5        620.16        590.82        38.97 o
  -5   7   5         73.35         68.92         6.64 o
  -4   7   5         97.14        104.38         9.47 o
  -3   7   5         82.66         88.23        19.73 o
  -2   7   5        186.34        167.32        14.89 o
  -1   7   5        158.67        144.31         6.76 o
   0   7   5         46.28         45.36         4.54 o
   1   7   5        165.51        148.55         8.18 o
   2   7   5          0.11          0.00         2.58 o
   3   7   5         50.18         60.38         8.50 o
   4   7   5         13.00          6.97         5.31 o
   5   7   5         29.47         20.91         6.02 o
 -10   8   5         23.13         24.56        26.50 o
  -9   8   5        108.98         86.20        18.28 o
  -8   8   5        178.55        209.66        28.82 o
  -7   8   5        296.19        301.54        35.01 o
  -6   8   5        115.97        116.63         9.48 o
  -5   8   5        230.68        194.57        11.89 o
  -4   8   5          0.02          0.00         3.68 o
  -3   8   5         45.43         49.68        19.24 o
  -2   8   5        437.39        430.93        33.07 o
  -1   8   5         83.59         80.98         7.89 o
   0   8   5        649.21        676.29        16.91 o
   1   8   5        594.02        612.98        18.71 o
   2   8   5          5.15          2.92         3.77 o
   3   8   5         83.56         81.14         9.84 o
   4   8   5        174.58        153.47        20.54 o
 -10   9   5         13.31         17.21        22.44 o
  -9   9   5         43.26         37.52        15.09 o
  -8   9   5        131.31        104.45        21.86 o
  -7   9   5          2.68         16.44        10.83 o
  -6   9   5        125.75        135.46         9.97 o
  -5   9   5        110.25        125.23        11.36 o
  -4   9   5         41.47         42.64         7.79 o
  -3   9   5         10.12         10.54         8.99 o
  -2   9   5          4.26          3.71         3.98 o
  -1   9   5         93.44         81.44         6.22 o
   0   9   5         44.89         41.65         5.57 o
   1   9   5         42.84         52.53         6.69 o
   2   9   5         59.81         73.38         9.90 o
   3   9   5          0.00          2.23         5.27 o
  -9  10   5         23.53         19.73        13.35 o
  -8  10   5          9.45         11.99        11.80 o
  -7  10   5        147.79        137.38        13.54 o
  -6  10   5         38.32         47.80         7.83 o
  -5  10   5         26.29         25.25        10.06 o
  -4  10   5        290.34        254.21        17.07 o
  -3  10   5          4.42          3.40         5.53 o
  -2  10   5         38.29         23.94         8.12 o
  -1  10   5        247.41        263.76        11.23 o
   0  10   5         49.47         42.37         6.91 o
   1  10   5         16.20         22.38         5.31 o
   2  10   5          4.57          5.66         5.25 o
  -8  11   5         21.64          6.58        10.83 o
  -7  11   5          4.21          0.77         4.93 o
  -6  11   5        308.78        315.49        18.73 o
  -5  11   5        203.14        204.97        17.13 o
  -4  11   5         46.55         34.93         8.96 o
  -3  11   5         19.20         25.16         8.07 o
  -2  11   5         80.17         66.25        16.44 o
  -1  11   5          7.73          6.40         7.75 o
   0  11   5         33.77         29.56         5.89 o
  -6  12   5         22.23         16.61         9.67 o
  -5  12   5         35.14         22.31         8.18 o
  -4  12   5         25.73         36.36         9.45 o
  -3  12   5          3.17          1.03         6.62 o
  -2  12   5          8.77          3.15         6.91 o
   1 -15   6          0.06          0.00         5.96 o
   2 -15   6         61.69         62.07        11.10 o
  -2 -14   6          0.28          7.31         8.08 o
  -1 -14   6        245.93        218.46        21.73 o
   0 -14   6         16.19          7.72         6.07 o
   1 -14   6          0.07          0.00         4.48 o
   2 -14   6         10.29          7.76         6.22 o
   3 -14   6        122.98        126.54        13.79 o
   4 -14   6          2.45          2.48         5.76 o
   5 -14   6          5.75          4.58         5.90 o
  -4 -13   6          0.45          0.00         5.40 o
  -3 -13   6          4.56          0.00         3.85 o
  -2 -13   6          2.29          5.67         4.80 o
  -1 -13   6         51.13         54.01        12.09 o
   0 -13   6         56.28         45.17         8.47 o
   1 -13   6         85.45         81.39        10.80 o
   2 -13   6        116.75        140.98        13.92 o
   3 -13   6        256.72        252.58        17.09 o
   4 -13   6         20.82         12.54         7.06 o
   5 -13   6         10.61          7.00         8.84 o
   6 -13   6        118.39        122.31        11.35 o
  -5 -12   6         21.50         12.17         7.04 o
  -4 -12   6          5.79          2.05         4.19 o
  -3 -12   6         15.80         19.13         4.97 o
  -2 -12   6        381.64        380.17        16.25 o
  -1 -12   6        130.83        127.84         7.83 o
   0 -12   6         30.49         40.20         7.96 o
   1 -12   6          8.43         13.41         5.72 o
   2 -12   6        117.69        132.86        12.78 o
   3 -12   6          0.50          4.19         4.87 o
   4 -12   6          7.51          2.64         4.97 o
   5 -12   6          4.43          1.77         4.36 o
   6 -12   6        187.88        213.21        14.70 o
   7 -12   6          5.85          1.55         7.93 o
  -6 -11   6         15.58         16.71         7.86 o
  -5 -11   6         45.63         63.18        14.12 o
  -4 -11   6          1.63          0.00         3.41 o
  -3 -11   6         40.51         38.99         5.86 o
  -2 -11   6         64.98         61.30         5.72 o
  -1 -11   6         71.91         81.54        10.55 o
   0 -11   6         16.45         15.46         6.03 o
   1 -11   6         33.33         30.63         6.74 o
   2 -11   6         65.80         57.48         7.82 o
   3 -11   6        173.24        170.10        11.84 o
   4 -11   6          3.27          0.99         3.78 o
   5 -11   6         21.14         23.54         4.95 o
   6 -11   6         17.77         26.85         8.18 o
   7 -11   6         14.13         15.49        10.06 o
   8 -11   6          3.74         18.99        16.15 o
  -7 -10   6          3.13          9.08        10.35 o
  -6 -10   6        114.26        113.72        31.14 o
  -5 -10   6         51.13         50.54         9.47 o
  -4 -10   6        173.63        201.35        10.54 o
  -3 -10   6        419.34        441.05        12.32 o
  -2 -10   6        225.10        237.14         9.36 o
  -1 -10   6          8.34          4.21         4.32 o
   0 -10   6         25.53         32.88         4.18 o
   1 -10   6         77.99         73.86         8.40 o
   2 -10   6         23.08         31.85         6.02 o
   3 -10   6        497.08        501.20        18.34 o
   4 -10   6        308.81        319.19        13.87 o
   5 -10   6        140.45        143.43         8.63 o
   6 -10   6         22.43         18.07         7.25 o
   7 -10   6        111.52        121.29        15.19 o
   8 -10   6          0.01         13.91         6.53 o
  -8  -9   6          6.48          6.14         4.69 o
  -7  -9   6         13.25         12.09         5.16 o
  -6  -9   6         81.90         79.93         7.87 o
  -5  -9   6        119.03        127.99        10.88 o
  -4  -9   6        110.69        129.19         8.20 o
  -3  -9   6        113.24        121.56         6.26 o
  -2  -9   6        405.64        387.70        11.89 o
  -1  -9   6       1246.80       1234.82        25.98 o
   0  -9   6        116.94        114.79         4.77 o
   1  -9   6        331.93        312.53        14.29 o
   2  -9   6        194.58        195.05        12.06 o
   3  -9   6        166.54        157.51        10.12 o
   4  -9   6         33.02         21.59         4.39 o
   5  -9   6         51.99         41.94         4.61 o
   6  -9   6         26.63         33.19         8.39 o
   7  -9   6        155.03        123.79        15.25 o
   8  -9   6          8.29         12.73         6.41 o
   9  -9   6          0.59         12.38         6.40 o
  -8  -8   6          1.70          0.54         3.64 o
  -7  -8   6          0.01          0.00         3.39 o
  -6  -8   6          8.04          3.67         3.50 o
  -5  -8   6          4.65          2.60         2.95 o
  -4  -8   6        149.39        142.85         7.31 o
  -3  -8   6          1.09          3.79         1.77 o
  -2  -8   6        396.46        397.69        12.03 o
  -1  -8   6       1901.52       1763.97        33.60 o
   0  -8   6         49.37         51.35         3.27 o
   1  -8   6        150.57        143.89         8.25 o
   2  -8   6         33.61         32.45         3.43 o
   3  -8   6         19.93         22.19         3.25 o
   4  -8   6        394.95        401.02        10.33 o
   5  -8   6         58.92         58.65         4.38 o
   6  -8   6          8.42          5.15         4.50 o
   7  -8   6         67.34         60.46        11.06 o
   8  -8   6        109.76        114.00        15.42 o
   9  -8   6        255.76        263.07        24.58 o
  -9  -7   6          3.72          2.83         3.79 o
  -8  -7   6         92.82         91.95         9.41 o
  -7  -7   6         29.46         30.11         5.24 o
  -6  -7   6        710.22        702.64        20.43 o
  -5  -7   6         52.12         43.50         4.44 o
  -4  -7   6         85.45         81.86         4.79 o
  -3  -7   6         43.67         42.58         3.07 o
  -2  -7   6        275.06        248.68         6.44 o
  -1  -7   6        698.11        648.52        12.42 o
   0  -7   6          6.13          9.70         1.25 o
   1  -7   6         28.06         34.68         2.90 o
   2  -7   6        200.19        195.10         8.65 o
   3  -7   6          8.71          8.87         2.40 o
   4  -7   6        284.77        316.07         8.88 o
   5  -7   6        646.32        635.21        14.80 o
   6  -7   6       1136.10       1178.33        35.06 o
   7  -7   6        107.74        122.43         7.38 o
   8  -7   6         22.39         16.96         5.49 o
   9  -7   6        254.78        273.27        14.81 o
  -9  -6   6        233.21        239.66        20.15 o
  -8  -6   6         58.78         60.43         7.20 o
  -7  -6   6         26.10         26.89         4.94 o
  -6  -6   6         80.58         80.87         7.04 o
  -5  -6   6         73.48         85.31         6.07 o
  -4  -6   6        109.94        112.12         4.64 o
  -3  -6   6         39.91         46.24         3.07 o
  -2  -6   6        552.78        560.20        10.85 o
  -1  -6   6         16.45         23.07         2.57 o
   0  -6   6       2455.72       2481.51        35.67 o
   1  -6   6       1576.91       1588.16        29.10 o
   2  -6   6        472.01        528.56        13.13 o
   3  -6   6         15.51         27.91         2.81 o
   4  -6   6         71.32         79.36         4.86 o
   5  -6   6        705.19        739.45        25.94 o
   6  -6   6        473.65        501.33        16.69 o
   7  -6   6        120.90        131.80         8.94 o
   8  -6   6         20.47         29.29         5.56 o
   9  -6   6          6.67         13.96         7.74 o
 -10  -5   6          4.35          7.70         6.63 o
  -9  -5   6         84.01         96.41        12.75 o
  -8  -5   6          0.16          1.77         2.72 o
  -7  -5   6        604.92        610.39        17.91 o
  -6  -5   6        187.59        182.14         9.84 o
  -5  -5   6         85.21         91.05         5.76 o
  -4  -5   6          8.20         11.32         1.77 o
  -3  -5   6        422.13        447.19         9.29 o
  -2  -5   6         96.65         97.48         4.84 o
  -1  -5   6         14.99         15.54         2.21 o
   0  -5   6        610.90        512.16        10.50 o
   1  -5   6       1231.14       1197.85        20.24 o
   2  -5   6        147.78        129.29         5.38 o
   3  -5   6        225.84        236.76         6.45 o
   4  -5   6         74.59         75.57         5.02 o
   5  -5   6        123.76        130.86         8.15 o
   6  -5   6        216.09        232.33        10.98 o
   7  -5   6         26.89         46.13         8.18 o
   8  -5   6        313.02        331.77        69.53 o
   9  -5   6         70.04         64.87        13.11 o
 -10  -4   6        171.71        177.79        30.95 o
  -9  -4   6        127.34        124.18        13.57 o
  -8  -4   6        353.87        340.28        36.55 o
  -7  -4   6        130.41        140.29         8.21 o
  -6  -4   6         36.90         44.56         4.68 o
  -5  -4   6        135.58        132.68         4.70 o
  -4  -4   6         23.58         14.57         1.70 o
  -3  -4   6       1091.78       1066.74        17.22 o
  -2  -4   6       1051.20       1085.82        23.34 o
  -1  -4   6        891.54        935.58        17.09 o
   0  -4   6        163.29        127.47         4.63 o
   1  -4   6       1787.38       1797.14        29.01 o
   2  -4   6         17.63         25.02         2.87 o
   3  -4   6       1285.63       1395.31        23.38 o
   4  -4   6         96.32         76.58         5.09 o
   5  -4   6         95.99         92.33         7.40 o
   6  -4   6         19.95         18.80         4.77 o
   7  -4   6         31.27         35.48        12.09 o
   8  -4   6         51.76         46.28        14.99 o
   9  -4   6         94.29         91.88        17.79 o
 -11  -3   6         20.46         23.50         8.15 o
 -10  -3   6          3.13          1.26         6.17 o
  -9  -3   6         69.98         67.37         9.44 o
  -8  -3   6          4.65          0.00         4.09 o
  -7  -3   6         95.70         99.79        10.66 o
  -6  -3   6         46.41         53.00         4.00 o
  -5  -3   6        742.19        768.55        14.80 o
  -4  -3   6        863.59        770.12        14.09 o
  -3  -3   6        366.80        394.66         7.99 o
  -2  -3   6         66.91         91.07         4.32 o
  -1  -3   6         12.06         23.54         2.31 o
   0  -3   6       1857.63       1903.50        30.98 o
   1  -3   6         46.65         66.42         3.03 o
   2  -3   6          0.16          0.00         0.87 o
   3  -3   6          9.83         23.87         2.98 o
   4  -3   6         52.01         57.47         6.58 o
   5  -3   6        168.00        152.18        11.28 o
   6  -3   6        743.10        732.66        25.33 o
   7  -3   6        112.04        118.03        15.10 o
   8  -3   6        110.27        111.94        15.18 o
   9  -3   6         90.19        119.58        16.70 o
 -11  -2   6          3.83          3.42         6.21 o
 -10  -2   6          0.61          0.00         3.96 o
  -9  -2   6         77.34         69.16         6.62 o
  -8  -2   6          2.53          1.51         3.36 o
  -7  -2   6       2507.01       2406.38        68.82 o
  -6  -2   6       1153.45       1180.83        29.91 o
  -5  -2   6         20.15         16.42         2.07 o
  -4  -2   6         62.21         61.76         3.99 o
  -3  -2   6        157.09        182.90         5.20 o
  -2  -2   6          9.42         26.04         3.36 o
  -1  -2   6        837.53        882.79        19.60 o
   0  -2   6        361.45        386.14         9.16 o
   1  -2   6        336.32        424.69         8.62 o
   2  -2   6          0.78          3.11         1.28 o
   3  -2   6       2167.35       2117.89        33.96 o
   4  -2   6       1060.80       1142.30        31.10 o
   5  -2   6         40.94         34.54         5.95 o
   6  -2   6          3.54          5.68         5.13 o
   7  -2   6         68.04         53.58        10.46 o
   8  -2   6         17.34         21.94         7.93 o
   9  -2   6         20.90         17.98         7.86 o
 -11  -1   6         19.11         26.59         7.55 o
 -10  -1   6        574.57        549.97        17.85 o
  -9  -1   6        474.61        455.88        14.98 o
  -8  -1   6        821.51        755.08        20.37 o
  -7  -1   6         48.59         50.38         8.13 o
  -6  -1   6         15.58         17.94         3.35 o
  -5  -1   6          1.31          0.89         1.23 o
  -4  -1   6         32.80         33.21         2.35 o
  -3  -1   6        946.26        892.94        19.21 o
  -2  -1   6       3743.71       4166.51       163.56 o
  -1  -1   6        217.33        217.12         7.71 o
   0  -1   6          0.02          1.27         1.48 o
   1  -1   6        310.48        344.56         9.68 o
   2  -1   6       2402.86       2400.91        38.47 o
   3  -1   6        123.45        112.54         5.54 o
   4  -1   6        786.42        789.82        15.21 o
   5  -1   6        285.83        270.58        13.41 o
   6  -1   6          7.10          6.56         9.19 o
   7  -1   6        191.47        201.08        19.62 o
   8  -1   6        178.14        227.28        22.15 o
 -11   0   6         17.21         27.14        12.46 o
 -10   0   6        259.43        240.76        10.60 o
  -9   0   6          2.21          0.85         2.23 o
  -8   0   6          9.65          7.74         2.45 o
  -7   0   6        587.87        567.49        15.36 o
  -6   0   6         19.07         25.25         2.98 o
  -5   0   6        122.79        112.04         5.06 o
  -4   0   6        271.17        286.92        14.55 o
  -3   0   6         16.43         21.34         3.73 o
  -2   0   6        532.50        918.21        39.39 o
  -1   0   6        254.35        283.94        16.69 o
   0   0   6        194.78        182.58         6.83 o
   1   0   6         41.35         47.85         3.75 o
   2   0   6        109.82        127.60         4.94 o
   3   0   6          5.07          5.19         1.88 o
   4   0   6        129.39        116.82         6.42 o
   5   0   6        348.12        362.60        24.82 o
   6   0   6        354.59        363.38        21.61 o
   7   0   6         53.76         54.34        15.96 o
   8   0   6         53.65         70.11        12.43 o
 -12   1   6          0.36          0.45         5.08 o
 -11   1   6         34.42         47.45         5.31 o
 -10   1   6          1.79          2.75         4.39 o
  -9   1   6         82.35         69.10         7.13 o
  -8   1   6        294.26        264.99         8.85 o
  -7   1   6        891.85        863.10        20.31 o
  -6   1   6        460.30        403.94        11.99 o
  -5   1   6         92.01        104.06         5.41 o
  -4   1   6         27.77         39.34         2.84 o
  -3   1   6        457.32        557.58        37.95 o
  -2   1   6       1075.95       1187.99        28.99 o
  -1   1   6        290.89        306.69        18.82 o
   0   1   6        511.61        474.37        11.61 o
   1   1   6        134.46        102.59         4.89 o
   2   1   6         16.43         23.68         2.90 o
   3   1   6         37.04         28.96         3.58 o
   4   1   6        397.82        418.60        12.43 o
   5   1   6        401.51        452.94        15.83 o
   6   1   6         15.50         13.56         7.03 o
   7   1   6          1.46          0.38         4.24 o
   8   1   6          2.47         10.57         5.07 o
 -12   2   6        362.60        411.87        19.76 o
 -11   2   6         42.97         52.26         6.21 o
 -10   2   6          3.66          6.02         2.21 o
  -9   2   6        213.60        217.55         7.58 o
  -8   2   6        516.61        498.13        16.35 o
  -7   2   6         91.79         84.60         9.28 o
  -6   2   6        441.58        424.81        12.25 o
  -5   2   6        322.41        358.76        18.26 o
  -4   2   6        687.49        805.13        35.51 o
  -3   2   6        584.94        581.75        13.50 o
  -2   2   6          5.00          7.31         1.47 o
  -1   2   6       4343.46       4232.69        58.54 o
   0   2   6       1543.31       1563.57        28.36 o
   1   2   6         36.58         35.28         2.62 o
   2   2   6         21.15         17.66         2.51 o
   3   2   6        378.77        380.17        10.16 o
   4   2   6        286.81        309.57         8.68 o
   5   2   6        192.94        175.55         7.76 o
   6   2   6        110.16        111.28         8.90 o
   7   2   6          9.90          9.29         3.77 o
 -12   3   6          1.87         38.87        51.93 o
 -11   3   6         19.05         27.76        16.89 o
 -10   3   6        247.38        214.39        14.84 o
  -9   3   6         75.56         79.47         6.10 o
  -8   3   6         11.80          6.27         2.80 o
  -7   3   6         25.42         36.68         4.27 o
  -6   3   6        179.21        177.83        12.61 o
  -5   3   6         29.82         34.95         2.79 o
  -4   3   6        224.47        277.28        10.55 o
  -3   3   6        150.02        161.79         6.23 o
  -2   3   6        165.84        187.90         5.42 o
  -1   3   6        192.56        191.42         5.20 o
   0   3   6       2191.60       2118.46        31.58 o
   1   3   6        246.21        245.57         6.30 o
   2   3   6        118.79        142.67         6.47 o
   3   3   6        110.63        103.29         6.55 o
   4   3   6         53.32         42.04         4.24 o
   5   3   6        103.36         94.80         6.06 o
   6   3   6         15.88         27.40         4.00 o
   7   3   6         53.27         53.67         8.64 o
 -11   4   6         33.51         29.01        17.51 o
 -10   4   6          1.18         12.69        11.41 o
  -9   4   6        216.53        158.01        21.42 o
  -8   4   6        180.83        200.20        14.45 o
  -7   4   6          6.25         11.99         4.79 o
  -6   4   6        695.14        675.35        17.14 o
  -5   4   6       1188.77       1234.32        22.14 o
  -4   4   6        610.76        634.98        13.11 o
  -3   4   6         54.04         49.22         4.09 o
  -2   4   6         53.09         50.96         2.80 o
  -1   4   6        270.14        246.56         6.15 o
   0   4   6         95.82         88.65         4.09 o
   1   4   6        211.48        207.20         6.09 o
   2   4   6        468.10        463.88         9.98 o
   3   4   6          0.67          0.56         1.84 o
   4   4   6         50.48         54.36         4.77 o
   5   4   6        287.15        318.10        12.24 o
   6   4   6         61.26         78.62         6.18 o
 -11   5   6         29.72         35.49        20.31 o
 -10   5   6          0.03          9.69        11.70 o
  -9   5   6          6.32          9.80         7.88 o
  -8   5   6        353.02        345.34        24.60 o
  -7   5   6        412.92        438.68        24.71 o
  -6   5   6         19.01         17.02         2.43 o
  -5   5   6        623.54        576.05        13.75 o
  -4   5   6          5.64          7.15         2.08 o
  -3   5   6        416.58        394.91         9.75 o
  -2   5   6          0.06          0.00         1.33 o
  -1   5   6         23.62         22.90         2.70 o
   0   5   6        172.94        172.05         5.43 o
   1   5   6        218.89        204.71         6.26 o
   2   5   6        107.43        120.46         5.55 o
   3   5   6        134.01        129.79         6.98 o
   4   5   6         28.56         34.65         4.15 o
   5   5   6          0.26          5.85         3.11 o
   6   5   6         14.11         18.87         5.06 o
 -11   6   6         73.79         93.34        35.11 o
 -10   6   6        196.01        157.53        77.56 o
  -9   6   6         24.28         47.00        12.08 o
  -8   6   6         23.33         21.77         6.50 o
  -7   6   6          1.64          0.00         3.79 o
  -6   6   6         69.75         68.96         4.93 o
  -5   6   6         72.57         81.19         6.30 o
  -4   6   6          0.72          0.00         2.26 o
  -3   6   6          2.66         16.17         5.53 o
  -2   6   6          0.02          0.00         1.53 o
  -1   6   6        132.70        135.96         9.30 o
   0   6   6        313.30        295.88        10.11 o
   1   6   6        112.09        109.05         7.17 o
   2   6   6        227.87        246.13        10.57 o
   3   6   6          0.37         12.03         4.95 o
   4   6   6         48.60         50.17         8.26 o
   5   6   6         49.45         52.79         8.94 o
 -11   7   6        181.31        247.14        19.61 o
 -10   7   6        179.34        173.09        22.70 o
  -9   7   6        125.25        112.32        13.45 o
  -8   7   6        231.68        197.40        15.49 o
  -7   7   6         50.44         44.10        13.73 o
  -6   7   6         77.67         78.55         7.44 o
  -5   7   6         52.87         62.18         9.28 o
  -4   7   6        729.93        734.57        29.50 o
  -3   7   6        310.81        299.88        17.41 o
  -2   7   6         57.32         53.29         7.46 o
  -1   7   6          1.32          0.00         2.43 o
   0   7   6         20.74         17.92         3.63 o
   1   7   6        234.37        254.03        10.86 o
   2   7   6         12.80         18.16         4.95 o
   3   7   6          0.21          2.61         4.76 o
   4   7   6         88.60         94.05        10.70 o
 -10   8   6         78.24         80.27        43.71 o
  -9   8   6         46.27         41.39        15.96 o
  -8   8   6          1.66          0.00         8.12 o
  -7   8   6          8.09         14.73         4.64 o
  -6   8   6        195.53        185.66        11.72 o
  -5   8   6          4.64          6.56         4.23 o
  -4   8   6        555.33        524.80        23.01 o
  -3   8   6         15.57         15.88         5.71 o
  -2   8   6          2.00          6.12         5.39 o
  -1   8   6         13.99         11.70         3.62 o
   0   8   6          0.20          3.98         2.93 o
   1   8   6         10.59          7.64         4.19 o
   2   8   6         12.46         16.92         5.69 o
   3   8   6          2.43          0.00         4.60 o
 -10   9   6          4.18         41.78        24.37 o
  -9   9   6          7.72         21.53        12.66 o
  -8   9   6        154.68        211.02        30.56 o
  -7   9   6         48.53         50.96         6.90 o
  -6   9   6         36.29         41.00         9.48 o
  -5   9   6        127.32        130.50        12.21 o
  -4   9   6        113.41        110.69        11.91 o
  -3   9   6          0.56          0.42         4.78 o
  -2   9   6         55.52         46.79         6.94 o
  -1   9   6        436.84        452.87        17.31 o
   0   9   6         16.03         13.74         4.20 o
   1   9   6          0.77          2.95         4.62 o
   2   9   6         62.47         60.14         8.62 o
  -9  10   6         85.70         66.73        20.31 o
  -8  10   6         34.04         49.95         7.20 o
  -7  10   6         70.03         65.75         8.63 o
  -6  10   6         60.37         66.87         9.43 o
  -5  10   6          9.75          6.69         5.72 o
  -4  10   6          0.01          0.00         4.55 o
  -3  10   6         20.50         14.59         7.43 o
  -2  10   6        119.45        112.51        14.11 o
  -1  10   6        100.49        108.26        13.57 o
   0  10   6          0.29          0.00         4.33 o
   1  10   6         20.19         16.25         5.15 o
  -8  11   6         13.36          7.76         5.05 o
  -7  11   6         40.62         37.76         7.75 o
  -6  11   6        250.42        248.68        17.84 o
  -5  11   6          1.75          3.95         5.80 o
  -4  11   6          8.32          7.05         8.61 o
  -3  11   6        134.52        140.73        21.76 o
  -2  11   6         64.13         75.65        21.28 o
  -1  11   6         26.90         28.17        10.35 o
   2 -15   7         33.64         48.01        13.21 o
  -2 -14   7          6.20          2.75         3.91 o
  -1 -14   7         89.14        103.09        24.37 o
   0 -14   7         15.99         19.97         6.80 o
   1 -14   7         46.05         48.13         9.62 o
   2 -14   7         30.09         40.02         9.80 o
   3 -14   7          0.10          0.00         5.06 o
   4 -14   7          0.72          0.00         4.59 o
   5 -14   7         32.45         60.08        17.76 o
  -4 -13   7          3.20          5.63         6.27 o
  -3 -13   7         25.20         23.87         6.00 o
  -2 -13   7         14.29         13.02         4.85 o
  -1 -13   7         90.28         95.21        10.04 o
   0 -13   7        152.66        183.77        16.12 o
   1 -13   7         44.79         44.96         8.56 o
   2 -13   7          8.04          4.48         5.68 o
   3 -13   7         63.48         74.39        13.01 o
   4 -13   7          0.02          0.17         5.25 o
   5 -13   7        126.94        166.13        16.24 o
   6 -13   7        133.87        182.99        16.78 o
  -5 -12   7          1.55          3.73         4.86 o
  -4 -12   7         19.22         11.41         6.39 o
  -3 -12   7          3.25          4.32         3.87 o
  -2 -12   7        140.29        148.12        15.35 o
  -1 -12   7        174.54        175.79         9.89 o
   0 -12   7         36.03         43.06         7.91 o
   1 -12   7          5.87         18.65         6.15 o
   2 -12   7          0.54          2.29         4.87 o
   3 -12   7          3.49          0.48         5.56 o
   4 -12   7        123.66        147.19        25.63 o
   5 -12   7        260.98        307.68        29.59 o
   6 -12   7         10.06          8.38         6.19 o
   7 -12   7         11.70         11.41        11.61 o
  -6 -11   7          3.01          0.00         5.84 o
  -5 -11   7         29.04         29.94        14.51 o
  -4 -11   7         52.00         58.50         6.89 o
  -3 -11   7          0.76          3.41         3.78 o
  -2 -11   7         36.63         26.41         4.29 o
  -1 -11   7        222.88        233.54        10.40 o
   0 -11   7        367.77        366.11        15.27 o
   1 -11   7         47.92         42.23         7.39 o
   2 -11   7         45.55         52.52         7.75 o
   3 -11   7        308.62        306.34        15.55 o
   4 -11   7         11.11          8.31         4.33 o
   5 -11   7         15.39         19.97         5.30 o
   6 -11   7         92.02        110.96        11.18 o
   7 -11   7        189.22        247.89        20.60 o
  -7 -10   7          3.84          0.00         5.60 o
  -6 -10   7        295.92        320.10        30.77 o
  -5 -10   7        119.01        125.52        11.08 o
  -4 -10   7         27.54         29.28         4.62 o
  -3 -10   7          4.78          1.93         2.63 o
  -2 -10   7         25.94         31.97         5.09 o
  -1 -10   7       1510.68       1547.95        31.75 o
   0 -10   7         47.88         50.18         7.34 o
   1 -10   7        327.98        337.10        15.77 o
   2 -10   7         63.25         70.61         8.27 o
   3 -10   7        314.43        284.28        14.28 o
   4 -10   7         24.62         23.02         5.38 o
   5 -10   7         51.42         43.06         6.28 o
   6 -10   7         15.92         26.26         5.16 o
   7 -10   7        426.81        535.33        42.93 o
   8 -10   7          1.27         15.92        16.44 o
  -8  -9   7         11.06         10.63         4.72 o
  -7  -9   7         63.84         62.57         7.25 o
  -6  -9   7        563.98        584.73        19.25 o
  -5  -9   7        290.29        273.11        12.12 o
  -4  -9   7          4.75          3.98         2.71 o
  -3  -9   7        259.17        252.03         9.32 o
  -2  -9   7        463.25        489.76        12.84 o
  -1  -9   7          7.73          4.83         2.72 o
   0  -9   7          3.45          4.90         2.22 o
   1  -9   7        413.23        397.83        35.29 o
   2  -9   7         59.65         69.38         7.91 o
   3  -9   7        440.09        442.02        21.59 o
   4  -9   7        188.30        175.10        10.85 o
   5  -9   7        134.61        144.83         9.82 o
   6  -9   7        204.90        155.92        37.97 o
   7  -9   7         20.16         18.40         4.43 o
   8  -9   7          0.86          1.83         3.71 o
  -8  -8   7         44.12         40.74         6.07 o
  -7  -8   7          6.76         13.00         4.36 o
  -6  -8   7          0.06          0.00         3.22 o
  -5  -8   7          4.01          6.38         3.50 o
  -4  -8   7          3.27          5.12         2.45 o
  -3  -8   7         93.43         84.51         4.43 o
  -2  -8   7          1.33          2.73         1.50 o
  -1  -8   7        746.92        706.09        14.02 o
   0  -8   7        296.66        277.11         9.69 o
   1  -8   7        166.91        149.76        11.67 o
   2  -8   7       2767.68       2707.41        62.38 o
   3  -8   7        482.12        474.55        23.56 o
   4  -8   7         80.04         84.91        12.17 o
   5  -8   7        587.13        577.36        16.81 o
   6  -8   7         18.22         22.35         5.05 o
   7  -8   7         10.87          5.40         3.97 o
   8  -8   7         38.50         43.51         7.54 o
  -9  -7   7          7.36          2.12         3.61 o
  -8  -7   7        335.00        352.68        17.20 o
  -7  -7   7         23.73         23.11         4.82 o
  -6  -7   7         10.14          7.48         3.53 o
  -5  -7   7          2.51          3.11         2.34 o
  -4  -7   7        713.06        724.08        13.35 o
  -3  -7   7        286.33        287.40         6.83 o
  -2  -7   7        148.58        151.10         5.22 o
  -1  -7   7        310.82        272.94         9.20 o
   0  -7   7         62.52         65.45         3.98 o
   1  -7   7        193.23        216.29         7.31 o
   2  -7   7         42.44         42.35         4.18 o
   3  -7   7        533.11        497.75        21.45 o
   4  -7   7        306.74        311.24        11.40 o
   5  -7   7        159.93        161.13         8.99 o
   6  -7   7          0.65          1.93         2.89 o
   7  -7   7        107.68        114.26        10.46 o
   8  -7   7          7.62         14.22         4.88 o
   9  -7   7          7.90         14.58         7.78 o
 -10  -6   7          6.13          5.06         8.99 o
  -9  -6   7         12.96         12.09         7.03 o
  -8  -6   7          0.11          0.00         2.85 o
  -7  -6   7         36.86         27.16         4.77 o
  -6  -6   7        435.66        390.35        13.91 o
  -5  -6   7         59.57         56.55         4.91 o
  -4  -6   7         30.24         24.05         2.53 o
  -3  -6   7         90.56         90.38         4.24 o
  -2  -6   7        173.86        189.93         6.50 o
  -1  -6   7         31.56         41.97         3.42 o
   0  -6   7         63.97         79.40         3.97 o
   1  -6   7         70.00         82.78         3.70 o
   2  -6   7        149.78        183.74         7.05 o
   3  -6   7        221.76        237.95        11.70 o
   4  -6   7        354.45        351.81        12.18 o
   5  -6   7        495.11        468.60        15.22 o
   6  -6   7        128.18        116.17         8.39 o
   7  -6   7         20.13         12.08         4.50 o
   8  -6   7          0.02          6.39         6.21 o
   9  -6   7        107.74        107.67        16.34 o
 -10  -5   7         11.90         11.87         7.11 o
  -9  -5   7        129.93        136.63        14.54 o
  -8  -5   7        179.62        175.20         9.90 o
  -7  -5   7        212.00        210.89        10.28 o
  -6  -5   7         45.00         38.39         5.00 o
  -5  -5   7        301.79        277.11         7.69 o
  -4  -5   7        736.16        695.85        13.18 o
  -3  -5   7        127.70        156.71         4.95 o
  -2  -5   7        637.39        588.91        14.19 o
  -1  -5   7       2023.20       1999.99        33.35 o
   0  -5   7        161.82        155.08         5.50 o
   1  -5   7         20.39         23.83         2.29 o
   2  -5   7        840.62        838.01        18.21 o
   3  -5   7        383.59        379.57        12.41 o
   4  -5   7         26.19         14.82         3.57 o
   5  -5   7          0.27          1.36         2.62 o
   6  -5   7         59.65         53.00         6.04 o
   7  -5   7          2.90          2.42         5.48 o
   8  -5   7         16.92         10.78         6.50 o
   9  -5   7         48.94         67.37        13.00 o
 -10  -4   7         25.95         34.74         9.19 o
  -9  -4   7        201.03        215.84        16.35 o
  -8  -4   7          7.03          8.42         6.04 o
  -7  -4   7        203.04        178.06         8.86 o
  -6  -4   7         36.41         30.19         4.29 o
  -5  -4   7        222.01        212.06         6.35 o
  -4  -4   7         81.34         77.79         3.97 o
  -3  -4   7        716.04        720.85        14.20 o
  -2  -4   7        686.38        820.23        15.47 o
  -1  -4   7        517.56        503.94        12.07 o
   0  -4   7        179.15        166.24         5.54 o
   1  -4   7         87.49        100.01         3.88 o
   2  -4   7          9.62         10.38         1.26 o
   3  -4   7        148.57        157.80         6.55 o
   4  -4   7         25.28         34.38         4.62 o
   5  -4   7          6.67          8.86         4.04 o
   6  -4   7          1.80          0.00         3.80 o
   7  -4   7         34.39         35.79         8.78 o
   8  -4   7         23.71         22.46         8.40 o
 -11  -3   7         13.80         14.33         7.50 o
 -10  -3   7         22.38         28.59         7.95 o
  -9  -3   7         90.34         89.38        11.02 o
  -8  -3   7        285.98        253.60        15.49 o
  -7  -3   7        430.87        390.23        18.42 o
  -6  -3   7        125.06        129.78         6.10 o
  -5  -3   7        279.89        255.62         6.79 o
  -4  -3   7         11.64         11.80         2.12 o
  -3  -3   7        768.80        848.10        17.21 o
  -2  -3   7       2145.85       2280.38        39.40 o
  -1  -3   7       1949.01       1989.66        39.02 o
   0  -3   7        231.24        238.68         6.51 o
   1  -3   7        742.43        861.12        14.46 o
   2  -3   7        206.29        193.28         6.61 o
   3  -3   7         52.42         55.72         5.30 o
   4  -3   7          0.76          0.00         2.66 o
   5  -3   7        222.75        251.50        13.61 o
   6  -3   7        444.15        458.33        42.94 o
   7  -3   7          6.65          6.28        10.54 o
   8  -3   7         54.85         62.57        11.83 o
 -11  -2   7        113.36        106.10        18.94 o
 -10  -2   7         33.62         29.75         7.63 o
  -9  -2   7          3.69          3.34         8.03 o
  -8  -2   7         13.27          0.42         4.98 o
  -7  -2   7       1097.17       1022.58        36.97 o
  -6  -2   7       1491.04       1516.84        36.87 o
  -5  -2   7         68.45         80.26         3.65 o
  -4  -2   7        686.03        708.25        14.68 o
  -3  -2   7       2015.13       2171.56        37.66 o
  -2  -2   7       3770.12       3874.98        86.18 o
  -1  -2   7        641.99        630.45        15.63 o
   0  -2   7       3014.75       2916.32        49.08 o
   1  -2   7       2196.96       2189.49        34.47 o
   2  -2   7         34.14         24.19         2.55 o
   3  -2   7        412.72        417.89         9.71 o
   4  -2   7        167.20        178.87        19.07 o
   5  -2   7         28.88         27.12         5.71 o
   6  -2   7         27.36         26.93         8.10 o
   7  -2   7          3.45          8.75         6.35 o
   8  -2   7         17.08         23.21         8.07 o
 -11  -1   7         15.97         19.11         7.17 o
 -10  -1   7         93.81         85.73        10.40 o
  -9  -1   7        420.91        401.56        19.32 o
  -8  -1   7         26.85         26.51         5.86 o
  -7  -1   7        413.81        409.12        17.67 o
  -6  -1   7         70.60         82.40         6.45 o
  -5  -1   7        144.88        159.28         4.39 o
  -4  -1   7         35.61         47.63         3.30 o
  -3  -1   7        206.79        231.86        13.69 o
  -2  -1   7         27.14         50.19         7.77 o
  -1  -1   7        170.64        192.52         8.39 o
   0  -1   7         24.15         18.08         2.61 o
   1  -1   7       1437.08       1451.50        24.31 o
   2  -1   7        424.40        420.13         9.50 o
   3  -1   7        142.88        149.02         6.95 o
   4  -1   7        303.13        313.92         9.76 o
   5  -1   7         58.87         53.71         7.56 o
   6  -1   7        102.69         93.51        13.27 o
   7  -1   7        385.98        401.41        24.82 o
   8  -1   7         95.76         88.85        14.28 o
 -11   0   7        151.05        173.90        14.69 o
 -10   0   7        147.43        130.55         8.66 o
  -9   0   7         68.82         67.42         8.18 o
  -8   0   7        196.08        160.75        14.63 o
  -7   0   7         10.44         14.23         4.18 o
  -6   0   7        872.10        892.32        36.46 o
  -5   0   7        405.71        404.33        13.55 o
  -4   0   7       3283.01       3320.39        63.79 o
  -3   0   7         74.22        110.63         7.84 o
  -2   0   7        210.64        403.71        29.78 o
  -1   0   7       1535.86       1755.97        61.26 o
   0   0   7       3134.92       3073.48        58.51 o
   1   0   7         80.27         65.47         4.00 o
   2   0   7        278.51        267.18         7.58 o
   3   0   7        111.59        103.91         6.32 o
   4   0   7          2.19          0.68         2.33 o
   5   0   7         11.18          9.13         2.70 o
   6   0   7        112.59        106.81        23.11 o
   7   0   7         90.37        109.76        14.70 o
   8   0   7         79.50         95.31        14.65 o
 -11   1   7         17.30         15.99         6.39 o
 -10   1   7         12.84         15.01         6.14 o
  -9   1   7          5.97          7.43         3.21 o
  -8   1   7          0.12          1.17         2.80 o
  -7   1   7        671.59        619.51        22.03 o
  -6   1   7          3.45          5.43         2.48 o
  -5   1   7        535.94        560.77        33.49 o
  -4   1   7        714.95        736.36        45.63 o
  -3   1   7          6.40          8.15         1.30 o
  -2   1   7          1.98          1.25         1.50 o
  -1   1   7        818.87        856.79        19.81 o
   0   1   7         12.95         16.08         2.80 o
   1   1   7        498.51        510.29        11.81 o
   2   1   7        360.30        308.55         8.89 o
   3   1   7        744.14        748.99        18.11 o
   4   1   7        786.20        786.62        19.31 o
   5   1   7        172.58        196.58        14.83 o
   6   1   7        147.64        187.08        18.80 o
   7   1   7          5.83         10.52         5.33 o
 -12   2   7        236.88        232.57        38.13 o
 -11   2   7         53.26         57.08        11.45 o
 -10   2   7         26.17         45.42         4.42 o
  -9   2   7         41.34         28.20         3.25 o
  -8   2   7          0.12          0.00         4.84 o
  -7   2   7         19.66         21.02         3.20 o
  -6   2   7        468.01        439.08        13.75 o
  -5   2   7        842.10        906.75        30.00 o
  -4   2   7        223.91        229.27         7.86 o
  -3   2   7         17.97         18.96         1.62 o
  -2   2   7          0.38          1.07         1.00 o
  -1   2   7       1157.71       1182.77        20.73 o
   0   2   7         38.77         43.67         3.11 o
   1   2   7        543.63        531.84        11.13 o
   2   2   7        456.26        474.04         9.97 o
   3   2   7         11.76          5.66         2.27 o
   4   2   7          7.18          5.39         2.48 o
   5   2   7          0.26          1.51         2.27 o
   6   2   7          5.82          7.54         2.72 o
   7   2   7         78.09         71.78        15.72 o
 -11   3   7         19.71         30.34        10.22 o
 -10   3   7        118.02        117.85         6.66 o
  -9   3   7        146.63        161.84         6.17 o
  -8   3   7         42.83         46.29         5.36 o
  -7   3   7        178.92        189.33         7.96 o
  -6   3   7         70.75         91.97         6.23 o
  -5   3   7          0.33          0.00         2.19 o
  -4   3   7         92.87        111.46         6.17 o
  -3   3   7       1428.87       1441.75        23.94 o
  -2   3   7        754.22        704.58        12.30 o
  -1   3   7         38.77         34.80         2.81 o
   0   3   7        326.54        311.17         7.27 o
   1   3   7         71.37         78.36         4.25 o
   2   3   7        406.43        407.80         9.34 o
   3   3   7        159.37        142.19         6.64 o
   4   3   7         25.49         23.87         4.02 o
   5   3   7          3.57          0.34         2.48 o
   6   3   7          3.69          6.55         3.17 o
 -11   4   7        152.53        185.02        37.36 o
 -10   4   7         36.24         33.95         9.00 o
  -9   4   7        104.90         86.37        11.56 o
  -8   4   7          2.73          4.49         4.31 o
  -7   4   7        249.76        211.61        13.48 o
  -6   4   7         49.41         50.18         4.83 o
  -5   4   7        220.66        239.99        10.48 o
  -4   4   7        430.43        420.70        14.71 o
  -3   4   7         18.62         22.46         1.90 o
  -2   4   7         48.84         40.18         3.55 o
  -1   4   7         31.30         33.28         2.88 o
   0   4   7         68.60         78.03         4.10 o
   1   4   7          3.95          2.69         2.02 o
   2   4   7         63.47         58.72         4.88 o
   3   4   7         43.57         41.26         4.38 o
   4   4   7         50.70         43.78         4.59 o
   5   4   7         99.50        115.15         9.33 o
   6   4   7          2.15          2.60         3.40 o
 -11   5   7         50.16         74.23        15.88 o
 -10   5   7         45.12         52.40         5.29 o
  -9   5   7          9.87          1.98         5.83 o
  -8   5   7        190.02        188.36        15.29 o
  -7   5   7        528.11        504.91        16.02 o
  -6   5   7         13.16         10.75         5.68 o
  -5   5   7        130.42        132.87        10.80 o
  -4   5   7         10.24          5.23         3.04 o
  -3   5   7         27.11         27.05         3.56 o
  -2   5   7        476.98        483.22        12.27 o
  -1   5   7         54.92         64.79         5.31 o
   0   5   7        523.47        541.36        13.20 o
   1   5   7        304.17        284.61        10.25 o
   2   5   7         52.65         57.40         7.83 o
   3   5   7          7.11          7.86         3.80 o
   4   5   7        107.37         91.75         8.58 o
   5   5   7        210.65        250.06        20.11 o
 -11   6   7         17.41         24.27        17.89 o
 -10   6   7         31.83         38.27        19.34 o
  -9   6   7        128.47        156.68        21.14 o
  -8   6   7        542.31        505.69        24.57 o
  -7   6   7          1.06          0.87         2.22 o
  -6   6   7          3.77          3.20         2.89 o
  -5   6   7          0.06          1.42         2.84 o
  -4   6   7          0.43          0.04         2.43 o
  -3   6   7          3.36          3.84         4.76 o
  -2   6   7         56.28         53.52         4.83 o
  -1   6   7         27.77         26.05         4.37 o
   0   6   7        716.37        682.59        17.28 o
   1   6   7        634.50        632.66        19.46 o
   2   6   7        251.50        210.70        28.80 o
   3   6   7        198.04        217.42        15.46 o
   4   6   7         25.07         26.33         6.98 o
 -11   7   7         13.24         64.41        31.33 o
 -10   7   7          0.06         21.28        21.08 o
  -9   7   7         35.35         33.24        14.80 o
  -8   7   7         38.87         61.30        15.10 o
  -7   7   7        105.97        106.03         9.00 o
  -6   7   7         55.63         54.69         7.26 o
  -5   7   7        222.12        210.52        13.71 o
  -4   7   7          0.27          0.00         3.71 o
  -3   7   7        114.19        118.36        12.34 o
  -2   7   7         20.91         16.88         4.36 o
  -1   7   7        119.26        107.16         6.85 o
   0   7   7        198.33        196.27         9.80 o
   1   7   7          1.27          5.83         3.92 o
   2   7   7        189.63        170.12        13.16 o
   3   7   7          0.78          0.00         4.08 o
   4   7   7          0.00          0.00         5.06 o
 -10   8   7         30.84         29.98        30.75 o
  -9   8   7         43.83         54.15        14.78 o
  -8   8   7          2.80          0.00         6.09 o
  -7   8   7         50.68         43.36         6.69 o
  -6   8   7        234.18        217.23        15.67 o
  -5   8   7        186.25        172.33        13.23 o
  -4   8   7        480.12        471.35        22.72 o
  -3   8   7        157.25        116.73        12.42 o
  -2   8   7         43.97         38.42         3.79 o
  -1   8   7         54.34         53.26         5.92 o
   0   8   7         66.44         70.20         7.14 o
   1   8   7         34.53         18.38         8.46 o
   2   8   7         92.17        115.13        11.33 o
   3   8   7         29.87         29.44         7.61 o
  -9   9   7         30.75         40.57        14.46 o
  -8   9   7         43.80         36.31         6.43 o
  -7   9   7         54.01         58.98         8.28 o
  -6   9   7         81.20         73.46         9.46 o
  -5   9   7        166.54        169.20        13.88 o
  -4   9   7         23.52         22.03         7.22 o
  -3   9   7         25.21         25.91         7.66 o
  -2   9   7         15.02         11.28         7.33 o
  -1   9   7         27.56         45.38         9.24 o
   0   9   7         42.41         28.50         5.37 o
   1   9   7          6.63          5.69         4.54 o
  -8  10   7         14.01         14.72         5.81 o
  -7  10   7          0.16          0.00         4.89 o
  -6  10   7        155.90        176.90        14.60 o
  -5  10   7         21.07         20.53         6.92 o
  -4  10   7         84.25         68.10        11.26 o
  -3  10   7         61.10         83.95        12.63 o
  -2  10   7        358.15        379.82        29.11 o
  -1  10   7          2.33          0.00         4.85 o
   0  10   7        109.18         87.62        16.28 o
  -6  11   7         78.42         64.17        10.87 o
  -5  11   7         12.37         12.07         9.09 o
  -4  11   7         37.56         33.58         9.76 o
  -3  11   7          6.63         12.72         7.57 o
  -2  11   7          0.15          1.65        18.37 o
  -2 -14   8         13.19         12.91         4.37 o
  -1 -14   8         77.21         62.86        17.32 o
   0 -14   8        197.34        200.33        27.56 o
   1 -14   8         37.16         40.32        15.80 o
   2 -14   8         14.38         27.67        10.03 o
   3 -14   8         78.38         85.13        11.60 o
   4 -14   8        125.79        157.51        15.53 o
  -4 -13   8         54.14         61.03        10.41 o
  -3 -13   8          7.90         13.96         5.26 o
  -2 -13   8         68.69         82.16         7.68 o
  -1 -13   8          2.85          4.82         2.11 o
   0 -13   8          7.57         15.05         6.20 o
   1 -13   8         53.19         54.66         9.59 o
   2 -13   8          0.85          0.00         4.65 o
   3 -13   8        335.86        321.47        22.36 o
   4 -13   8         51.90         58.96        18.37 o
   5 -13   8          5.31         10.72         6.92 o
   6 -13   8          2.96          2.04         5.62 o
  -5 -12   8          7.06         12.33         5.57 o
  -4 -12   8         76.87         97.46        12.31 o
  -3 -12   8          7.95          4.07         3.92 o
  -2 -12   8        150.95        142.15         8.45 o
  -1 -12   8          9.51          5.72         3.07 o
   0 -12   8          9.56          8.19         8.77 o
   1 -12   8         52.83         58.73        10.58 o
   2 -12   8         41.54         44.44        10.35 o
   3 -12   8        710.04        690.05        40.38 o
   4 -12   8         68.79         69.82         9.03 o
   5 -12   8          3.13          6.57         6.29 o
   6 -12   8         84.24         93.79        16.04 o
  -6 -11   8         15.49          4.79         6.36 o
  -5 -11   8         12.03         21.79         6.03 o
  -4 -11   8         24.21         28.11         8.31 o
  -3 -11   8        140.21        157.38         8.71 o
  -2 -11   8        497.01        499.57        13.83 o
  -1 -11   8        154.48        157.32         7.49 o
   0 -11   8         22.34         19.00         5.69 o
   1 -11   8          4.41          0.00         4.27 o
   2 -11   8        149.33        139.03        15.73 o
   3 -11   8         81.84         88.87         9.78 o
   4 -11   8         16.72         26.56         6.11 o
   5 -11   8         57.43         56.16         8.04 o
   6 -11   8         31.93         49.60         7.54 o
   7 -11   8          4.86         11.36         4.56 o
  -7 -10   8         12.55          9.70         5.50 o
  -6 -10   8         41.92         45.17         7.68 o
  -5 -10   8         69.68         67.22         7.09 o
  -4 -10   8         11.40          8.13         6.56 o
  -3 -10   8         81.65         71.93         5.75 o
  -2 -10   8        222.68        223.88         9.09 o
  -1 -10   8       1339.50       1338.00        28.05 o
   0 -10   8         11.51          8.29         3.08 o
   1 -10   8        170.70        178.00        25.05 o
   2 -10   8          1.71          0.00         4.52 o
   3 -10   8         19.41         22.05         5.68 o
   4 -10   8         47.75         46.56         7.05 o
   5 -10   8        296.47        311.66        19.66 o
   6 -10   8        125.25        156.41        13.51 o
   7 -10   8         51.19         49.85         7.30 o
  -8  -9   8         58.03         75.59         8.38 o
  -7  -9   8         84.73         79.89         9.91 o
  -6  -9   8        256.93        248.82        13.06 o
  -5  -9   8         46.68         49.47        12.49 o
  -4  -9   8        117.75        137.64         7.89 o
  -3  -9   8         97.58         94.09         7.21 o
  -2  -9   8         22.83         21.87         3.86 o
  -1  -9   8        998.81       1030.09        22.74 o
   0  -9   8        337.93        322.66         9.97 o
   1  -9   8          8.07          3.43         4.64 o
   2  -9   8          3.35          0.00         3.55 o
   3  -9   8        688.39        653.79        22.79 o
   4  -9   8        595.05        587.23        28.82 o
   5  -9   8          3.12          9.70         4.17 o
   6  -9   8          9.23         10.39         4.50 o
   7  -9   8         33.65         21.75         6.58 o
   8  -9   8          0.35          0.00         8.56 o
  -9  -8   8        136.54        147.93        12.18 o
  -8  -8   8         70.16         93.68         8.87 o
  -7  -8   8         29.24         35.82         5.73 o
  -6  -8   8        105.96         87.29         7.93 o
  -5  -8   8         18.90         15.99         4.35 o
  -4  -8   8         66.35         62.41         4.39 o
  -3  -8   8        293.94        274.77         8.50 o
  -2  -8   8        144.71        139.78         6.08 o
  -1  -8   8         56.88         51.02         3.72 o
   0  -8   8       1005.07        957.80        22.59 o
   1  -8   8       1879.24       1946.34        36.41 o
   2  -8   8         97.05        104.77         6.41 o
   3  -8   8        188.78        205.36        10.55 o
   4  -8   8          8.68         11.44         3.25 o
   5  -8   8         41.30         35.46         5.14 o
   6  -8   8         25.95         31.46         8.27 o
   7  -8   8         75.03         56.77         8.30 o
   8  -8   8          9.02         17.61         5.52 o
  -9  -7   8        144.93        156.28        11.44 o
  -8  -7   8          0.06          0.84         3.59 o
  -7  -7   8          7.51         11.80         4.19 o
  -6  -7   8         59.84         55.18         6.29 o
  -5  -7   8         71.28         66.51         5.52 o
  -4  -7   8         63.14         68.50         3.94 o
  -3  -7   8          0.84          3.43         1.75 o
  -2  -7   8        131.93        121.73         5.18 o
  -1  -7   8       2141.36       2073.69        35.27 o
   0  -7   8        293.41        255.67         7.28 o
   1  -7   8          1.19          2.60         0.99 o
   2  -7   8        145.60        137.85         7.58 o
   3  -7   8        560.12        531.50        15.85 o
   4  -7   8         12.55          6.36         3.02 o
   5  -7   8        341.66        346.49        13.57 o
   6  -7   8        211.28        190.79        11.01 o
   7  -7   8        102.96        100.13        10.23 o
   8  -7   8        493.02        536.15        31.49 o
 -10  -6   8         12.91         27.26         9.10 o
  -9  -6   8          5.11          5.46         6.56 o
  -8  -6   8         34.75         49.50         7.02 o
  -7  -6   8          2.09          0.58         3.14 o
  -6  -6   8        690.36        671.34        19.69 o
  -5  -6   8        532.09        491.69        13.44 o
  -4  -6   8        464.83        450.12         9.57 o
  -3  -6   8          1.83          1.87         1.79 o
  -2  -6   8          4.82          4.17         2.09 o
  -1  -6   8        657.68        612.31        13.41 o
   0  -6   8        207.41        203.88         7.69 o
   1  -6   8          1.53          0.44         1.15 o
   2  -6   8          0.12          0.62         2.07 o
   3  -6   8         29.31         31.61         4.63 o
   4  -6   8        171.45        175.68         9.46 o
   5  -6   8        674.18        598.61        21.92 o
   6  -6   8         73.16         96.24        10.39 o
   7  -6   8         27.04         28.57         8.54 o
   8  -6   8          1.96         13.30         7.16 o
 -10  -5   8          1.66          5.08         6.83 o
  -9  -5   8        107.38         98.45        12.87 o
  -8  -5   8        152.35        129.10        11.92 o
  -7  -5   8        555.67        535.91        16.32 o
  -6  -5   8          3.29          3.68         3.16 o
  -5  -5   8         18.26         29.48         3.92 o
  -4  -5   8        196.20        199.32         6.88 o
  -3  -5   8        267.59        283.71         8.09 o
  -2  -5   8        193.85        159.86         6.15 o
  -1  -5   8         45.11         40.70         3.52 o
   0  -5   8        218.01        250.95         7.23 o
   1  -5   8        219.11        220.72         5.82 o
   2  -5   8        598.44        533.46        13.76 o
   3  -5   8       1463.63       1473.30        33.81 o
   4  -5   8         14.71         10.43         3.38 o
   5  -5   8        193.10        178.56        10.61 o
   6  -5   8         62.59         64.04        11.53 o
   7  -5   8         43.47         39.49         9.91 o
   8  -5   8          9.35         11.67         7.63 o
 -10  -4   8        119.57        127.01        14.35 o
  -9  -4   8         14.65          9.22         6.17 o
  -8  -4   8         25.57         34.44         7.66 o
  -7  -4   8          3.74          3.36         3.04 o
  -6  -4   8         10.36         15.71         3.69 o
  -5  -4   8        972.38        941.56        20.00 o
  -4  -4   8          3.84          4.19         1.90 o
  -3  -4   8       1796.29       1787.83        29.86 o
  -2  -4   8         88.16        121.60         6.34 o
  -1  -4   8         13.40          8.72         2.21 o
   0  -4   8         21.87         18.26         2.61 o
   1  -4   8       1266.75       1258.85        20.57 o
   2  -4   8        470.47        455.02         9.09 o
   3  -4   8          0.21          0.00         2.46 o
   4  -4   8         16.22         10.50         5.05 o
   5  -4   8         93.56         85.25         9.07 o
   6  -4   8        742.88        683.55        33.44 o
   7  -4   8          4.12          0.00         4.93 o
   8  -4   8        287.33        276.75        25.23 o
 -11  -3   8         75.17         91.17        20.76 o
 -10  -3   8         11.88         12.28         6.40 o
  -9  -3   8         91.01         76.82        10.37 o
  -8  -3   8        420.72        396.62        30.02 o
  -7  -3   8         62.28         77.19        15.87 o
  -6  -3   8         14.28         16.94         3.52 o
  -5  -3   8         78.08         93.88         7.26 o
  -4  -3   8        220.24        194.69         6.41 o
  -3  -3   8        430.13        381.49        10.10 o
  -2  -3   8       2139.33       2479.25        97.92 o
  -1  -3   8       2848.72       3061.72        58.31 o
   0  -3   8        597.31        608.19        13.71 o
   1  -3   8         24.89         20.26         2.49 o
   2  -3   8        218.01        192.24         6.31 o
   3  -3   8         11.91          8.43         2.02 o
   4  -3   8         90.40         87.74        10.59 o
   5  -3   8        929.43        999.93        57.25 o
   6  -3   8        242.42        277.00        22.15 o
   7  -3   8        207.79        240.11        22.76 o
   8  -3   8         23.39         30.67         9.21 o
 -11  -2   8         56.61         48.97         9.69 o
 -10  -2   8          0.66          2.97         5.62 o
  -9  -2   8         40.84         55.37         8.88 o
  -8  -2   8         55.47         56.73         8.09 o
  -7  -2   8        519.97        492.36        23.69 o
  -6  -2   8          0.70          0.19         1.48 o
  -5  -2   8          0.06          0.00         1.69 o
  -4  -2   8       2195.61       2252.44        39.44 o
  -3  -2   8         89.42         83.65         5.02 o
  -2  -2   8          2.91          2.73         2.04 o
  -1  -2   8       1163.93       1188.85        40.68 o
   0  -2   8        753.50        810.51        17.13 o
   1  -2   8        176.04        176.69         5.98 o
   2  -2   8        582.69        611.18        14.82 o
   3  -2   8         40.41         42.43         3.92 o
   4  -2   8        231.15        212.62        12.96 o
   5  -2   8         88.78         99.91        13.05 o
   6  -2   8        140.54        167.23        18.26 o
   7  -2   8          0.01         13.42         7.43 o
   8  -2   8          1.84         17.61         9.96 o
 -11  -1   8          8.14          9.71         6.19 o
 -10  -1   8          0.05          0.00         4.52 o
  -9  -1   8         68.56         89.23        10.29 o
  -8  -1   8         16.74         15.65         4.92 o
  -7  -1   8        953.57        885.66        30.76 o
  -6  -1   8         76.32         83.20         6.70 o
  -5  -1   8        250.89        254.70         8.27 o
  -4  -1   8         79.76        101.90         7.81 o
  -3  -1   8        243.39        403.41        13.60 o
  -2  -1   8          1.51          5.63         2.12 o
  -1  -1   8          8.68         21.93         3.12 o
   0  -1   8        164.12        161.32        13.22 o
   1  -1   8        341.33        319.39         8.43 o
   2  -1   8         20.62         29.91         3.08 o
   3  -1   8        292.41        292.02         9.95 o
   4  -1   8        697.66        705.12        17.51 o
   5  -1   8         27.84         33.45         8.45 o
   6  -1   8         12.49         12.04         6.36 o
   7  -1   8         31.72         20.70         8.48 o
 -11   0   8        189.68        192.22        25.43 o
 -10   0   8        321.34        321.68        17.61 o
  -9   0   8         33.15         45.59         6.86 o
  -8   0   8          0.12          4.30         3.57 o
  -7   0   8         79.91         94.75         8.85 o
  -6   0   8         32.84         31.49         4.39 o
  -5   0   8       1202.41       1479.83        82.88 o
  -4   0   8         39.72         58.69         3.93 o
  -3   0   8        958.24       1804.56        92.88 o
  -2   0   8        143.60        221.34        17.26 o
  -1   0   8       1781.74       1955.04        75.47 o
   0   0   8       1464.53       1571.71        33.34 o
   1   0   8          2.36          3.96         2.03 o
   2   0   8         56.58         52.41         4.01 o
   3   0   8        580.26        556.91        15.01 o
   4   0   8          0.01          2.60         4.41 o
   5   0   8         14.98         11.29         3.21 o
   6   0   8         26.57         42.20        11.31 o
   7   0   8         66.02         78.99        13.35 o
 -11   1   8         30.85         34.76        15.51 o
 -10   1   8         28.45         31.44         6.41 o
  -9   1   8        223.47        214.93        15.72 o
  -8   1   8         30.15         38.98         5.98 o
  -7   1   8        927.48        918.51        30.93 o
  -6   1   8        141.88        140.74         8.28 o
  -5   1   8       1740.57       1943.78        84.37 o
  -4   1   8         16.47         24.89         2.78 o
  -3   1   8        371.92        546.67        13.12 o
  -2   1   8        878.50       1164.54        55.34 o
  -1   1   8        329.94        265.73         9.85 o
   0   1   8        150.06        164.47         9.49 o
   1   1   8        392.89        361.17         9.72 o
   2   1   8          0.96          0.24         2.04 o
   3   1   8        426.76        404.47        12.61 o
   4   1   8         92.37        100.69         8.15 o
   5   1   8         93.02         88.19         8.01 o
   6   1   8         50.49         56.58         7.82 o
   7   1   8         26.03         40.26         7.74 o
 -11   2   8         79.16         90.17        13.53 o
 -10   2   8          6.42         13.20         5.14 o
  -9   2   8         46.58         47.72         7.97 o
  -8   2   8         61.90         67.07         7.01 o
  -7   2   8        689.19        629.25        18.62 o
  -6   2   8        205.25        206.75        15.33 o
  -5   2   8          0.83          1.87         2.86 o
  -4   2   8         38.60         42.51         4.30 o
  -3   2   8        120.97        137.10         8.08 o
  -2   2   8         34.98         37.58         2.79 o
  -1   2   8          5.47          7.61         2.03 o
   0   2   8          8.40         11.97         2.19 o
   1   2   8          9.89         10.05         2.13 o
   2   2   8        524.40        528.26        11.14 o
   3   2   8        149.27        132.71         6.99 o
   4   2   8         97.51         84.39         6.01 o
   5   2   8         64.45         72.71         5.59 o
   6   2   8        106.99        118.66         7.01 o
 -11   3   8        257.98        250.30        14.35 o
 -10   3   8        331.02        304.03        19.93 o
  -9   3   8         24.09         21.98         8.18 o
  -8   3   8         10.76         12.44         3.62 o
  -7   3   8        315.82        291.12        11.42 o
  -6   3   8         37.71         40.17         6.55 o
  -5   3   8         63.17         64.85         7.57 o
  -4   3   8          7.78          2.84         2.19 o
  -3   3   8         53.74         51.19         2.85 o
  -2   3   8         24.53         34.33         3.11 o
  -1   3   8        493.74        478.10        10.20 o
   0   3   8        462.60        430.26         9.28 o
   1   3   8          8.78         12.59         2.35 o
   2   3   8         94.86         87.30         5.21 o
   3   3   8          0.43          0.00         1.95 o
   4   3   8         16.12         18.66         3.52 o
   5   3   8          7.32         10.13         3.17 o
   6   3   8          0.48          0.04         2.92 o
 -11   4   8        204.27        231.35        55.03 o
 -10   4   8         12.61          6.89         7.86 o
  -9   4   8         87.69         66.68        12.78 o
  -8   4   8         21.32         22.22         4.20 o
  -7   4   8        126.25        117.09         8.02 o
  -6   4   8         21.48         19.40         4.27 o
  -5   4   8          4.58          5.77         3.17 o
  -4   4   8        928.02        931.90        35.60 o
  -3   4   8         71.55         63.09         3.69 o
  -2   4   8        151.48        157.19         7.41 o
  -1   4   8         56.52         54.69         5.10 o
   0   4   8        346.73        310.78         9.73 o
   1   4   8          6.98          8.82         2.23 o
   2   4   8        467.44        483.11        12.56 o
   3   4   8          0.43          0.06         2.28 o
   4   4   8         47.65         42.84         5.46 o
   5   4   8          1.16          0.00         3.59 o
 -11   5   8         14.92         21.21        15.57 o
 -10   5   8          2.64          0.00         7.54 o
  -9   5   8         56.93         65.86         6.25 o
  -8   5   8         43.87         36.46         4.62 o
  -7   5   8          7.13          5.37         3.24 o
  -6   5   8        179.54        177.37         9.80 o
  -5   5   8        717.59        712.80        22.42 o
  -4   5   8        351.63        338.84        13.83 o
  -3   5   8        129.07        106.07         5.85 o
  -2   5   8         14.65         15.93         3.21 o
  -1   5   8        222.91        207.18         9.11 o
   0   5   8         34.31         27.26         3.92 o
   1   5   8         26.79         25.37         5.09 o
   2   5   8        196.51        183.66        21.27 o
   3   5   8         44.12         44.96         7.71 o
   4   5   8        120.40        128.73        20.90 o
 -11   6   8         16.56         66.73        34.43 o
 -10   6   8         46.71         54.94        17.31 o
  -9   6   8         61.65         63.10        21.08 o
  -8   6   8        496.37        462.36        18.03 o
  -7   6   8          2.93          0.00         2.95 o
  -6   6   8          3.04          0.00         4.45 o
  -5   6   8        265.50        263.83        15.67 o
  -4   6   8        435.29        386.44        19.24 o
  -3   6   8         39.54         43.48         8.21 o
  -2   6   8        323.84        294.02        15.38 o
  -1   6   8        880.01        870.39        20.35 o
   0   6   8         67.91         69.24         7.07 o
   1   6   8        296.19        288.21        13.20 o
   2   6   8          6.71          4.91         4.77 o
   3   6   8         37.02         38.99         7.49 o
   4   6   8         56.62         71.40        17.33 o
 -10   7   8        111.45        142.16        57.64 o
  -9   7   8          1.62          0.00        18.57 o
  -8   7   8         70.99         79.69         8.67 o
  -7   7   8          1.76          2.29         4.01 o
  -6   7   8        179.59        173.34        13.00 o
  -5   7   8          2.36          1.98         4.72 o
  -4   7   8        215.47        203.72        18.66 o
  -3   7   8        535.65        490.76        23.79 o
  -2   7   8        101.40         89.81         7.69 o
  -1   7   8          0.04          4.43         3.28 o
   0   7   8        103.58         84.35         7.67 o
   1   7   8         21.06         15.68         4.96 o
   2   7   8          1.96          0.00         4.45 o
   3   7   8         62.16         60.32         9.42 o
 -10   8   8          8.34         60.93        28.24 o
  -9   8   8         26.57         17.35        12.66 o
  -8   8   8          0.54          5.84         4.36 o
  -7   8   8         99.85        107.94        12.67 o
  -6   8   8         16.07         18.44         6.36 o
  -5   8   8          1.80          4.42         5.15 o
  -4   8   8        188.21        193.75        15.42 o
  -3   8   8         27.86         19.35         7.10 o
  -2   8   8         64.56         60.50         5.73 o
  -1   8   8          1.58          0.00         3.56 o
   0   8   8         32.21         32.20        10.69 o
   1   8   8         46.16         26.94         6.70 o
   2   8   8          7.12          0.43         4.97 o
  -9   9   8          2.98          6.03        12.94 o
  -8   9   8        161.68        183.31        48.16 o
  -7   9   8        248.79        230.61        15.97 o
  -6   9   8         65.11         48.47         8.83 o
  -5   9   8          9.52          2.18         5.87 o
  -4   9   8          0.58          0.00         5.01 o
  -3   9   8         16.98         20.79         9.28 o
  -2   9   8        119.40        113.24        14.72 o
  -1   9   8          1.75          0.00         3.76 o
   0   9   8         42.72         43.58         6.43 o
  -7  10   8         10.49         16.08         7.35 o
  -6  10   8         20.43         17.75         7.22 o
  -5  10   8         43.27         51.23        20.12 o
  -4  10   8         22.95         28.28         8.84 o
  -3  10   8        160.52        128.32        15.53 o
  -2  10   8          5.47          1.76         7.02 o
  -2 -14   9         21.36         16.63         6.20 o
  -1 -14   9         72.05         78.14        11.04 o
   0 -14   9        476.42        629.04        41.54 o
   1 -14   9          0.30          0.00         4.87 o
   2 -14   9         75.62         76.41        11.36 o
   3 -14   9         47.49         60.79        11.32 o
   4 -14   9          0.01          6.78         7.59 o
  -4 -13   9          6.63          3.34        11.22 o
  -3 -13   9        109.16        148.70        12.11 o
  -2 -13   9         64.10         74.88         9.42 o
  -1 -13   9        116.06        135.43        13.71 o
   0 -13   9          2.76          3.68         5.43 o
   1 -13   9         44.94         40.74        10.87 o
   2 -13   9          0.06         11.17         6.76 o
   3 -13   9          8.42         11.84         6.86 o
   4 -13   9          7.49         18.28         8.03 o
   5 -13   9         38.05         41.18         9.98 o
  -5 -12   9         25.57         18.87         7.57 o
  -4 -12   9          7.22          8.39         5.79 o
  -3 -12   9          8.07          9.91         4.60 o
  -2 -12   9         18.69         16.41         5.28 o
  -1 -12   9         71.19         63.65         5.92 o
   0 -12   9          0.13          0.00         5.25 o
   1 -12   9         11.49          9.88         5.99 o
   2 -12   9        199.47        220.30        20.83 o
   3 -12   9        601.19        597.54        31.44 o
   4 -12   9          0.09          5.65         6.46 o
   5 -12   9          1.20         13.16         5.05 o
   6 -12   9          0.05          5.48         4.54 o
  -6 -11   9          6.69          4.62         5.06 o
  -5 -11   9          3.31          1.49         4.52 o
  -4 -11   9          1.66          0.00         5.39 o
  -3 -11   9         36.62         30.76         4.53 o
  -2 -11   9        184.03        180.59         8.77 o
  -1 -11   9         82.48         82.69         6.66 o
   0 -11   9         69.96         78.30        10.08 o
   1 -11   9        186.24        179.36        13.77 o
   2 -11   9         54.99         61.10         8.71 o
   3 -11   9         24.51         18.93         5.98 o
   4 -11   9          9.66         19.43         5.82 o
   5 -11   9          4.02         11.05         6.62 o
   6 -11   9         15.86         30.46         8.59 o
  -7 -10   9          0.41          5.03         4.66 o
  -6 -10   9          2.42          0.81         3.94 o
  -5 -10   9          2.94          3.75         3.94 o
  -4 -10   9          0.96          0.00         3.43 o
  -3 -10   9         68.57         65.48         5.72 o
  -2 -10   9         34.15         31.40         4.41 o
  -1 -10   9       1129.54       1167.73        25.57 o
   0 -10   9         93.87         74.34         5.27 o
   1 -10   9          3.49          1.34         4.56 o
   2 -10   9         41.29         70.55         8.93 o
   3 -10   9         29.38         30.59         6.60 o
   4 -10   9        125.89        111.70        10.93 o
   5 -10   9        101.23        129.08        12.09 o
   6 -10   9         54.66         55.84         8.62 o
   7 -10   9         29.77         38.75        14.60 o
  -8  -9   9         19.70         28.41         5.97 o
  -7  -9   9         30.22         25.83         5.78 o
  -6  -9   9          3.87          0.99         3.95 o
  -5  -9   9         98.64         92.27         8.14 o
  -4  -9   9        824.93        827.38        23.47 o
  -3  -9   9        937.39        975.40        21.06 o
  -2  -9   9        289.55        312.27        11.03 o
  -1  -9   9        147.61        144.50        10.23 o
   0  -9   9        315.57        302.87        10.03 o
   1  -9   9        415.32        417.28        18.62 o
   2  -9   9         20.67         22.20         5.94 o
   3  -9   9          6.03          9.05         4.82 o
   4  -9   9        210.63        191.61        13.98 o
   5  -9   9         73.45         76.49         9.68 o
   6  -9   9          8.60         12.09         5.84 o
   7  -9   9         69.92         67.26         9.67 o
  -9  -8   9         89.92         88.82         9.67 o
  -8  -8   9         56.70         55.27         7.07 o
  -7  -8   9          3.22          6.53         4.23 o
  -6  -8   9         72.12         79.61         7.72 o
  -5  -8   9        342.03        375.45        12.55 o
  -4  -8   9        976.63        994.54        19.29 o
  -3  -8   9        375.34        387.34        11.00 o
  -2  -8   9       1407.40       1339.01        28.30 o
  -1  -8   9        539.99        531.62        14.60 o
   0  -8   9        288.55        261.61         7.73 o
   1  -8   9        787.63        775.85        20.32 o
   2  -8   9          9.97         11.45         3.35 o
   3  -8   9          3.51          0.95         2.82 o
   4  -8   9        427.15        445.73        19.35 o
   5  -8   9        214.29        251.97        16.08 o
   6  -8   9          3.69          3.01         5.86 o
   7  -8   9         25.53         31.64         6.82 o
  -9  -7   9        233.39        247.68        14.75 o
  -8  -7   9         15.62         12.26         4.42 o
  -7  -7   9          3.13          2.44         3.67 o
  -6  -7   9        207.22        197.24        11.50 o
  -5  -7   9         42.49         57.55         5.95 o
  -4  -7   9         32.27         35.88         3.82 o
  -3  -7   9         71.04         72.61         4.57 o
  -2  -7   9         31.75         26.58         3.53 o
  -1  -7   9       1111.51       1161.29        24.97 o
   0  -7   9        438.80        461.16        11.08 o
   1  -7   9         21.85         21.99         2.23 o
   2  -7   9         24.71         27.89         4.38 o
   3  -7   9        477.88        474.08        15.47 o
   4  -7   9        912.57        872.28        23.69 o
   5  -7   9         12.59         13.36         4.04 o
   6  -7   9        327.01        316.99        32.64 o
   7  -7   9        177.74        187.76        20.57 o
 -10  -6   9          1.55          7.40        11.41 o
  -9  -6   9         11.97          5.80         8.51 o
  -8  -6   9          6.53          2.66         4.98 o
  -7  -6   9          3.16          5.48         3.67 o
  -6  -6   9        344.11        336.22        13.15 o
  -5  -6   9         38.77         42.12         4.21 o
  -4  -6   9          5.68          0.35         1.95 o
  -3  -6   9        629.87        665.85        14.79 o
  -2  -6   9        469.76        450.10        11.39 o
  -1  -6   9        328.64        309.01         8.91 o
   0  -6   9        244.77        258.16         8.99 o
   1  -6   9        480.04        487.25        11.25 o
   2  -6   9        137.44        139.72         9.55 o
   3  -6   9         45.05         49.10         5.59 o
   4  -6   9          3.46          2.23         2.98 o
   5  -6   9        931.65        925.79        25.46 o
   6  -6   9         11.03          9.01        11.02 o
   7  -6   9          3.23          0.85         5.31 o
   8  -6   9         41.17         29.73        10.44 o
 -10  -5   9         73.34         66.66        12.77 o
  -9  -5   9         24.05         29.39         8.88 o
  -8  -5   9          3.42          0.34         3.32 o
  -7  -5   9        956.91        917.14        23.62 o
  -6  -5   9        137.31        122.27         8.41 o
  -5  -5   9         40.32         41.18         4.46 o
  -4  -5   9        138.81        146.54         7.97 o
  -3  -5   9         10.80         20.18         4.74 o
  -2  -5   9         84.09         85.43         5.96 o
  -1  -5   9        378.59        380.58         9.95 o
   0  -5   9        272.08        257.13         7.75 o
   1  -5   9          4.09          8.68         2.23 o
   2  -5   9        193.38        196.26         6.50 o
   3  -5   9          6.08         11.54         3.57 o
   4  -5   9        173.37        180.20        12.97 o
   5  -5   9         88.91         97.20         9.87 o
   6  -5   9         78.43         87.09        13.81 o
   7  -5   9         28.47         35.97        10.39 o
 -10  -4   9         43.46         39.89         9.71 o
  -9  -4   9         72.04         80.73        11.35 o
  -8  -4   9          0.69          1.26         5.11 o
  -7  -4   9         47.78         52.72         5.77 o
  -6  -4   9         33.56         21.34         4.12 o
  -5  -4   9        284.29        253.03         7.80 o
  -4  -4   9        112.84        150.80         7.08 o
  -3  -4   9        338.67        379.89        10.66 o
  -2  -4   9        108.26        100.37         5.94 o
  -1  -4   9        666.50        681.07        23.27 o
   0  -4   9       1850.24       1830.51        34.58 o
   1  -4   9       1372.36       1340.54        26.55 o
   2  -4   9         10.59          2.56         1.96 o
   3  -4   9         81.04         89.70         8.73 o
   4  -4   9        127.93        115.51        10.39 o
   5  -4   9         24.19         22.40         7.76 o
   6  -4   9        406.27        413.22        35.78 o
   7  -4   9          1.38          6.55         6.27 o
 -11  -3   9         70.35         58.48        10.77 o
 -10  -3   9          6.82          6.62         9.24 o
  -9  -3   9          0.39          0.00         4.60 o
  -8  -3   9         43.81         50.59         8.43 o
  -7  -3   9        627.34        598.93        19.51 o
  -6  -3   9         77.22         88.56         6.66 o
  -5  -3   9        176.91        185.25         6.50 o
  -4  -3   9       1141.10       1137.47        22.77 o
  -3  -3   9        428.77        456.86        16.36 o
  -2  -3   9         37.30         49.41         4.37 o
  -1  -3   9        204.78        177.88         7.40 o
   0  -3   9        100.87        156.20         6.98 o
   1  -3   9        124.76        125.18         5.61 o
   2  -3   9        140.91        126.91         7.77 o
   3  -3   9         52.16         53.30         5.58 o
   4  -3   9         19.84         13.96         4.54 o
   5  -3   9        119.13        124.88        15.28 o
   6  -3   9         36.21         39.18        17.02 o
   7  -3   9          1.81          2.51        10.44 o
 -11  -2   9         26.24         25.97         7.83 o
 -10  -2   9         89.88         86.14        12.78 o
  -9  -2   9         13.59          1.93         4.86 o
  -8  -2   9        192.15        170.18        13.47 o
  -7  -2   9        280.29        290.05        16.16 o
  -6  -2   9        246.99        248.60         8.28 o
  -5  -2   9          0.26          0.68         2.11 o
  -4  -2   9         98.55         86.57         5.47 o
  -3  -2   9         75.66         95.58        11.81 o
  -2  -2   9         31.42         37.45         3.91 o
  -1  -2   9         22.85         30.29         3.68 o
   0  -2   9       1566.09       1573.59        29.94 o
   1  -2   9        166.89        191.59         6.84 o
   2  -2   9          9.63          7.42         2.50 o
   3  -2   9         12.20          7.96         2.69 o
   4  -2   9        321.08        308.54        13.03 o
   5  -2   9        177.24        177.55        18.19 o
   6  -2   9          0.59          3.77         5.88 o
   7  -2   9          4.44          7.45        14.22 o
 -11  -1   9         21.73         20.10         7.05 o
 -10  -1   9        157.32        160.18        14.38 o
  -9  -1   9         20.49         13.64         9.73 o
  -8  -1   9        107.61        104.57        10.64 o
  -7  -1   9       2723.57       2705.37        76.54 o
  -6  -1   9         42.40         39.34         4.60 o
  -5  -1   9        326.98        351.69         8.59 o
  -4  -1   9       1542.43       1543.32        37.60 o
  -3  -1   9        576.40       1122.12        56.95 o
  -2  -1   9         51.75         45.39         5.08 o
  -1  -1   9        122.41        143.92        10.66 o
   0  -1   9        248.60        263.46        10.22 o
   1  -1   9        460.44        444.07        10.86 o
   2  -1   9        396.41        381.06        11.73 o
   3  -1   9        121.99        133.22         7.45 o
   4  -1   9         10.51         14.90         6.02 o
   5  -1   9         49.47         46.56        10.00 o
   6  -1   9        159.08        185.14        19.49 o
   7  -1   9         33.36         29.82        12.19 o
 -11   0   9         37.68         46.35         8.17 o
 -10   0   9        387.67        372.23        19.53 o
  -9   0   9         27.99         21.99         5.70 o
  -8   0   9          1.77          0.62         5.84 o
  -7   0   9         20.27         27.07         6.32 o
  -6   0   9         37.88         42.18         5.53 o
  -5   0   9        445.93        547.26        25.09 o
  -4   0   9          3.50          4.44         1.90 o
  -3   0   9       1520.03       2762.19       159.74 o
  -2   0   9       1112.50       1617.55        90.64 o
  -1   0   9         95.80        144.36        12.65 o
   0   0   9         15.34         29.11         4.35 o
   1   0   9          2.42          0.00         2.18 o
   2   0   9         51.80         59.35         5.26 o
   3   0   9         56.49         51.87         5.84 o
   4   0   9        125.11        119.48         8.63 o
   5   0   9          1.68          0.17         3.29 o
   6   0   9          0.06          3.41         5.83 o
 -11   1   9        148.66        174.47        24.98 o
 -10   1   9         34.37         33.28         6.69 o
  -9   1   9         11.60         19.16         5.31 o
  -8   1   9         41.50         43.71         6.78 o
  -7   1   9        361.21        341.27        16.92 o
  -6   1   9        229.05        270.68        11.40 o
  -5   1   9          0.01          0.00         2.51 o
  -4   1   9        175.53        199.25        10.06 o
  -3   1   9        282.33        311.82        19.32 o
  -2   1   9        760.08        909.30        42.29 o
  -1   1   9         68.22         59.33         5.18 o
   0   1   9        171.23        152.28         7.87 o
   1   1   9        934.86        880.68        18.13 o
   2   1   9        477.42        496.07        14.36 o
   3   1   9          6.76          5.90         3.20 o
   4   1   9          6.56          9.14         3.82 o
   5   1   9        411.78        313.29        55.41 o
   6   1   9        239.32        259.79        16.13 o
 -11   2   9        134.94        166.21        20.99 o
 -10   2   9          0.28          0.00         5.91 o
  -9   2   9         36.52         43.03         6.64 o
  -8   2   9         15.65         15.50         4.77 o
  -7   2   9       1500.77       1439.99        36.61 o
  -6   2   9        329.76        310.15        12.71 o
  -5   2   9          5.88          4.16         3.48 o
  -4   2   9        155.52        165.12         6.40 o
  -3   2   9        129.26        141.07        10.68 o
  -2   2   9         55.97         42.49         3.22 o
  -1   2   9          3.50          9.18         1.99 o
   0   2   9          6.48          8.17         2.21 o
   1   2   9        202.53        185.24         6.48 o
   2   2   9          9.96         10.02         2.63 o
   3   2   9          2.11          1.26         2.34 o
   4   2   9        956.41        980.24        23.32 o
   5   2   9         44.82         48.26         5.04 o
   6   2   9         51.53         50.13         9.69 o
 -11   3   9         56.67         68.63        16.36 o
 -10   3   9        193.33        153.58        18.23 o
  -9   3   9         25.87         19.43         4.93 o
  -8   3   9          1.90          0.00         2.83 o
  -7   3   9        191.03        173.99        10.17 o
  -6   3   9         86.30         78.20         7.27 o
  -5   3   9          2.26          3.56         3.29 o
  -4   3   9         86.15         97.08         9.32 o
  -3   3   9          1.08          2.86         2.31 o
  -2   3   9         13.67         20.86         3.83 o
  -1   3   9        225.43        210.84         8.98 o
   0   3   9        473.07        493.68        10.55 o
   1   3   9        112.44        100.35         5.49 o
   2   3   9         37.94         35.02         4.04 o
   3   3   9          8.79          7.76         2.89 o
   4   3   9         30.94         30.64         4.23 o
   5   3   9         23.39         31.07         7.63 o
 -11   4   9         58.01         64.00        24.71 o
 -10   4   9         16.82         24.89         7.40 o
  -9   4   9          0.53          2.19         3.98 o
  -8   4   9        590.24        512.30        33.38 o
  -7   4   9          0.04          0.00         2.93 o
  -6   4   9         57.60         64.76         6.78 o
  -5   4   9        179.21        171.22        10.13 o
  -4   4   9         91.48        101.20         8.56 o
  -3   4   9         18.25         14.56         2.93 o
  -2   4   9         10.01         15.34         3.53 o
  -1   4   9        271.37        275.19        10.64 o
   0   4   9        824.06        821.48        18.31 o
   1   4   9         16.75         17.25         3.92 o
   2   4   9          0.13          0.00         3.93 o
   3   4   9          9.32          9.80         5.05 o
   4   4   9          2.87          0.00         4.35 o
 -11   5   9         55.07         42.79        10.34 o
 -10   5   9          7.01         11.13         9.23 o
  -9   5   9          9.29          9.08         4.35 o
  -8   5   9          7.44          1.20         3.31 o
  -7   5   9        133.50        145.50         9.79 o
  -6   5   9        253.16        248.87        15.38 o
  -5   5   9       1835.44       1717.00        45.03 o
  -4   5   9          0.06          0.83         3.24 o
  -3   5   9         72.22         68.91         5.39 o
  -2   5   9         82.29         90.34         6.98 o
  -1   5   9          1.13          1.44         3.31 o
   0   5   9        416.52        381.19        14.46 o
   1   5   9          5.23          2.15         4.77 o
   2   5   9        278.40        306.82        17.29 o
   3   5   9         11.21         22.94         6.80 o
   4   5   9          1.28          0.00         4.33 o
 -10   6   9         33.35         33.60        19.92 o
  -9   6   9         16.07         17.22        12.77 o
  -8   6   9         11.56          7.63         5.08 o
  -7   6   9        332.15        326.38        16.56 o
  -6   6   9        133.10        116.51        11.88 o
  -5   6   9          1.04          4.55         5.01 o
  -4   6   9         19.12         12.67         5.85 o
  -3   6   9         48.52         54.28         8.80 o
  -2   6   9          8.62         10.00         3.57 o
  -1   6   9          1.22          5.90         3.73 o
   0   6   9          0.02          3.71         3.89 o
   1   6   9          1.14          0.00         4.21 o
   2   6   9        190.30        193.01        26.63 o
   3   6   9         11.68          2.36         7.03 o
 -10   7   9        134.80        106.93        50.29 o
  -9   7   9          4.72          0.00         7.45 o
  -8   7   9        253.14        269.61        16.05 o
  -7   7   9        161.58        189.46        13.87 o
  -6   7   9          0.14          0.00         4.55 o
  -5   7   9         52.08         55.41         9.08 o
  -4   7   9        141.14        117.48        12.91 o
  -3   7   9          8.30         19.02         7.11 o
  -2   7   9          1.18          5.81         3.82 o
  -1   7   9         25.39         19.59         6.05 o
   0   7   9         77.75         69.04         8.24 o
   1   7   9        132.04        127.58        14.61 o
   2   7   9         75.09         74.71         9.93 o
  -9   8   9         31.25         32.24         6.98 o
  -8   8   9          1.83          0.33         4.89 o
  -7   8   9         29.85         27.54        10.54 o
  -6   8   9         29.02         15.68         6.64 o
  -5   8   9         24.09         23.69         7.02 o
  -4   8   9        255.15        269.86        19.10 o
  -3   8   9         28.41         40.34         9.71 o
  -2   8   9          1.80          0.00         2.90 o
  -1   8   9         33.25         20.36         5.77 o
   0   8   9         37.63         24.69         5.59 o
  -8   9   9         30.39         33.36         8.10 o
  -7   9   9          0.06          0.00         4.67 o
  -6   9   9          7.61          2.00         5.85 o
  -5   9   9         49.47         49.22         9.69 o
  -4   9   9          3.94          5.66         6.58 o
  -3   9   9          6.35          0.00         6.08 o
  -2   9   9         18.85         10.01         7.93 o
  -1   9   9         23.96         24.47         6.91 o
  -5  10   9         25.80         33.30         9.20 o
  -4  10   9        170.77        177.61        18.47 o
  -2 -14  10          0.35          0.00         3.03 o
  -1 -14  10          9.77         18.64         7.84 o
   0 -14  10         75.23         79.30        11.83 o
   1 -14  10         10.81         21.35         7.72 o
   2 -14  10          0.97          5.97         8.99 o
   3 -14  10         67.60         76.10        19.15 o
  -4 -13  10          3.81          0.00        10.25 o
  -3 -13  10        116.46        144.63        15.10 o
  -2 -13  10        226.00        218.63        11.72 o
  -1 -13  10        168.63        159.84        18.76 o
   0 -13  10          1.29          0.98         5.12 o
   1 -13  10          0.36          1.89         8.12 o
   2 -13  10          8.37         27.15         8.81 o
   3 -13  10         30.99         30.87        13.25 o
   4 -13  10          3.20          0.61         9.48 o
  -5 -12  10          2.26          0.58         8.99 o
  -4 -12  10         83.38         84.49        11.18 o
  -3 -12  10         71.97         81.38         9.38 o
  -2 -12  10         17.05          7.85         3.19 o
  -1 -12  10         18.60         16.71         4.07 o
   0 -12  10        164.73        177.69        14.62 o
   1 -12  10          0.03          0.00         5.15 o
   2 -12  10         37.81         40.37         8.73 o
   3 -12  10        144.41        116.47        12.40 o
   4 -12  10         21.96         42.94         8.25 o
   5 -12  10        143.99        180.74        14.89 o
  -6 -11  10        148.40        123.89        12.34 o
  -5 -11  10          8.16         11.30         5.27 o
  -4 -11  10         30.41         30.65         5.82 o
  -3 -11  10        145.14        151.68         9.21 o
  -2 -11  10          3.86          3.23         2.92 o
  -1 -11  10          5.37          6.57         4.02 o
   0 -11  10        191.32        164.51        13.94 o
   1 -11  10        105.02        111.32        11.77 o
   2 -11  10          4.75          0.00         5.11 o
   3 -11  10         10.83         15.26         6.46 o
   4 -11  10        146.11        155.49        13.59 o
   5 -11  10        109.28        116.14        11.94 o
   6 -11  10         27.88         30.41         7.85 o
  -7 -10  10         35.57         35.50         6.29 o
  -6 -10  10         10.58          9.28         4.62 o
  -5 -10  10          6.73          6.01         4.92 o
  -4 -10  10         16.29         13.18         4.56 o
  -3 -10  10        345.71        331.92        11.57 o
  -2 -10  10        297.49        297.18        11.24 o
  -1 -10  10        354.14        344.50        11.68 o
   0 -10  10         94.30         92.41         5.59 o
   1 -10  10          9.09          2.44         5.06 o
   2 -10  10         69.93         48.55         8.47 o
   3 -10  10         39.22         46.61         8.07 o
   4 -10  10        584.11        523.53        28.71 o
   5 -10  10          1.31          0.00         7.02 o
   6 -10  10        144.07        147.61        14.04 o
  -8  -9  10         61.66         68.78         8.42 o
  -7  -9  10         15.66         17.52         4.73 o
  -6  -9  10       1030.52       1055.71        33.11 o
  -5  -9  10        149.56        137.99        11.77 o
  -4  -9  10         20.72         25.87         5.08 o
  -3  -9  10          4.34          2.22         2.79 o
  -2  -9  10        620.68        627.86        17.04 o
  -1  -9  10        223.51        201.91        14.68 o
   0  -9  10          0.55          1.29         2.19 o
   1  -9  10        263.29        266.64        20.85 o
   2  -9  10          4.03          9.24         5.98 o
   3  -9  10        145.66        157.13        13.53 o
   4  -9  10         34.92         46.47         8.57 o
   5  -9  10        104.67        100.72        15.26 o
   6  -9  10          1.44          4.70         5.01 o
   7  -9  10         71.03         99.23        11.53 o
  -8  -8  10         99.87         96.48         9.10 o
  -7  -8  10         66.16         83.36         8.45 o
  -6  -8  10        118.64        126.84         8.65 o
  -5  -8  10          0.31          0.00         3.43 o
  -4  -8  10         93.16         88.82         6.24 o
  -3  -8  10        249.09        264.56        10.60 o
  -2  -8  10        102.08        102.68         7.26 o
  -1  -8  10        821.91        813.75        20.14 o
   0  -8  10       1023.24       1000.74        19.74 o
   1  -8  10         55.24         58.54         5.90 o
   2  -8  10       2194.69       2191.62        58.43 o
   3  -8  10        346.88        326.44        17.58 o
   4  -8  10         20.67         24.80         6.48 o
   5  -8  10         13.54          7.64         6.68 o
   6  -8  10         46.46         46.97         8.39 o
   7  -8  10         31.78         42.96         7.59 o
  -9  -7  10        176.06        176.41        12.05 o
  -8  -7  10         28.62         28.04         5.61 o
  -7  -7  10        227.26        256.60        21.27 o
  -6  -7  10        211.34        212.62        13.28 o
  -5  -7  10         27.01         42.24         5.91 o
  -4  -7  10          1.53          0.00         1.91 o
  -3  -7  10         36.33         33.85         3.90 o
  -2  -7  10        420.48        385.56        10.85 o
  -1  -7  10        103.66         97.74         6.74 o
   0  -7  10         20.69         15.55         2.88 o
   1  -7  10       1203.80       1103.89        21.07 o
   2  -7  10        221.97        246.41        11.19 o
   3  -7  10         97.63         93.16        10.44 o
   4  -7  10          0.38          1.87         3.45 o
   5  -7  10         55.34         62.54         8.70 o
   6  -7  10          2.63          3.88         8.90 o
   7  -7  10         27.27         37.42        10.97 o
 -10  -6  10          0.67          4.19         6.39 o
  -9  -6  10          4.53          0.00         5.53 o
  -8  -6  10          4.99          7.23         4.95 o
  -7  -6  10          1.86          1.15         4.05 o
  -6  -6  10        346.77        297.05        13.69 o
  -5  -6  10         73.15         53.28         6.50 o
  -4  -6  10        170.20        183.18         7.63 o
  -3  -6  10        204.27        207.99         8.13 o
  -2  -6  10         45.21         47.80         4.43 o
  -1  -6  10        113.36        129.94         6.66 o
   0  -6  10         38.58         47.98         4.14 o
   1  -6  10        308.19        315.89         9.01 o
   2  -6  10         13.74         10.99         3.68 o
   3  -6  10         31.10         31.48         6.06 o
   4  -6  10         76.06         76.04         7.35 o
   5  -6  10        244.01        208.16        28.24 o
   6  -6  10          7.41          5.07        11.70 o
   7  -6  10         19.78         20.25         8.43 o
 -10  -5  10          4.34          0.00         6.08 o
  -9  -5  10         26.01         26.76         8.36 o
  -8  -5  10        179.11        182.21        11.17 o
  -7  -5  10         14.02         11.49         4.89 o
  -6  -5  10        438.23        406.63        12.47 o
  -5  -5  10         34.78         33.55         5.13 o
  -4  -5  10        660.45        671.69        16.17 o
  -3  -5  10        134.44        125.44         7.03 o
  -2  -5  10        596.07        650.51        14.49 o
  -1  -5  10        262.10        300.64         9.09 o
   0  -5  10         98.20        105.19         6.75 o
   1  -5  10         29.02         23.68         3.40 o
   2  -5  10         19.86         17.54         3.41 o
   3  -5  10        274.32        270.06        15.42 o
   4  -5  10        818.07        826.58        27.89 o
   5  -5  10        345.56        342.13        24.49 o
   6  -5  10          0.18          0.91         5.37 o
   7  -5  10          0.59          3.51        10.35 o
 -10  -4  10          7.65         12.17        11.40 o
  -9  -4  10        253.12        269.15        25.92 o
  -8  -4  10        587.53        569.97        25.88 o
  -7  -4  10        401.51        344.35        12.84 o
  -6  -4  10         10.52          6.07         3.42 o
  -5  -4  10         64.34         57.04         5.71 o
  -4  -4  10          0.43          0.00         2.25 o
  -3  -4  10         42.63         36.47         4.13 o
  -2  -4  10        143.38        176.89         8.35 o
  -1  -4  10        892.05        905.44        19.76 o
   0  -4  10         16.71         11.38         2.96 o
   1  -4  10         91.17         81.83         5.65 o
   2  -4  10        363.27        331.64        10.34 o
   3  -4  10        134.95        140.68        11.21 o
   4  -4  10         63.06         62.32         8.22 o
   5  -4  10          4.45          1.21        10.44 o
   6  -4  10          0.10          5.05         6.70 o
   7  -4  10         19.98          6.83        10.54 o
 -11  -3  10         12.89          4.95         6.68 o
 -10  -3  10         90.98         89.73        12.32 o
  -9  -3  10         40.72         50.41        11.88 o
  -8  -3  10        186.45        204.93        16.58 o
  -7  -3  10         27.96         28.41         4.56 o
  -6  -3  10         92.20         78.69         5.81 o
  -5  -3  10         21.68         24.60         3.63 o
  -4  -3  10         39.21         40.52         4.64 o
  -3  -3  10        307.15        334.16        19.38 o
  -2  -3  10        100.91         97.66         6.32 o
  -1  -3  10        387.98        383.58        11.26 o
   0  -3  10         38.45         40.23         4.20 o
   1  -3  10        264.65        251.91         9.59 o
   2  -3  10        141.53        145.39         7.40 o
   3  -3  10        114.06        111.24        11.47 o
   4  -3  10        460.17        421.41        24.48 o
   5  -3  10         43.02         46.65        10.31 o
   6  -3  10          0.23          2.61         9.09 o
   7  -3  10         11.70         10.21         8.70 o
 -11  -2  10          7.81          7.43         6.87 o
 -10  -2  10        120.19        134.04        14.30 o
  -9  -2  10          8.91          9.45         6.05 o
  -8  -2  10         37.33         25.13         7.12 o
  -7  -2  10         63.34         49.80         8.69 o
  -6  -2  10       1231.03       1232.92        24.56 o
  -5  -2  10         11.83          7.80         2.93 o
  -4  -2  10        103.03        133.04         7.17 o
  -3  -2  10         45.09         63.00         5.80 o
  -2  -2  10       1138.03       1226.89        61.54 o
  -1  -2  10          1.54          1.09         2.41 o
   0  -2  10        111.32         90.85         5.93 o
   1  -2  10        339.03        328.65        10.38 o
   2  -2  10        350.95        329.71        11.04 o
   3  -2  10         34.06         28.94         4.09 o
   4  -2  10         43.64         43.74         8.03 o
   5  -2  10        504.53        527.23        55.12 o
   6  -2  10         35.50         37.99        10.17 o
 -11  -1  10         29.33         28.58         8.26 o
 -10  -1  10        114.87        116.36        12.80 o
  -9  -1  10          9.02          5.08        10.22 o
  -8  -1  10          4.05          5.98         5.10 o
  -7  -1  10       3160.89       3115.83        87.63 o
  -6  -1  10        170.17        170.81        13.36 o
  -5  -1  10        104.96        108.87         6.40 o
  -4  -1  10          2.29          6.31         2.77 o
  -3  -1  10        424.10        674.05        28.95 o
  -2  -1  10        238.69        329.10        28.56 o
  -1  -1  10        140.96        212.28        14.83 o
   0  -1  10         16.86         11.82         3.49 o
   1  -1  10        391.40        412.23        12.09 o
   2  -1  10         10.66          9.54         3.13 o
   3  -1  10          9.44         13.02         3.71 o
   4  -1  10          4.89          7.51         3.40 o
   5  -1  10          0.03          2.78         5.90 o
   6  -1  10        157.42        155.99        18.36 o
 -11   0  10          5.59         11.07         5.77 o
 -10   0  10         48.33         46.64        18.33 o
  -9   0  10         26.35         27.44         6.66 o
  -8   0  10          7.37          2.97         4.52 o
  -7   0  10       1240.86       1188.39        39.51 o
  -6   0  10          1.55          2.48         5.11 o
  -5   0  10        249.66        324.24        18.12 o
  -4   0  10        391.53        694.24        47.61 o
  -3   0  10          0.70          4.86         2.91 o
  -2   0  10         43.90         48.96         4.99 o
  -1   0  10         69.23         61.73         5.32 o
   0   0  10        129.48        150.42         8.42 o
   1   0  10       1124.74       1094.79        22.10 o
   2   0  10       1485.21       1366.39        33.38 o
   3   0  10          8.61          4.35         3.49 o
   4   0  10          0.45          0.00         3.08 o
   5   0  10          0.32          0.16         2.46 o
   6   0  10         34.89         41.27         9.40 o
 -11   1  10        143.70        159.77        37.93 o
 -10   1  10        360.73        339.85        18.76 o
  -9   1  10          3.14          5.92         7.54 o
  -8   1  10         14.56          8.75         6.21 o
  -7   1  10         16.66         10.82         5.07 o
  -6   1  10        159.69        166.64        13.54 o
  -5   1  10        128.11        181.67         8.66 o
  -4   1  10        130.89        198.39        24.72 o
  -3   1  10         83.26        112.66        13.41 o
  -2   1  10         41.80         57.70         5.24 o
  -1   1  10        298.88        309.61        12.95 o
   0   1  10        565.75        558.75        13.66 o
   1   1  10       1141.67       1127.52        22.89 o
   2   1  10         41.50         20.15         4.76 o
   3   1  10        947.25        967.96        26.96 o
   4   1  10        132.63        139.43        10.67 o
   5   1  10         98.77        105.28        11.41 o
 -11   2  10         41.49         55.36        18.61 o
 -10   2  10         13.64         15.31         9.34 o
  -9   2  10         75.65         62.49         8.52 o
  -8   2  10         29.42         31.11         8.08 o
  -7   2  10        113.70        128.97        14.57 o
  -6   2  10        803.86        793.61        27.59 o
  -5   2  10        262.88        283.14        17.30 o
  -4   2  10          3.02          0.89         2.20 o
  -3   2  10        156.82        167.25         8.82 o
  -2   2  10          1.87          0.62         2.79 o
  -1   2  10         40.30         50.07         4.96 o
   0   2  10        664.35        678.12        14.05 o
   1   2  10         48.96         44.86         3.92 o
   2   2  10        314.27        328.23        11.95 o
   3   2  10          7.51          4.23         2.82 o
   4   2  10          4.43          6.56         2.91 o
   5   2  10         93.90         90.00         9.88 o
 -11   3  10         29.02         38.33        18.56 o
 -10   3  10         81.02         98.30        10.37 o
  -9   3  10          1.89          2.00         4.07 o
  -8   3  10          4.39          8.03         4.85 o
  -7   3  10        557.89        549.03        18.99 o
  -6   3  10        142.99        130.54        10.80 o
  -5   3  10        163.12        190.29        11.46 o
  -4   3  10        410.50        382.72        21.39 o
  -3   3  10         16.75         20.24         3.61 o
  -2   3  10          1.27          2.07         2.90 o
  -1   3  10        256.42        271.76        11.14 o
   0   3  10         23.37         21.94         4.50 o
   1   3  10         11.27          8.76         3.83 o
   2   3  10         80.39         68.83         6.54 o
   3   3  10         38.24         48.49         5.78 o
   4   3  10        135.74        162.68        10.33 o
 -11   4  10         73.03         76.57        19.56 o
 -10   4  10        215.93        209.56        21.09 o
  -9   4  10         45.75         37.17         6.87 o
  -8   4  10         14.36         14.44         5.62 o
  -7   4  10          5.24          2.80         3.77 o
  -6   4  10         47.07         49.02         6.20 o
  -5   4  10        269.67        281.69        17.78 o
  -4   4  10         15.27          9.79         4.27 o
  -3   4  10        370.08        355.90        11.08 o
  -2   4  10        418.78        427.10        14.68 o
  -1   4  10         12.89         16.42         4.21 o
   0   4  10         54.62         50.75         5.90 o
   1   4  10          4.82          3.44         4.02 o
   2   4  10         20.48         19.87         6.08 o
   3   4  10          5.54          3.28         6.20 o
 -10   5  10        152.58        121.03        40.47 o
  -9   5  10          4.33          1.46         4.38 o
  -8   5  10          3.42          4.33         3.94 o
  -7   5  10        305.70        235.94        24.46 o
  -6   5  10         34.95         35.38         8.18 o
  -5   5  10        295.31        326.07        24.53 o
  -4   5  10         15.28          5.43         8.03 o
  -3   5  10         15.41         10.08         5.65 o
  -2   5  10         57.69         65.39         6.40 o
  -1   5  10         57.42         51.69         6.38 o
   0   5  10        215.75        192.11        17.27 o
   1   5  10        165.28        137.46        12.18 o
   2   5  10         21.18         17.05         8.06 o
   3   5  10         20.99         24.49         6.77 o
 -10   6  10         48.64         50.31        11.70 o
  -9   6  10        170.48        187.11        17.78 o
  -8   6  10          8.55         12.93         6.94 o
  -7   6  10         53.10         60.75         9.11 o
  -6   6  10         13.43         15.86         9.94 o
  -5   6  10         14.81         12.00         6.15 o
  -4   6  10          0.40          0.00         5.40 o
  -3   6  10        831.51        792.92        23.17 o
  -2   6  10        208.86        187.05        10.43 o
  -1   6  10         42.11         45.32         6.89 o
   0   6  10         19.69         26.32         5.91 o
   1   6  10         28.61         25.76         6.44 o
   2   6  10         21.66         15.56         6.52 o
  -9   7  10          0.51          0.00         6.77 o
  -8   7  10        188.29        227.00        15.66 o
  -7   7  10         45.47         52.39         8.75 o
  -6   7  10          2.82          4.49         5.44 o
  -5   7  10          3.21          3.02         6.29 o
  -4   7  10        142.64        134.88        14.81 o
  -3   7  10          0.73          7.23         9.19 o
  -2   7  10         73.75         58.50         7.27 o
  -1   7  10        399.35        393.90        17.62 o
   0   7  10        122.22        100.22         9.01 o
   1   7  10         27.46         15.52         6.92 o
  -8   8  10         14.51         28.41         7.59 o
  -7   8  10         17.86         14.67         8.30 o
  -6   8  10          0.71          0.00         5.10 o
  -5   8  10         83.42         74.12        11.59 o
  -4   8  10         37.12         38.05         9.42 o
  -3   8  10         25.89         22.45        15.96 o
  -2   8  10         50.47         55.28         6.26 o
  -1   8  10         17.60         25.25         9.19 o
  -6   9  10         83.91         82.00        12.08 o
  -5   9  10        288.98        286.24        20.75 o
  -4   9  10          0.03          0.00         6.41 o
  -3   9  10          0.53          0.00         8.80 o
  -1 -14  11          3.35          7.70         7.26 o
   0 -14  11        152.96        179.15        17.41 o
   1 -14  11        168.72        192.23        20.05 o
  -3 -13  11         49.63         47.06         7.80 o
  -2 -13  11          2.09          0.00         4.18 o
  -1 -13  11         23.91         27.16         8.48 o
   0 -13  11         18.97         30.05         9.55 o
   1 -13  11         10.95          0.43         6.44 o
   2 -13  11         10.30         19.26         8.56 o
   3 -13  11         51.58         63.24        10.65 o
  -5 -12  11         43.03         27.18         8.13 o
  -4 -12  11        135.57        124.25        13.29 o
  -3 -12  11         14.84          9.58         4.49 o
  -2 -12  11         21.94         24.08         4.41 o
  -1 -12  11          0.06          0.00         2.53 o
   0 -12  11        118.04        131.69        13.61 o
   1 -12  11        171.64        184.24        16.03 o
   2 -12  11          1.57          2.82         6.37 o
   3 -12  11        174.55        138.27        14.05 o
   4 -12  11          2.13          5.50         6.91 o
  -6 -11  11         88.60         87.68        10.68 o
  -5 -11  11         58.51         77.67         9.69 o
  -4 -11  11         17.70         16.55         5.67 o
  -3 -11  11         13.37          9.57         3.63 o
  -2 -11  11        143.46        129.12         8.58 o
  -1 -11  11         24.88         18.84         4.41 o
   0 -11  11         33.40         22.78         8.72 o
   1 -11  11         15.34          4.15         6.52 o
   2 -11  11        483.19        421.62        27.30 o
   3 -11  11        194.91        218.04        17.16 o
   4 -11  11         37.06         45.23         8.94 o
   5 -11  11        135.67        152.41        14.62 o
  -7 -10  11         41.23         44.36         7.16 o
  -6 -10  11         19.36         15.98         6.31 o
  -5 -10  11         55.34         60.01         8.54 o
  -4 -10  11         34.51         36.74         6.07 o
  -3 -10  11         14.60         23.27         4.66 o
  -2 -10  11         81.56         84.08         6.95 o
  -1 -10  11         39.06         35.80         4.84 o
   0 -10  11         89.46         95.82         6.02 o
   1 -10  11         92.41         77.19        10.49 o
   2 -10  11          0.88          0.00         4.83 o
   3 -10  11         41.24         25.03         7.78 o
   4 -10  11        100.87         99.71        12.92 o
   5 -10  11         78.09         70.34        16.12 o
   6 -10  11         62.89         76.81        10.69 o
  -8  -9  11         10.96         13.30         4.98 o
  -7  -9  11        122.19        128.50        10.57 o
  -6  -9  11         20.10         28.56         6.96 o
  -5  -9  11         27.05         28.29         6.31 o
  -4  -9  11         24.52         21.40         5.74 o
  -3  -9  11         14.49         18.50         4.02 o
  -2  -9  11        251.13        251.00        11.15 o
  -1  -9  11        794.37        788.58        19.97 o
   0  -9  11         41.24         43.12         4.95 o
   1  -9  11        246.48        219.33        20.83 o
   2  -9  11         24.42         16.10         6.76 o
   3  -9  11         20.95         15.74         7.59 o
   4  -9  11         83.07         79.29        10.18 o
   5  -9  11        152.92        172.68        14.80 o
   6  -9  11        118.46        140.03        13.48 o
  -8  -8  11         15.53         21.01         5.64 o
  -7  -8  11         25.48         22.73         5.39 o
  -6  -8  11        335.31        296.80        16.34 o
  -5  -8  11         24.34         25.86         7.37 o
  -4  -8  11         41.23         48.87         5.36 o
  -3  -8  11         56.19         62.61         7.45 o
  -2  -8  11        342.08        325.10        11.70 o
  -1  -8  11        185.91        206.82        10.59 o
   0  -8  11        560.17        508.29        14.58 o
   1  -8  11         26.81         27.67         2.80 o
   2  -8  11        402.97        426.01        19.45 o
   3  -8  11        428.70        411.62        19.34 o
   4  -8  11          3.46          6.76         4.95 o
   5  -8  11          0.16          0.46         5.31 o
   6  -8  11         49.62         59.62        12.78 o
  -9  -7  11        304.37        276.70        15.02 o
  -8  -7  11          7.77          4.71         4.02 o
  -7  -7  11         34.44         39.14         5.59 o
  -6  -7  11        260.48        231.53        14.58 o
  -5  -7  11         38.47         40.74         5.92 o
  -4  -7  11          6.12          4.60         2.71 o
  -3  -7  11        133.81        133.34         7.34 o
  -2  -7  11        405.77        379.50        12.57 o
  -1  -7  11        719.11        712.91        18.40 o
   0  -7  11        153.48        142.51         6.83 o
   1  -7  11         49.97         60.39         6.18 o
   2  -7  11          4.99          8.45         3.51 o
   3  -7  11        242.77        255.41        11.99 o
   4  -7  11        286.70        273.20        15.99 o
   5  -7  11        193.66        181.75        19.77 o
   6  -7  11          6.42         14.18         7.64 o
  -9  -6  11          9.57         11.57         7.63 o
  -8  -6  11         18.76         17.14         5.58 o
  -7  -6  11        111.69        119.88         8.30 o
  -6  -6  11        105.23        127.66         9.38 o
  -5  -6  11          1.96          6.39         3.74 o
  -4  -6  11         50.82         31.86         4.32 o
  -3  -6  11         21.03         18.93         3.69 o
  -2  -6  11         17.62         20.36         5.20 o
  -1  -6  11        597.72        547.61        15.43 o
   0  -6  11        262.07        280.00        10.41 o
   1  -6  11        394.89        373.30        10.44 o
   2  -6  11        239.39        237.30        14.34 o
   3  -6  11         30.50         42.00         6.72 o
   4  -6  11          2.25          4.22         4.07 o
   5  -6  11         15.26         12.84         7.57 o
   6  -6  11          0.32          5.62         7.10 o
 -10  -5  11          0.30          0.00         8.33 o
  -9  -5  11         29.83         25.57        11.95 o
  -8  -5  11         44.44         52.72         7.10 o
  -7  -5  11         35.00         36.63         5.03 o
  -6  -5  11        515.25        449.84        15.45 o
  -5  -5  11         98.81         90.59         7.44 o
  -4  -5  11        208.56        243.25         9.34 o
  -3  -5  11         31.32         24.44         4.17 o
  -2  -5  11          0.24          0.00         2.90 o
  -1  -5  11        543.88        509.59        14.28 o
   0  -5  11         33.21         25.63         3.81 o
   1  -5  11          2.20          3.02         2.62 o
   2  -5  11        728.22        677.83        18.17 o
   3  -5  11        350.75        383.72        17.29 o
   4  -5  11          1.69          0.86         6.56 o
   5  -5  11         24.53         35.69        13.64 o
   6  -5  11         16.68         18.58        11.31 o
 -10  -4  11         30.92         29.61         9.09 o
  -9  -4  11         69.98         54.83        10.08 o
  -8  -4  11        228.40        230.84        18.67 o
  -7  -4  11          6.68          8.98         3.82 o
  -6  -4  11          2.21          1.86         3.52 o
  -5  -4  11        348.67        307.62        10.48 o
  -4  -4  11          4.18          0.07         2.55 o
  -3  -4  11        360.40        367.19        11.45 o
  -2  -4  11          0.05          0.00         3.29 o
  -1  -4  11         50.57         36.49         4.43 o
   0  -4  11        172.78        163.95         9.39 o
   1  -4  11        242.19        248.02        12.75 o
   2  -4  11        724.67        665.35        16.99 o
   3  -4  11          7.24         10.55         2.57 o
   4  -4  11         26.59         35.96        10.24 o
   5  -4  11        130.18        142.22        17.80 o
   6  -4  11        130.65        183.82        21.30 o
 -10  -3  11        110.36         94.60        12.43 o
  -9  -3  11        203.45        206.95        31.50 o
  -8  -3  11        256.61        239.06        23.20 o
  -7  -3  11        237.20        245.72        11.54 o
  -6  -3  11        218.47        219.81        10.46 o
  -5  -3  11        137.82        138.55         7.69 o
  -4  -3  11        283.78        302.64        13.72 o
  -3  -3  11        203.62        257.08        15.03 o
  -2  -3  11        287.59        337.41        23.48 o
  -1  -3  11        144.82        165.11        10.96 o
   0  -3  11         95.90        110.15         8.01 o
   1  -3  11       1217.63       1143.65        25.20 o
   2  -3  11        106.95        108.63         6.95 o
   3  -3  11          2.47          2.67         3.57 o
   4  -3  11         73.31         84.75        13.63 o
   5  -3  11         12.21         14.78        13.44 o
   6  -3  11         33.69         28.39         9.84 o
 -11  -2  11         58.79         75.73        11.56 o
 -10  -2  11         98.20         93.89        12.19 o
  -9  -2  11          0.01          6.55         6.12 o
  -8  -2  11         71.81         69.46        10.36 o
  -7  -2  11         33.74         48.33         8.60 o
  -6  -2  11         46.58         42.18         5.13 o
  -5  -2  11         75.07         98.21         6.44 o
  -4  -2  11       1175.93       1323.73        73.70 o
  -3  -2  11        316.59        388.41        34.03 o
  -2  -2  11        224.16        216.35        11.57 o
  -1  -2  11        141.15        140.18         8.77 o
   0  -2  11         40.22         37.27         5.72 o
   1  -2  11        921.33        887.04        21.13 o
   2  -2  11          3.21          3.45         2.56 o
   3  -2  11          4.96          4.04         2.92 o
   4  -2  11         38.54         50.59         9.32 o
   5  -2  11        226.42        194.04        20.38 o
   6  -2  11          2.97          4.14        10.64 o
 -11  -1  11        105.56         95.16        12.45 o
 -10  -1  11         10.38         14.99        18.76 o
  -9  -1  11        205.76        204.18        16.59 o
  -8  -1  11         83.53         78.31        10.39 o
  -7  -1  11        875.46        860.83        32.43 o
  -6  -1  11          4.12         12.78         3.77 o
  -5  -1  11        756.61        928.03        71.19 o
  -4  -1  11        187.58        216.48        11.32 o
  -3  -1  11        103.09        131.06        14.15 o
  -2  -1  11       1679.41       2437.89       136.49 o
  -1  -1  11         28.03         23.81         4.25 o
   0  -1  11        383.37        361.08        10.63 o
   1  -1  11          2.19          3.48         2.95 o
   2  -1  11        135.18        145.00         9.85 o
   3  -1  11        243.22        234.29        11.68 o
   4  -1  11         74.30         65.61         7.12 o
   5  -1  11         24.76         52.31        11.56 o
 -11   0  11          0.11         17.50        19.81 o
 -10   0  11        109.98        120.27        23.90 o
  -9   0  11        146.87        138.06        16.13 o
  -8   0  11          1.85          1.22         4.41 o
  -7   0  11          2.11          3.35         5.13 o
  -6   0  11          5.19          7.14         4.51 o
  -5   0  11       2051.25       3124.64       119.74 o
  -4   0  11        450.76        734.33        46.89 o
  -3   0  11        589.33        912.22        49.78 o
  -2   0  11          6.41          6.52         3.34 o
  -1   0  11       2562.89       2612.40        56.68 o
   0   0  11        315.04        331.48        10.39 o
   1   0  11          9.34         16.24         4.55 o
   2   0  11          0.06          5.08         3.36 o
   3   0  11         77.50         63.72         7.09 o
   4   0  11         16.04         16.43         5.29 o
   5   0  11         43.12         36.57         4.98 o
 -11   1  11          0.65          5.61        18.28 o
 -10   1  11        451.62        429.98        22.10 o
  -9   1  11          0.29          6.00         5.06 o
  -8   1  11        222.36        211.29        17.31 o
  -7   1  11        167.94        185.96        17.71 o
  -6   1  11        140.52        155.62        10.92 o
  -5   1  11        261.89        371.07        31.52 o
  -4   1  11        103.36        130.64        20.94 o
  -3   1  11        314.43        363.04        18.71 o
  -2   1  11       1083.33       1093.55        35.07 o
  -1   1  11        268.11        280.14        11.23 o
   0   1  11         31.85         26.01         4.50 o
   1   1  11          9.18         11.32         5.72 o
   2   1  11         26.94         36.37         5.49 o
   3   1  11          3.40          1.19         3.76 o
   4   1  11        175.01        160.29         8.80 o
 -11   2  11         70.88         94.74        32.19 o
 -10   2  11         74.19         78.62        10.19 o
  -9   2  11          0.03          0.00         4.42 o
  -8   2  11         18.74         23.77         6.45 o
  -7   2  11         37.42         54.01         7.14 o
  -6   2  11          9.54          7.47         4.49 o
  -5   2  11         19.54         32.53         5.90 o
  -4   2  11        118.31        141.01         9.49 o
  -3   2  11          1.74          3.99         2.95 o
  -2   2  11        706.74        774.68        19.08 o
  -1   2  11          1.26          0.00         2.94 o
   0   2  11         30.33         25.05         4.55 o
   1   2  11          0.07          0.00         2.61 o
   2   2  11          9.26          8.39         3.46 o
   3   2  11        154.74        138.06        15.19 o
   4   2  11          9.94         10.02         5.55 o
 -11   3  11         25.69         34.06        35.02 o
 -10   3  11         40.39         38.05        23.05 o
  -9   3  11         10.32         15.21         5.87 o
  -8   3  11          5.70          2.35         4.69 o
  -7   3  11       1248.97       1222.60        34.25 o
  -6   3  11        159.40        177.33        12.18 o
  -5   3  11        237.41        233.28        15.58 o
  -4   3  11        127.42        130.72         7.57 o
  -3   3  11          0.51          0.43         2.72 o
  -2   3  11        114.31        103.29         7.32 o
  -1   3  11         30.13         26.60         4.80 o
   0   3  11          1.26          0.46         3.34 o
   1   3  11          6.92         10.24         4.83 o
   2   3  11          0.93          8.59         4.58 o
   3   3  11         55.44         55.62         8.70 o
 -10   4  11        135.99         95.17        11.67 o
  -9   4  11        135.83        125.22        12.53 o
  -8   4  11         25.64         10.43         8.57 o
  -7   4  11          6.36          7.58         4.52 o
  -6   4  11         11.44         15.50         4.91 o
  -5   4  11         45.88         42.28         7.90 o
  -4   4  11         94.23         95.45         5.46 o
  -3   4  11         12.87         17.02         3.58 o
  -2   4  11        299.80        301.28        13.62 o
  -1   4  11         91.89         74.93         7.60 o
   0   4  11         90.95         85.96         8.27 o
   1   4  11         88.31         87.82        11.40 o
   2   4  11        267.51        222.22        29.68 o
   3   4  11          9.41          5.26         5.22 o
 -10   5  11         16.63         93.81        42.55 o
  -9   5  11        125.21        139.76        16.86 o
  -8   5  11         14.63         13.41         9.67 o
  -7   5  11         66.40         60.89         9.23 o
  -6   5  11        362.51        309.05        34.46 o
  -5   5  11        128.77        142.03        14.12 o
  -4   5  11         53.51         61.39         9.69 o
  -3   5  11         27.34         25.71         5.09 o
  -2   5  11         74.56         79.05         7.61 o
  -1   5  11          6.04          0.00         3.61 o
   0   5  11        113.88         95.00         8.81 o
   1   5  11         13.49         16.89         6.08 o
   2   5  11          1.12          0.75         5.33 o
  -9   6  11         51.73         55.71        11.05 o
  -8   6  11          0.12          0.00         5.33 o
  -7   6  11         21.24         23.17         7.42 o
  -6   6  11        164.52        149.51        18.19 o
  -5   6  11        315.26        251.03        33.70 o
  -4   6  11         45.60         35.18         9.14 o
  -3   6  11        433.34        433.09        16.09 o
  -2   6  11          0.83          1.95         4.23 o
  -1   6  11        194.70        174.55        11.46 o
   0   6  11         18.58         13.45         5.69 o
   1   6  11         31.32         27.78         7.33 o
  -8   7  11        107.00         95.17        17.46 o
  -7   7  11         58.26         41.16         8.81 o
  -6   7  11          0.25          0.00         5.58 o
  -5   7  11        289.12        283.52        20.20 o
  -4   7  11         28.58         20.86         8.13 o
  -3   7  11         76.00         59.99        11.66 o
  -2   7  11         29.71         24.94         5.92 o
  -1   7  11        169.43        147.17        19.29 o
  -7   8  11          0.52          2.32        14.31 o
  -6   8  11         23.13         29.80        16.44 o
  -5   8  11          2.85          0.00        12.77 o
  -4   8  11         12.87         11.95         7.90 o
  -3   8  11          0.43          5.90         7.48 o
  -3 -13  12          9.86          4.78         5.29 o
  -2 -13  12          9.95          5.61         4.06 o
  -1 -13  12        195.12        237.72        36.17 o
   0 -13  12         25.34         22.17        16.63 o
   1 -13  12         80.77         74.60        12.60 o
   2 -13  12          4.86          0.00         7.39 o
  -4 -12  12          5.96          6.64         4.99 o
  -3 -12  12         40.35         44.27         6.56 o
  -2 -12  12         90.84        107.55         8.08 o
  -1 -12  12          5.56          0.69         4.18 o
   0 -12  12        106.61         98.38        12.72 o
   1 -12  12         57.75         71.21        11.72 o
   2 -12  12         75.68         65.26        11.32 o
   3 -12  12         96.76        111.55        20.59 o
   4 -12  12          4.22          0.00         8.19 o
  -6 -11  12         40.69         49.72         8.78 o
  -5 -11  12          5.05          6.37         4.95 o
  -4 -11  12          0.80          0.00         5.37 o
  -3 -11  12         21.66         17.73         6.48 o
  -2 -11  12          2.32          4.06         3.47 o
  -1 -11  12         64.10         64.36         6.34 o
   0 -11  12         43.76         32.07        11.34 o
   1 -11  12         52.28         72.26        11.73 o
   2 -11  12         71.50         73.98        11.60 o
   3 -11  12          5.09          7.06         6.80 o
   4 -11  12         39.29         46.92         9.36 o
  -7 -10  12          3.37          0.00         4.89 o
  -6 -10  12          5.55          7.22         5.46 o
  -5 -10  12         25.90         20.56         6.14 o
  -4 -10  12        105.07         79.86         9.07 o
  -3 -10  12         41.14         40.47         7.58 o
  -2 -10  12        287.00        293.04        12.40 o
  -1 -10  12         91.17         85.21         6.87 o
   0 -10  12         21.10         17.66         4.65 o
   1 -10  12        122.06        115.76        12.77 o
   2 -10  12        178.78        169.45        15.26 o
   3 -10  12         32.09         25.77        11.39 o
   4 -10  12         15.14         16.55         6.77 o
   5 -10  12          0.74         11.82         5.91 o
  -7  -9  12         54.84         88.14        11.55 o
  -6  -9  12        344.87        332.49        18.31 o
  -5  -9  12         11.88         11.09         5.17 o
  -4  -9  12        367.74        385.46        15.21 o
  -3  -9  12        101.27        102.12         7.67 o
  -2  -9  12         85.85         77.26         6.73 o
  -1  -9  12        850.81        877.84        21.95 o
   0  -9  12        182.43        165.28         8.95 o
   1  -9  12          0.06          0.00         6.40 o
   2  -9  12        123.29        160.11        14.37 o
   3  -9  12        102.31        114.29        15.04 o
   4  -9  12          2.82          3.72         5.76 o
   5  -9  12         44.11         63.33         9.87 o
  -8  -8  12         77.34         85.73         8.13 o
  -7  -8  12         66.42         62.24         7.84 o
  -6  -8  12        396.63        352.48        14.99 o
  -5  -8  12         41.94         49.84         6.42 o
  -4  -8  12        243.41        270.48        12.96 o
  -3  -8  12          0.24          0.00         2.42 o
  -2  -8  12         40.60         36.27         4.96 o
  -1  -8  12         29.11         27.04         4.64 o
   0  -8  12         46.54         42.76         4.78 o
   1  -8  12        349.38        326.00        11.48 o
   2  -8  12          0.09          0.00         4.54 o
   3  -8  12        212.34        178.45        14.46 o
   4  -8  12         28.65         48.55         8.58 o
   5  -8  12          1.30          9.85         7.38 o
  -9  -7  12        270.01        263.04        19.92 o
  -8  -7  12          0.02          0.00         3.63 o
  -7  -7  12        173.49        179.69        13.79 o
  -6  -7  12         72.24         75.02         9.35 o
  -5  -7  12         32.78         38.04         5.80 o
  -4  -7  12         21.35         19.79         4.36 o
  -3  -7  12        117.76        135.19         9.13 o
  -2  -7  12         10.46         19.37         6.15 o
  -1  -7  12        207.17        188.71         9.49 o
   0  -7  12          0.06          3.83         2.41 o
   1  -7  12         11.75         17.98         3.03 o
   2  -7  12         30.91         26.90         5.14 o
   3  -7  12         67.03         69.53         8.72 o
   4  -7  12        259.34        239.51        23.11 o
   5  -7  12         24.00         23.37         8.73 o
  -9  -6  12         50.90         66.70        12.14 o
  -8  -6  12          0.49         10.63         5.07 o
  -7  -6  12        119.51         98.75         9.08 o
  -6  -6  12          1.12          0.00         3.61 o
  -5  -6  12        582.30        584.64        17.97 o
  -4  -6  12         35.07         31.62         4.50 o
  -3  -6  12        374.96        379.74        12.40 o
  -2  -6  12        702.42        713.49        21.15 o
  -1  -6  12        912.45        842.89        23.57 o
   0  -6  12         19.49         16.63         3.62 o
   1  -6  12        302.85        296.42        10.75 o
   2  -6  12          3.08          2.80         1.76 o
   3  -6  12        143.00        149.01        12.67 o
   4  -6  12         85.39         82.25        13.93 o
   5  -6  12         23.07         20.76         9.41 o
   6  -6  12          8.01         12.10         8.90 o
 -10  -5  12         17.44          3.76         7.09 o
  -9  -5  12         33.20         28.88        10.97 o
  -8  -5  12          0.00          0.00         5.03 o
  -7  -5  12        332.90        350.91        14.13 o
  -6  -5  12        204.69        192.80        11.29 o
  -5  -5  12        102.57         92.24         7.83 o
  -4  -5  12          6.97          8.06         3.27 o
  -3  -5  12        104.87         82.19         6.49 o
  -2  -5  12        271.99        243.08        12.40 o
  -1  -5  12       1229.96       1211.16        30.63 o
   0  -5  12        197.37        141.64         7.78 o
   1  -5  12         38.94         35.78         4.35 o
   2  -5  12          5.77          7.72         2.76 o
   3  -5  12          8.30          4.27        17.02 o
   4  -5  12        131.73        115.09        16.55 o
   5  -5  12         39.24         52.54        12.78 o
 -10  -4  12          1.91          2.68         7.21 o
  -9  -4  12          0.16          0.00         8.41 o
  -8  -4  12         19.36         26.70         8.53 o
  -7  -4  12         75.24         81.57         7.46 o
  -6  -4  12          8.17          3.08         3.61 o
  -5  -4  12         51.58         62.48         6.44 o
  -4  -4  12        121.35        132.63         7.98 o
  -3  -4  12        325.71        327.38        11.45 o
  -2  -4  12        374.95        365.03        12.10 o
  -1  -4  12         92.15         71.59         7.10 o
   0  -4  12        451.13        442.52        13.54 o
   1  -4  12        251.05        215.97         9.52 o
   2  -4  12         28.62         33.33         4.16 o
   3  -4  12         45.34         71.41        12.77 o
   4  -4  12         34.29         30.89         9.78 o
   5  -4  12        233.00        246.92        24.90 o
 -10  -3  12         45.50         40.46         9.74 o
  -9  -3  12        523.42        526.71        32.86 o
  -8  -3  12         60.25         56.94        12.57 o
  -7  -3  12         90.30         92.18        10.72 o
  -6  -3  12        317.50        298.22        12.15 o
  -5  -3  12         59.74         54.88         5.54 o
  -4  -3  12         21.64         19.18         4.09 o
  -3  -3  12          4.57          6.71         3.35 o
  -2  -3  12         13.83         18.22         4.32 o
  -1  -3  12        273.59        286.37        11.22 o
   0  -3  12         41.67         40.75         4.99 o
   1  -3  12        903.57        872.82        21.35 o
   2  -3  12         34.70         27.43         4.71 o
   3  -3  12        160.82        175.01        24.38 o
   4  -3  12         37.53         28.94        12.28 o
   5  -3  12          6.28         13.17         8.40 o
 -10  -2  12          0.36          6.24         6.85 o
  -9  -2  12         82.29         72.70        11.19 o
  -8  -2  12         20.99          0.00         8.72 o
  -7  -2  12        147.97        156.80        19.43 o
  -6  -2  12        245.62        261.41        10.83 o
  -5  -2  12         37.35         39.97         4.83 o
  -4  -2  12         51.74         67.26         5.72 o
  -3  -2  12          5.10         12.27         3.60 o
  -2  -2  12         18.91         18.07         3.93 o
  -1  -2  12        939.66       1007.94        36.81 o
   0  -2  12         15.73         14.05         3.90 o
   1  -2  12          1.54          0.00         3.05 o
   2  -2  12          0.10          0.00         4.36 o
   3  -2  12          2.15          0.36         3.49 o
   4  -2  12         34.47         34.85         8.38 o
   5  -2  12          6.68         14.98        12.28 o
 -11  -1  12         18.16         16.61        11.17 o
 -10  -1  12         18.01          9.04        11.98 o
  -9  -1  12          4.04         14.47         6.76 o
  -8  -1  12         18.49         24.07         7.37 o
  -7  -1  12          5.12          4.96         5.90 o
  -6  -1  12         27.68         14.86         4.05 o
  -5  -1  12        442.65        594.35        43.06 o
  -4  -1  12        782.34       1184.32        70.89 o
  -3  -1  12          3.64          5.26         3.45 o
  -2  -1  12        184.59        224.31        13.40 o
  -1  -1  12          0.62          0.00         3.29 o
   0  -1  12          3.19          0.00         3.35 o
   1  -1  12          6.93          0.00         2.99 o
   2  -1  12          1.07          1.34         3.34 o
   3  -1  12         26.65         25.13         5.05 o
   4  -1  12         10.91         18.17         9.66 o
   5  -1  12         17.82         13.70         8.32 o
 -11   0  12          1.59          7.30        20.23 o
 -10   0  12          1.52         13.80        15.44 o
  -9   0  12          3.60          7.66         5.85 o
  -8   0  12        282.13        240.46        17.60 o
  -7   0  12        358.56        408.15        30.60 o
  -6   0  12         28.23         31.39         6.12 o
  -5   0  12       1762.19       2590.81       146.65 o
  -4   0  12          9.09         19.60         5.96 o
  -3   0  12        368.05        621.75        33.78 o
  -2   0  12         28.45         35.04         5.26 o
  -1   0  12        734.63        801.98        29.84 o
   0   0  12          0.06          2.26         3.75 o
   1   0  12        356.44        363.36        15.73 o
   2   0  12          3.36          8.28         3.84 o
   3   0  12        181.39        176.22        18.01 o
   4   0  12         15.99         20.02         6.22 o
 -11   1  12         18.36         31.75        21.07 o
 -10   1  12        270.97        321.77        37.91 o
  -9   1  12         15.69         25.25        12.79 o
  -8   1  12        133.16        123.81        13.00 o
  -7   1  12        278.79        350.73        26.27 o
  -6   1  12        402.05        560.00        60.11 o
  -5   1  12          3.76          8.67         3.28 o
  -4   1  12        599.38        888.13        49.24 o
  -3   1  12        603.32        767.36        33.75 o
  -2   1  12         93.48         83.34         7.44 o
  -1   1  12        610.86        536.12        15.84 o
   0   1  12         23.48         22.63         5.40 o
   1   1  12        564.26        552.15        19.24 o
   2   1  12         59.51         47.17         9.44 o
   3   1  12         18.26         21.63         4.61 o
   4   1  12         68.33         65.47         9.10 o
 -10   2  12         75.93         55.66        14.19 o
  -9   2  12        139.10         97.64        11.82 o
  -8   2  12         39.67         45.53         8.59 o
  -7   2  12        195.95        197.39        15.93 o
  -6   2  12          0.38          0.00         4.16 o
  -5   2  12         54.56         59.89         7.69 o
  -4   2  12          7.91         13.93         3.45 o
  -3   2  12         16.35         12.80         3.71 o
  -2   2  12        612.07        596.42        16.72 o
  -1   2  12        402.41        392.62        13.57 o
   0   2  12         33.83         20.93         5.56 o
   1   2  12         22.78         11.93         5.04 o
   2   2  12         16.24         22.08         8.44 o
   3   2  12          0.95          0.00         4.28 o
 -10   3  12          0.35          8.37        15.74 o
  -9   3  12          1.05          6.03         8.35 o
  -8   3  12        114.20        104.38        19.85 o
  -7   3  12        537.34        523.28        20.03 o
  -6   3  12         75.71         84.20         9.86 o
  -5   3  12          2.73          3.86         4.30 o
  -4   3  12        230.46        227.52        13.06 o
  -3   3  12         16.14         18.66         4.15 o
  -2   3  12         66.75         75.80         7.58 o
  -1   3  12        223.82        211.65        11.36 o
   0   3  12        103.52        113.02         9.82 o
   1   3  12          0.43          5.50         5.00 o
   2   3  12         49.36         46.93         8.08 o
 -10   4  12          1.30         10.30        11.32 o
  -9   4  12         17.93         26.17        11.70 o
  -8   4  12         48.50         44.67        10.31 o
  -7   4  12        113.49         91.93        11.68 o
  -6   4  12         76.15         68.68        13.93 o
  -5   4  12        177.57        157.37        12.30 o
  -4   4  12        193.07        174.50        19.09 o
  -3   4  12        142.66        137.97        11.44 o
  -2   4  12         97.73         91.14         7.98 o
  -1   4  12        221.00        260.09        14.19 o
   0   4  12         13.56          4.53         5.07 o
   1   4  12          6.08          5.08         6.69 o
  -9   5  12         23.25         24.95         8.82 o
  -8   5  12        101.12        126.25        17.47 o
  -7   5  12         12.02          4.41         7.74 o
  -6   5  12          0.01          0.00         5.43 o
  -5   5  12        178.24        138.60        25.24 o
  -4   5  12         28.64         37.65         8.65 o
  -3   5  12         14.11          7.50         4.02 o
  -2   5  12         68.68         65.20         8.94 o
  -1   5  12        173.30        157.76        11.07 o
   0   5  12        285.65        294.00        24.12 o
  -8   6  12          0.49          7.87         6.07 o
  -7   6  12        224.73        169.30        35.91 o
  -6   6  12         84.82         75.42        20.34 o
  -5   6  12        255.69        258.38        27.04 o
  -4   6  12        186.84        179.68        20.01 o
  -3   6  12         68.67         56.21         6.69 o
  -2   6  12         27.50         25.41         6.22 o
  -1   6  12         17.13         14.30         5.04 o
  -7   7  12          3.39         13.71         6.98 o
  -6   7  12          0.70          1.20         6.97 o
  -5   7  12        203.03        270.12        27.97 o
  -4   7  12         62.73         71.08        12.47 o
  -3   7  12          0.99          0.00         8.51 o
  -2 -13  13          0.47          0.00         5.25 o
  -1 -13  13        101.44        105.46        13.02 o
   0 -13  13         31.63         31.70         9.65 o
   1 -13  13         11.66          1.49        11.98 o
  -4 -12  13         56.96         57.93         8.65 o
  -3 -12  13         10.62          9.64         4.75 o
  -2 -12  13        151.38        173.07         9.71 o
  -1 -12  13          1.68          0.00         4.08 o
   0 -12  13          0.07          0.00         6.39 o
   1 -12  13         57.45         55.26        11.34 o
   2 -12  13          8.66          0.66         7.21 o
  -5 -11  13         98.44         91.14        10.77 o
  -4 -11  13         18.89         19.26         6.00 o
  -3 -11  13        268.00        284.88        14.35 o
  -2 -11  13         15.91         12.38         4.26 o
  -1 -11  13          0.06          0.00         2.78 o
   0 -11  13          0.45          0.00         6.14 o
   1 -11  13          2.05          0.00         5.89 o
   2 -11  13         31.90         34.87         9.11 o
   3 -11  13         46.15         36.55         9.10 o
  -6 -10  13         98.32         80.97        10.38 o
  -5 -10  13         12.80          8.47         5.02 o
  -4 -10  13          6.44          8.82         5.54 o
  -3 -10  13         42.98         45.44         5.75 o
  -2 -10  13         34.58         24.65         4.80 o
  -1 -10  13          7.87         11.55         8.37 o
   0 -10  13        330.76        339.91        12.77 o
   1 -10  13          3.59          1.99         6.35 o
   2 -10  13          0.82          0.00         5.10 o
   3 -10  13         38.42         35.52         8.56 o
   4 -10  13         53.35         51.57        11.43 o
  -7  -9  13          4.95          5.61         5.30 o
  -6  -9  13         23.03         26.72         6.84 o
  -5  -9  13         51.55         57.31         8.46 o
  -4  -9  13        190.13        165.14        13.05 o
  -3  -9  13          5.52          7.91         3.48 o
  -2  -9  13          4.76          0.00         3.05 o
  -1  -9  13        446.66        430.63        19.51 o
   0  -9  13         65.15         76.13         9.16 o
   1  -9  13         12.72         15.40         6.52 o
   2  -9  13          0.00          5.11         5.60 o
   3  -9  13        148.43        210.88        21.05 o
   4  -9  13         57.29         50.01        13.01 o
  -8  -8  13         40.98         39.59        10.07 o
  -7  -8  13          1.92          0.00         3.93 o
  -6  -8  13        110.47        116.60        12.02 o
  -5  -8  13         16.50         20.89         5.99 o
  -4  -8  13         69.30         62.19         8.50 o
  -3  -8  13         79.59         90.79         7.94 o
  -2  -8  13        211.46        205.59        10.47 o
  -1  -8  13        527.50        488.83        16.09 o
   0  -8  13         18.23         11.70         3.31 o
   1  -8  13          0.15          3.13         3.37 o
   2  -8  13        103.15        110.05        12.14 o
   3  -8  13          4.68          8.30        12.86 o
   4  -8  13         20.70         26.65        15.18 o
   5  -8  13         41.23         52.73        12.16 o
  -8  -7  13          9.54          8.81         5.03 o
  -7  -7  13         54.14         80.17         8.66 o
  -6  -7  13        172.20        166.69        11.41 o
  -5  -7  13        207.56        209.46        12.79 o
  -4  -7  13        505.60        479.16        18.75 o
  -3  -7  13        174.94        169.93        11.13 o
  -2  -7  13        114.31        111.63        10.27 o
  -1  -7  13        408.18        403.64        15.34 o
   0  -7  13        143.44        139.63         7.94 o
   1  -7  13         90.26        100.33         7.61 o
   2  -7  13        341.68        328.29        32.69 o
   3  -7  13         61.70         75.63        13.78 o
   4  -7  13          0.11         10.79         8.99 o
   5  -7  13          1.01          9.49        14.22 o
  -9  -6  13         16.54         18.48        11.92 o
  -8  -6  13          1.63          0.00         4.50 o
  -7  -6  13        128.17        171.96        11.53 o
  -6  -6  13        100.93        115.01         9.15 o
  -5  -6  13         11.61          0.00         6.05 o
  -4  -6  13        252.98        270.61        11.08 o
  -3  -6  13        417.04        359.40        14.31 o
  -2  -6  13        133.32        158.30        10.79 o
  -1  -6  13         39.06         31.11         5.33 o
   0  -6  13         28.95         32.28         4.54 o
   1  -6  13         67.45         61.49         5.60 o
   2  -6  13          0.07          0.00         5.95 o
   3  -6  13        206.02        223.03        34.62 o
   4  -6  13         95.46        105.27        23.98 o
   5  -6  13         37.98         46.18        17.50 o
  -9  -5  13         89.40         81.91        13.10 o
  -8  -5  13        140.23        147.47        14.12 o
  -7  -5  13         56.93         41.96         6.32 o
  -6  -5  13          6.08          5.18         4.06 o
  -5  -5  13          1.01          0.00         3.54 o
  -4  -5  13        291.61        281.88        11.17 o
  -3  -5  13        192.17        185.54         9.84 o
  -2  -5  13        107.89         65.02         6.97 o
  -1  -5  13        459.39        424.45        16.01 o
   0  -5  13          8.59         14.76         3.95 o
   1  -5  13        437.15        413.68        13.37 o
   2  -5  13        280.24        265.04        17.75 o
   3  -5  13        228.40        236.48        23.40 o
   4  -5  13         55.47         72.91        18.57 o
   5  -5  13         71.04         77.05        14.62 o
 -10  -4  13          0.73          0.00        12.15 o
  -9  -4  13          1.94          0.00         7.12 o
  -8  -4  13         28.99         26.92         7.54 o
  -7  -4  13        172.76        154.47        10.37 o
  -6  -4  13        166.00        173.16        10.85 o
  -5  -4  13          5.85          3.95         3.57 o
  -4  -4  13        198.92        204.98         9.76 o
  -3  -4  13        427.21        409.27        13.17 o
  -2  -4  13        227.97        223.21        10.47 o
  -1  -4  13         59.79         68.07         7.24 o
   0  -4  13         53.82         53.56         5.98 o
   1  -4  13         68.91         62.90         9.91 o
   2  -4  13         44.35         35.42         5.18 o
   3  -4  13         66.40         74.11        13.53 o
   4  -4  13        144.39        187.93        21.47 o
 -10  -3  13         72.14         60.84        12.28 o
  -9  -3  13        148.54        162.36        22.45 o
  -8  -3  13          2.00          0.00         5.69 o
  -7  -3  13         19.02         12.21         4.73 o
  -6  -3  13        325.42        318.93        12.66 o
  -5  -3  13        172.42        151.54         8.66 o
  -4  -3  13          1.19          0.00         2.67 o
  -3  -3  13        219.24        215.68        10.41 o
  -2  -3  13        221.27        232.79        10.57 o
  -1  -3  13        297.91        323.03        14.50 o
   0  -3  13         98.38         66.96         7.59 o
   1  -3  13          0.21          1.17         3.21 o
   2  -3  13         55.57         42.87         6.23 o
   3  -3  13         90.80         89.83        14.50 o
   4  -3  13         76.80         76.59        14.02 o
 -10  -2  13          0.08          0.00         6.73 o
  -9  -2  13          2.51          7.64         7.07 o
  -8  -2  13        297.50        266.63        20.51 o
  -7  -2  13        766.93        646.63        19.61 o
  -6  -2  13        155.38        149.22         9.55 o
  -5  -2  13         38.94         41.95         7.77 o
  -4  -2  13         49.89         65.62        11.18 o
  -3  -2  13          7.73         10.10         3.57 o
  -2  -2  13        266.00        255.88        23.96 o
  -1  -2  13        381.72        361.98        14.98 o
   0  -2  13        226.89        245.50        13.02 o
   1  -2  13         22.92         22.62         5.19 o
   2  -2  13        105.03        107.39         9.58 o
   3  -2  13        106.50        100.55        11.44 o
   4  -2  13          4.08          3.89         3.37 o
 -10  -1  13        111.13         98.77        27.14 o
  -9  -1  13        339.26        355.36        36.91 o
  -8  -1  13          7.67         20.47        10.77 o
  -7  -1  13        462.51        477.38        23.35 o
  -6  -1  13        400.89        433.31        41.21 o
  -5  -1  13        177.86        280.48        25.49 o
  -4  -1  13         29.06         59.96         9.20 o
  -3  -1  13          5.06          3.97         3.41 o
  -2  -1  13        575.21        640.24        28.67 o
  -1  -1  13         91.45         98.91         7.78 o
   0  -1  13         19.50         20.66         7.59 o
   1  -1  13         53.03         48.31         6.71 o
   2  -1  13         93.13         79.09        12.90 o
   3  -1  13          2.20          3.62         4.80 o
   4  -1  13         61.40         60.74        15.64 o
 -10   0  13          1.82          7.58        15.01 o
  -9   0  13         14.64         18.64        12.64 o
  -8   0  13        375.86        378.74        21.70 o
  -7   0  13        951.88        934.50        44.12 o
  -6   0  13        129.54        127.27        10.27 o
  -5   0  13         12.10         20.25         3.96 o
  -4   0  13        276.48        425.23        40.14 o
  -3   0  13        252.04        415.44        20.08 o
  -2   0  13        432.12        426.39        24.77 o
  -1   0  13        315.15        353.77        15.53 o
   0   0  13          3.60          2.73         4.04 o
   1   0  13        156.66        167.00        11.53 o
   2   0  13        151.17        123.28        17.45 o
   3   0  13         13.49          8.65         6.70 o
 -10   1  13         66.52         63.96        14.35 o
  -9   1  13          0.68          0.58         8.94 o
  -8   1  13          2.74          7.72         6.22 o
  -7   1  13        139.92        183.55        35.56 o
  -6   1  13        100.58        121.74        10.78 o
  -5   1  13        158.86        198.73        27.16 o
  -4   1  13         13.90         14.77         4.04 o
  -3   1  13         16.76         17.33         4.30 o
  -2   1  13         15.13         14.30         4.18 o
  -1   1  13          9.96         16.77         4.79 o
   0   1  13        113.04        129.64        10.98 o
   1   1  13        729.74        727.64        23.77 o
   2   1  13          3.68          5.91         4.83 o
   3   1  13         20.49         20.28         7.84 o
 -10   2  13          7.91         11.50        17.48 o
  -9   2  13          7.67         15.94        12.61 o
  -8   2  13         62.85         70.53        17.31 o
  -7   2  13         20.38         32.10         8.14 o
  -6   2  13         37.49         31.10         9.85 o
  -5   2  13         58.90         64.37        12.30 o
  -4   2  13        285.50        314.52        27.02 o
  -3   2  13         47.59         37.93         5.43 o
  -2   2  13         13.47          8.19         4.00 o
  -1   2  13        123.25        119.74        10.78 o
   0   2  13        138.67        146.98        11.67 o
   1   2  13         37.62         35.94         7.53 o
   2   2  13         10.89         17.85         7.13 o
 -10   3  13          1.30         30.03        65.37 o
  -9   3  13          2.09          7.98         7.44 o
  -8   3  13        169.61        154.97        20.92 o
  -7   3  13        191.57        203.22        14.15 o
  -6   3  13        134.32        117.66        10.98 o
  -5   3  13         15.37         18.05         5.65 o
  -4   3  13         81.29         75.56        13.64 o
  -3   3  13          3.48          8.44         3.71 o
  -2   3  13         62.96         53.05         6.70 o
  -1   3  13          6.43         10.03         4.66 o
   0   3  13         44.41         43.61         7.73 o
   1   3  13          8.44          7.43         5.73 o
  -9   4  13          6.89         24.95        21.37 o
  -8   4  13          0.47          5.10        22.34 o
  -7   4  13        197.33        182.17        21.98 o
  -6   4  13         68.39         81.18        16.47 o
  -5   4  13        724.50        681.59        29.47 o
  -4   4  13          7.62          1.80         3.27 o
  -3   4  13        131.13        123.19        11.84 o
  -2   4  13          2.04          0.00         3.70 o
  -1   4  13          0.03          0.00         4.38 o
   0   4  13         24.74          8.84         5.85 o
  -8   5  13          6.12         11.54        13.35 o
  -7   5  13         22.11         18.46        10.60 o
  -6   5  13          0.06          2.92         6.47 o
  -5   5  13          7.16          4.57         7.82 o
  -4   5  13          6.86         12.03        11.04 o
  -3   5  13          7.26          7.03         8.91 o
  -2   5  13         22.76         26.33         5.81 o
  -1   5  13         30.19         18.84         6.32 o
  -7   6  13         88.20         78.86        25.86 o
  -6   6  13        119.15         78.14        22.16 o
  -5   6  13          3.43          6.99        12.91 o
  -4   6  13          4.00         22.45        11.04 o
  -3   6  13         65.27         67.24        26.47 o
  -3 -12  14         17.16          9.48         4.66 o
  -2 -12  14         32.01         25.97         6.26 o
  -1 -12  14         41.47         43.20         7.06 o
   0 -12  14         19.88          9.67         8.22 o
   1 -12  14         42.65         35.20        10.24 o
  -5 -11  14          3.55          0.00         4.79 o
  -4 -11  14         64.19         65.18         8.82 o
  -3 -11  14        153.43        155.44        11.15 o
  -2 -11  14          9.53          5.55         3.74 o
  -1 -11  14          9.69          7.23         8.27 o
   0 -11  14         89.72         82.93        12.31 o
   1 -11  14          2.11          0.00         6.00 o
   2 -11  14          0.00          0.00         7.95 o
  -6 -10  14         43.32         38.51         9.35 o
  -5 -10  14        145.89        152.48        13.49 o
  -4 -10  14          1.62          0.00         4.46 o
  -3 -10  14          0.67          0.00         3.24 o
  -2 -10  14         25.51         36.12         5.54 o
  -1 -10  14         31.93         29.48         5.41 o
   0 -10  14         19.99         24.67         4.91 o
   1 -10  14        205.36        216.46        18.38 o
   2 -10  14         18.40         23.82         7.95 o
   3 -10  14        149.68        156.68        15.55 o
  -7  -9  14          1.84          0.00         4.37 o
  -6  -9  14         43.17         46.01         8.31 o
  -5  -9  14          0.24          0.00         4.35 o
  -4  -9  14         95.88         92.52        10.23 o
  -3  -9  14         44.23         41.16         5.61 o
  -2  -9  14          7.71         12.46         5.50 o
  -1  -9  14         17.66         19.98         5.24 o
   0  -9  14          8.79         18.55         5.80 o
   1  -9  14         10.55         24.75         7.75 o
   2  -9  14        240.89        236.07        18.62 o
   3  -9  14        194.48        185.42        21.74 o
  -7  -8  14          1.41          7.48         5.70 o
  -6  -8  14         16.80         11.11         7.27 o
  -5  -8  14          0.01          0.00         3.83 o
  -4  -8  14         30.90         14.85         5.74 o
  -3  -8  14         17.36         11.54         7.01 o
  -2  -8  14        661.26        663.72        26.66 o
  -1  -8  14        154.90        146.85        10.57 o
   0  -8  14         93.48         93.63         8.13 o
   1  -8  14        124.50        120.14         7.45 o
   2  -8  14         14.50          6.93         8.02 o
   3  -8  14          1.00          8.17         8.04 o
   4  -8  14         19.30         12.15         9.67 o
  -8  -7  14        117.98        137.74        11.13 o
  -7  -7  14        218.40        213.11        13.48 o
  -6  -7  14         52.80         37.69         6.32 o
  -5  -7  14         16.97          6.34         4.99 o
  -4  -7  14        280.05        250.56        15.46 o
  -3  -7  14          0.04          2.86         3.67 o
  -2  -7  14         73.51         69.63         9.57 o
  -1  -7  14        130.02        109.12         9.29 o
   0  -7  14         37.33         39.24         6.01 o
   1  -7  14         17.68         25.16         4.92 o
   2  -7  14         30.32         42.88        12.61 o
   3  -7  14         56.55         42.91        12.57 o
   4  -7  14         59.89         85.39        15.31 o
  -9  -6  14         10.49         10.62         9.42 o
  -8  -6  14          6.10          3.30         4.79 o
  -7  -6  14         42.88         37.10         6.49 o
  -6  -6  14         41.37         45.95         8.92 o
  -5  -6  14          0.06          0.00         3.93 o
  -4  -6  14          1.72          4.01         3.46 o
  -3  -6  14         31.21         28.54         5.69 o
  -2  -6  14         13.19          7.47         4.38 o
  -1  -6  14         75.98         68.22         7.65 o
   0  -6  14        114.98        101.42         7.67 o
   1  -6  14        408.30        375.72        15.55 o
   2  -6  14          6.87          2.08         2.54 o
   3  -6  14         12.42          9.39         8.99 o
   4  -6  14         12.25         27.08        13.25 o
  -9  -5  14         66.67         69.73        13.00 o
  -8  -5  14        370.15        394.04        17.84 o
  -7  -5  14         27.84         34.87         6.14 o
  -6  -5  14          4.63          5.25         4.06 o
  -5  -5  14         91.82         74.67         7.78 o
  -4  -5  14         29.82         26.58         4.96 o
  -3  -5  14          6.04          8.01         4.50 o
  -2  -5  14        301.06        299.75        14.34 o
  -1  -5  14       1106.17        995.93        29.01 o
   0  -5  14          0.41          0.00         3.34 o
   1  -5  14          0.61          0.41         3.16 o
   2  -5  14          2.94          1.91         6.83 o
   3  -5  14         13.13         11.24        17.02 o
   4  -5  14         93.19         91.67        28.63 o
  -9  -4  14          0.03          0.13         8.65 o
  -8  -4  14         28.49         22.89         5.01 o
  -7  -4  14          1.69          4.34         3.85 o
  -6  -4  14        229.04        236.32        12.69 o
  -5  -4  14        203.24        202.20        11.85 o
  -4  -4  14          0.12          0.00         3.31 o
  -3  -4  14          8.93          0.71         3.50 o
  -2  -4  14          2.15          0.00         3.84 o
  -1  -4  14        250.89        253.60        15.64 o
   0  -4  14         19.64         32.47         5.93 o
   1  -4  14          0.44          4.53         3.69 o
   2  -4  14        227.37        197.00        12.09 o
   3  -4  14          2.15          2.73         5.38 o
   4  -4  14          6.35         21.93        11.51 o
  -9  -3  14         33.79         27.51         9.15 o
  -8  -3  14          4.74          0.00         6.06 o
  -7  -3  14          0.50          0.00         4.02 o
  -6  -3  14         47.69         68.84         7.24 o
  -5  -3  14        256.46        312.29        17.80 o
  -4  -3  14        341.77        304.58        13.15 o
  -3  -3  14         73.24         66.47         7.33 o
  -2  -3  14         30.28         32.02         5.93 o
  -1  -3  14          4.93          1.99         4.07 o
   0  -3  14        135.56        145.83        10.75 o
   1  -3  14          0.01          0.00         3.58 o
   2  -3  14         11.87         11.23         8.21 o
   3  -3  14          1.73          2.85         3.66 o
 -10  -2  14        160.85        131.07        15.84 o
  -9  -2  14        149.87        103.36        13.84 o
  -8  -2  14          0.02          5.32        13.52 o
  -7  -2  14        220.32        220.91        11.39 o
  -6  -2  14         50.35         59.88         6.65 o
  -5  -2  14          2.21          0.28         3.14 o
  -4  -2  14        279.39        344.20        22.41 o
  -3  -2  14        122.40        128.70        10.92 o
  -2  -2  14         70.64         59.11         9.91 o
  -1  -2  14         43.63         52.19         7.45 o
   0  -2  14        110.03         92.49         9.22 o
   1  -2  14        134.04        105.14        15.13 o
   2  -2  14          2.70          4.48         3.85 o
   3  -2  14        336.66        435.74        50.77 o
 -10  -1  14         24.06         13.05        17.62 o
  -9  -1  14          0.72          4.21         8.65 o
  -8  -1  14        157.39        142.21        15.07 o
  -7  -1  14        301.40        283.75        22.93 o
  -6  -1  14          5.37         11.24         5.78 o
  -5  -1  14        809.93       1147.57        83.61 o
  -4  -1  14          1.15          5.60         5.35 o
  -3  -1  14         81.51        125.93        12.41 o
  -2  -1  14        379.05        369.20        15.20 o
  -1  -1  14         32.83         24.78         5.84 o
   0  -1  14         53.51         33.51         6.45 o
   1  -1  14         35.02         33.96         6.44 o
   2  -1  14          0.28          5.71         7.23 o
   3  -1  14          0.86          0.00         4.58 o
 -10   0  14         52.66         49.84        27.64 o
  -9   0  14        115.16        117.99        24.67 o
  -8   0  14          1.25          3.22        10.97 o
  -7   0  14         37.63         30.86         8.36 o
  -6   0  14        104.02        114.66        21.30 o
  -5   0  14        323.83        553.54        38.88 o
  -4   0  14        520.50        774.52        60.48 o
  -3   0  14        504.92        708.47        39.44 o
  -2   0  14         25.83         27.09         5.33 o
  -1   0  14        210.29        228.55        13.59 o
   0   0  14         14.17         11.33         5.32 o
   1   0  14         65.92         65.41         8.15 o
   2   0  14         29.53         28.98         9.76 o
  -9   1  14         11.81          5.99        20.29 o
  -8   1  14        188.26        200.91        17.23 o
  -7   1  14        459.90        557.30        34.03 o
  -6   1  14          0.03          3.71         8.54 o
  -5   1  14         16.44         32.08         5.14 o
  -4   1  14          7.56          7.38         6.86 o
  -3   1  14          1.79          0.00         5.41 o
  -2   1  14         51.08         37.91         6.07 o
  -1   1  14        145.14        144.38        11.60 o
   0   1  14         29.20         33.62         6.80 o
   1   1  14         63.60         55.01        11.28 o
  -9   2  14          5.51         15.61        17.22 o
  -8   2  14          0.16          4.61        14.08 o
  -7   2  14         46.75         38.25        10.31 o
  -6   2  14         13.30         21.65         6.23 o
  -5   2  14         53.19         43.75         7.52 o
  -4   2  14         35.33         33.20         6.08 o
  -3   2  14         28.39         21.72         5.36 o
  -2   2  14         22.36         27.43         5.66 o
  -1   2  14         27.36         40.31         7.61 o
   0   2  14          6.79          7.71         5.61 o
   1   2  14          7.90          4.05         4.89 o
  -9   3  14         58.05         53.84        18.75 o
  -8   3  14         60.71         80.50        23.79 o
  -7   3  14        115.28        132.12        14.06 o
  -6   3  14          0.07          0.00         4.42 o
  -5   3  14          2.51          6.38         5.44 o
  -4   3  14          0.00          4.53         7.84 o
  -3   3  14         97.52        112.49        15.39 o
  -2   3  14        537.68        499.42        18.28 o
  -1   3  14         18.18         21.66         6.61 o
   0   3  14          2.30          6.06         5.76 o
  -8   4  14          2.25         13.31        15.96 o
  -7   4  14        256.86        265.22        28.25 o
  -6   4  14         15.80         15.09        19.56 o
  -5   4  14        214.51        211.92        30.88 o
  -4   4  14         24.56         19.20        16.82 o
  -3   4  14         28.20         34.12         5.96 o
  -2   4  14          0.01          0.00         3.81 o
  -6   5  14         32.80         33.99        23.92 o
  -5   5  14          8.97         10.05        26.71 o
  -4   5  14         17.18         32.31        25.71 o
  -3   5  14          0.40          3.67         6.25 o
  -4 -11  15         69.81         70.33        11.37 o
  -3 -11  15         33.41         31.46         6.97 o
  -2 -11  15         17.65         18.50         4.67 o
  -1 -11  15          2.53          2.19         4.31 o
   0 -11  15        143.39        146.84        16.05 o
   1 -11  15         19.77         10.09         7.32 o
  -5 -10  15        156.27        128.00        14.08 o
  -4 -10  15          2.16          0.13         4.71 o
  -3 -10  15        113.72         93.61        10.30 o
  -2 -10  15         52.47         67.49         6.80 o
  -1 -10  15        255.38        264.27        14.43 o
   0 -10  15         71.50         59.57         8.74 o
   1 -10  15         78.67        110.02        13.74 o
   2 -10  15        114.76        136.08        25.60 o
  -6  -9  15        157.78        147.10        13.64 o
  -5  -9  15          0.01          2.56         4.75 o
  -4  -9  15         23.64         22.62         6.54 o
  -3  -9  15         51.42         57.92         7.48 o
  -2  -9  15          9.85         13.36         4.80 o
  -1  -9  15         18.29         17.03         4.91 o
   0  -9  15         25.38         24.04         5.06 o
   1  -9  15          3.26          9.42         9.77 o
   2  -9  15         39.24         30.03        18.86 o
  -7  -8  15         48.30         29.75         7.51 o
  -6  -8  15         20.91         23.08         6.73 o
  -5  -8  15          4.44          5.62         4.92 o
  -4  -8  15        115.50        117.46        11.70 o
  -3  -8  15          3.32          0.00         3.84 o
  -2  -8  15        170.93        161.06        11.56 o
  -1  -8  15        139.71        123.54        10.47 o
   0  -8  15         18.38          8.86         8.56 o
   1  -8  15        231.01        237.58        11.20 o
   2  -8  15         11.53          5.12        12.38 o
  -7  -7  15          2.96          0.84         4.35 o
  -6  -7  15          2.43          5.65         5.46 o
  -5  -7  15        131.38        113.08        15.03 o
  -4  -7  15        210.71        213.78        15.44 o
  -3  -7  15        253.16        235.69        13.54 o
  -2  -7  15          9.03          3.72         4.46 o
  -1  -7  15         10.53         11.93         4.64 o
   0  -7  15         80.93         77.09         7.87 o
   1  -7  15          8.93          5.82         4.69 o
   2  -7  15          0.62          3.39         8.38 o
   3  -7  15         70.41         76.17        16.05 o
  -8  -6  15          1.68          0.00         7.51 o
  -7  -6  15         25.23         20.68         5.94 o
  -6  -6  15        155.47        170.57        11.49 o
  -5  -6  15        580.55        559.04        18.92 o
  -4  -6  15         66.58         53.26         7.17 o
  -3  -6  15         26.90         37.54         7.31 o
  -2  -6  15         86.07         80.14        12.11 o
  -1  -6  15          2.57          0.00         6.86 o
   0  -6  15         18.80         15.93         4.79 o
   1  -6  15         18.99         11.06        10.70 o
   2  -6  15          1.16          0.00         7.88 o
   3  -6  15         77.34         96.93        29.98 o
  -8  -5  15        114.51        125.90        11.04 o
  -7  -5  15          2.03          5.90         4.57 o
  -6  -5  15          1.89          0.00         3.79 o
  -5  -5  15          1.59          0.67         4.88 o
  -4  -5  15          7.32          6.45         4.55 o
  -3  -5  15          4.69          5.87         4.46 o
  -2  -5  15        806.95        796.05        24.33 o
  -1  -5  15        501.09        515.88        19.49 o
   0  -5  15         91.44         61.29         7.56 o
   1  -5  15         40.49         35.18         6.05 o
   2  -5  15         53.97         50.18        13.83 o
   3  -5  15         48.59         66.00        30.46 o
  -9  -4  15         67.68         63.33        13.20 o
  -8  -4  15         37.43         43.13         6.26 o
  -7  -4  15        146.49        186.11        12.01 o
  -6  -4  15         20.24         24.37         5.42 o
  -5  -4  15         41.70         50.71         6.79 o
  -4  -4  15          5.34         11.32         4.15 o
  -3  -4  15         48.67         46.05         7.01 o
  -2  -4  15         91.51         93.29        18.16 o
  -1  -4  15         32.43         32.45         6.45 o
   0  -4  15         93.09         94.77         9.13 o
   1  -4  15         85.22         71.27         8.85 o
   2  -4  15         10.17         15.34         8.68 o
  -9  -3  15          0.01          9.60         8.00 o
  -8  -3  15          4.71          2.10         6.24 o
  -7  -3  15         39.38         44.39         7.06 o
  -6  -3  15        205.25        197.54        11.89 o
  -5  -3  15          4.39         10.84         4.10 o
  -4  -3  15         47.88         35.71         5.52 o
  -3  -3  15          5.31          5.08         4.25 o
  -2  -3  15         74.93         82.33         8.83 o
  -1  -3  15        294.35        305.87        15.87 o
   0  -3  15          0.60          0.00         3.53 o
   1  -3  15        100.85        102.75        11.84 o
   2  -3  15          7.90          6.44         4.80 o
  -9  -2  15        113.94        152.25        31.13 o
  -8  -2  15         22.93         38.95        20.27 o
  -7  -2  15         23.21         28.32         7.40 o
  -6  -2  15         20.06         28.01         7.41 o
  -5  -2  15         98.28        111.97        19.34 o
  -4  -2  15          0.00          0.00         5.67 o
  -3  -2  15         47.52         53.53         6.28 o
  -2  -2  15          0.01          0.00         4.68 o
  -1  -2  15         32.71         40.64         6.94 o
   0  -2  15         10.55          5.97         4.64 o
   1  -2  15        304.63        326.05        22.67 o
   2  -2  15          2.66          5.87         4.12 o
  -9  -1  15          5.83         17.28        16.02 o
  -8  -1  15        102.47        115.77        22.27 o
  -7  -1  15         48.83         62.76        10.65 o
  -6  -1  15          7.62         20.69         8.99 o
  -5  -1  15          2.21          0.00         3.30 o
  -4  -1  15         93.69        137.35        25.40 o
  -3  -1  15         79.16         99.40        20.23 o
  -2  -1  15         21.43         21.42         7.98 o
  -1  -1  15        262.49        285.34        15.61 o
   0  -1  15         77.52         76.12         9.05 o
   1  -1  15         43.81         40.16         7.06 o
  -9   0  15         16.05         25.10        16.17 o
  -8   0  15          0.20          8.83        24.87 o
  -7   0  15          2.08         16.05        11.31 o
  -6   0  15         32.97         53.74         8.61 o
  -5   0  15        133.67        219.93        18.24 o
  -4   0  15         74.87        152.06        18.43 o
  -3   0  15         99.22         98.60        10.50 o
  -2   0  15          2.54          0.00         5.64 o
  -1   0  15         16.14          5.33         5.20 o
   0   0  15         57.37         52.62         8.06 o
   1   0  15         16.31         10.19         7.47 o
  -9   1  15          0.12          9.98        17.53 o
  -8   1  15        109.09        100.70        16.61 o
  -7   1  15        248.65        340.38        36.02 o
  -6   1  15         73.98        127.33        17.46 o
  -5   1  15        102.09        155.49        25.66 o
  -4   1  15        119.88        134.98        12.11 o
  -3   1  15          7.41          4.03         4.16 o
  -2   1  15         61.68         32.55         9.00 o
  -1   1  15          0.39          0.00         7.57 o
   0   1  15          1.69          5.35         5.96 o
  -8   2  15         27.50         28.41         9.67 o
  -7   2  15         62.51         57.38        15.10 o
  -6   2  15         14.77         26.82         9.38 o
  -5   2  15         58.60         56.58        11.71 o
  -4   2  15         35.03         35.62        10.08 o
  -3   2  15         63.50         57.22         8.28 o
  -2   2  15        101.95        112.18        11.50 o
  -1   2  15         64.76         54.08        10.51 o
  -7   3  15         68.57        147.38        48.35 o
  -6   3  15         14.30         21.29        12.40 o
  -5   3  15         36.06         36.86        38.41 o
  -4   3  15        121.86        112.35        10.54 o
  -3   3  15         31.00         30.65         5.92 o
  -2   3  15         40.48         48.38         8.50 o
  -4 -10  16        162.38        165.99        14.05 o
  -3 -10  16         47.74         59.82         8.91 o
  -2 -10  16          9.21          5.96         6.92 o
  -1 -10  16         12.45          0.00         9.39 o
   0 -10  16          9.34          0.00        11.99 o
  -5  -9  16         34.33         37.74         7.76 o
  -4  -9  16         18.32         12.92         5.93 o
  -3  -9  16         21.56         27.83         6.17 o
  -2  -9  16         10.02          5.28         4.91 o
  -1  -9  16         34.88         42.81         6.80 o
   0  -9  16        169.38        162.80        10.75 o
   1  -9  16         12.97          0.00        15.18 o
  -6  -8  16          3.51          0.00         5.20 o
  -5  -8  16          0.27          3.43         6.17 o
  -4  -8  16          2.24          0.00         4.57 o
  -3  -8  16          4.20          4.53         4.45 o
  -2  -8  16         36.15         35.19         6.81 o
  -1  -8  16         29.04         33.06         6.34 o
   0  -8  16         10.89         12.87         5.02 o
   1  -8  16         18.07         12.92        11.37 o
  -7  -7  16          0.12          2.00         5.31 o
  -6  -7  16         19.52          8.60         5.92 o
  -5  -7  16         38.29         31.17         7.42 o
  -4  -7  16        113.69         98.31        11.70 o
  -3  -7  16         29.23         19.12         7.88 o
  -2  -7  16         50.59         45.35         7.24 o
  -1  -7  16        333.06        403.64        18.35 o
   0  -7  16         60.22         65.22        10.02 o
   1  -7  16         10.39          6.87         7.77 o
  -7  -6  16        207.50        210.21        13.56 o
  -6  -6  16        148.13        141.62        12.96 o
  -5  -6  16        128.09        132.28        12.42 o
  -4  -6  16         40.28         39.64         6.61 o
  -3  -6  16        213.01        178.29        12.78 o
  -2  -6  16          3.29          1.59         6.31 o
  -1  -6  16        205.51        175.39        12.70 o
   0  -6  16          0.78          0.65         3.77 o
   1  -6  16         21.15         19.80         6.37 o
  -8  -5  16         74.91         82.26        10.87 o
  -7  -5  16         22.51         25.25         6.76 o
  -6  -5  16         42.61         42.13         6.65 o
  -5  -5  16          5.38          0.00         6.23 o
  -4  -5  16         60.03         56.56        10.86 o
  -3  -5  16         46.16         33.15         6.72 o
  -2  -5  16          3.05          2.77         4.58 o
  -1  -5  16          9.84          0.17         4.77 o
   0  -5  16          3.16          1.34         5.20 o
   1  -5  16         46.01         26.11         7.87 o
  -8  -4  16          9.18          3.23         8.04 o
  -7  -4  16         60.82         54.31         7.15 o
  -6  -4  16         89.60         93.16         8.70 o
  -5  -4  16          0.89          6.36         4.68 o
  -4  -4  16         26.94         27.11         6.04 o
  -3  -4  16         24.61         24.20         6.14 o
  -2  -4  16        148.71        163.92        14.91 o
  -1  -4  16        160.73        144.54        11.92 o
   0  -4  16          2.50          2.02         4.26 o
   1  -4  16        117.68         82.89        10.47 o
  -8  -3  16          0.09          7.56         8.85 o
  -7  -3  16         41.26         37.06         7.04 o
  -6  -3  16        113.47        100.50        11.17 o
  -5  -3  16          0.04          0.00         3.63 o
  -4  -3  16        144.37        170.42        10.55 o
  -3  -3  16          1.71          5.32         6.98 o
  -2  -3  16         19.04          6.89         6.98 o
  -1  -3  16         72.39         60.73         8.46 o
   0  -3  16          5.51          4.88         5.78 o
   1  -3  16          3.81          6.39         5.02 o
  -8  -2  16         95.52         84.64        12.83 o
  -7  -2  16         20.23         16.78         5.64 o
  -6  -2  16         14.44         21.61        11.15 o
  -5  -2  16         73.90        101.33        13.83 o
  -4  -2  16         75.98        111.03        14.73 o
  -3  -2  16         14.98         20.38         7.29 o
  -2  -2  16         13.51         10.05         6.81 o
  -1  -2  16         77.67         88.38         9.81 o
   0  -2  16          7.06          3.13         4.74 o
  -8  -1  16         92.00         93.32        33.30 o
  -7  -1  16         20.69         34.68        23.04 o
  -6  -1  16         25.50         43.02        19.56 o
  -5  -1  16         59.53        128.09        22.84 o
  -4  -1  16          9.91          6.84         4.37 o
  -3  -1  16         33.43         41.22         7.37 o
  -2  -1  16        134.32        124.49        11.43 o
  -1  -1  16         35.64         32.37        11.09 o
   0  -1  16         17.68         12.70         6.59 o
  -8   0  16          1.92         11.40        29.72 o
  -7   0  16         75.97         97.47        28.59 o
  -6   0  16          8.43         19.37        12.65 o
  -5   0  16          0.85          7.32         4.17 o
  -4   0  16          0.06          0.00         3.99 o
  -3   0  16          5.26          1.71         6.81 o
  -2   0  16         93.33         81.07         9.79 o
  -1   0  16         15.61          7.31         5.76 o
  -7   1  16         48.29         81.66        26.54 o
  -6   1  16         52.67         80.74        19.07 o
  -5   1  16        113.06        150.17        16.16 o
  -4   1  16         10.44          6.60         4.22 o
  -3   1  16          0.10          0.00         6.55 o
  -2   1  16          2.90          0.00         5.33 o
  -6   2  16         25.65         33.19        14.94 o
  -5   2  16          4.65          0.80         3.75 o
  -4   2  16        138.44        150.31        10.93 o
  -3  -9  17         51.92         52.48         9.24 o
  -2  -9  17         19.50         22.85         6.14 o
  -5  -8  17         36.33         52.95         8.96 o
  -4  -8  17          0.48          0.00         4.56 o
  -3  -8  17         67.59         63.44         8.32 o
  -2  -8  17         91.42         91.55         9.84 o
  -1  -8  17          7.26          0.00         6.45 o
  -5  -7  17         32.15         33.74         7.66 o
  -4  -7  17         22.61         38.13         9.53 o
  -3  -7  17         38.96         57.90         8.26 o
  -2  -7  17        117.28        105.87        10.31 o
  -1  -7  17          6.06          0.00         4.54 o
   0  -7  17          3.48          0.28         4.61 o
  -6  -6  17          5.50          1.18         5.12 o
  -5  -6  17          3.97          0.00         5.36 o
  -4  -6  17         99.74         90.42        10.76 o
  -3  -6  17          8.55          7.42         6.53 o
  -2  -6  17         25.52         15.77         5.53 o
  -1  -6  17         43.80         34.38         7.31 o
   0  -6  17         23.82         19.29         6.11 o
  -6  -5  17         39.50         22.82         8.85 o
  -5  -5  17         32.92         23.09        11.92 o
  -4  -5  17          3.35          0.00         5.15 o
  -3  -5  17          0.45          0.00         5.25 o
  -2  -5  17         29.88         21.67         6.51 o
  -1  -5  17         61.30         56.11         9.63 o
   0  -5  17         28.57         31.96         6.79 o
  -7  -4  17          1.25          0.00         4.92 o
  -6  -4  17         53.15         43.80         6.99 o
  -5  -4  17         19.07         21.65         6.74 o
  -4  -4  17          8.07          2.56         4.62 o
  -3  -4  17         10.55          3.49         4.80 o
  -2  -4  17        189.10        192.75        14.28 o
  -1  -4  17        107.16        109.46        11.00 o
  -7  -3  17          9.49         11.66         5.84 o
  -6  -3  17         67.27         66.57         8.01 o
  -5  -3  17         98.25        108.13         9.57 o
  -4  -3  17        149.13        145.26        11.33 o
  -3  -3  17          0.79          0.00         9.26 o
  -2  -3  17          1.68          0.00        12.44 o
  -1  -3  17         40.90         40.16         7.70 o
  -7  -2  17         53.97         61.83        14.60 o
  -6  -2  17        168.53        208.88        17.70 o
  -5  -2  17          0.11          0.41         7.43 o
  -4  -2  17          0.59          0.00         4.52 o
  -3  -2  17         42.29         44.33        11.16 o
  -2  -2  17         73.17         92.12        12.94 o
  -6  -1  17         45.91        110.43        31.91 o
  -5  -1  17         97.73        180.57        21.52 o
  -4  -1  17         20.13         39.72        10.21 o
  -3  -1  17          0.15          3.24         4.78 o
  -2  -1  17          8.08          0.00        12.32 o
  -5   0  17          0.13          0.00         3.85 o
  -4   0  17         11.02         11.10         5.52 o
                                                
